# Supplementary material for: Applications and efficiencies of the first cat 63K DNA array
Source: Sci Rep. 2018 May 4;8:7024. doi: 10.1038/s41598-018-25438-0 (PMC5935720; doi:10.1038/s41598-018-25438-0)
Supplement: Supplementary file 2 — Supplementary dataset 1 [file 41598_2018_25438_MOESM2_ESM.xls]

## Sheet: Supplemetary_data_file_2_wilcat
1	chrUn25.750549	0	103639
1	chrA1.510	0	464622
1	chrA1.54976	0	509293
1	chrA1.250158	0	686156
1	chrA1.1233125	0	1333347
1	chrA1.1990664	0	1907229
1	chrA1.2370213	0	2217686
1	chrA1.3623149	0	3258840
1	chrA1.3650815	0	3286985
1	chrA1.4453945	0	3942166
1	chrA1.4687662	0	4114654
1	chrA1.5311418	0	4584587
1	chrA1.6148397	0	5226072
1	chrA1.7474342	0	6335971
1	chrA1.7872697	0	6643799
1	chrA1.8397936	0	7083076
1	chrA1.8692656	0	7328748
1	chrA1.10729136	0	8791097
1	chrA1.10730203	0	8792740
1	chrA1.11045664	0	9052349
1	chrA1.12943954	0	10723029
1	chrA1.13073161	0	10836860
1	chrA1.14795534	0	12184070
1	chrA1.15598352	0	12847403
1	chrA1.15715980	0	12943410
1	chrA1.16055412	0	13201294
1	chrA1.17494876	0	14372744
1	chrA1.18023442	0	14817330
1	chrA1.18889485	0	15535485
1	chrA1.19394530	0	15947648
1	chrA1.20038494	0	16428902
1	chrA1.20844676	0	17083117
1	chrA1.21943387	0	18015508
1	chrA1.22378422	0	18367604
1	chrA1.22630082	0	18547923
1	chrUn25.7941	0	19435351
1	chrUn22.39509	0	19482880
1	chrUn22.2387504	0	21963324
1	chrUn22.2412966	0	21990225
1	chrA1.23473996	0	22247813
1	chrA1.24026214	0	22678397
1	chrA1.25439621	0	23841397
1	chrA1.25687223	0	24055541
1	chrA1.26261691	0	24525183
1	chrA1.27697027	0	25667173
1	chrA1.28868237	0	26612726
1	chrA1.28914933	0	26652952
1	chrA1.29273290	0	26910486
1	chrA1.30163893	0	27654953
1	chrA1.31110023	0	28490653
1	chrA1.31279586	0	28628079
1	chrA1.32154967	0	29280614
1	chrA1.32736367	0	29565158
1	chrA1.33928530	0	30395424
1	chrA1.34502227	0	30861300
1	chrA1.34647896	0	30971865
1	chrA1.35407050	0	31573812
1	chrA1.36325046	0	32353733
1	chrA1.37343709	0	33201651
1	chrA1.37626195	0	33437335
1	chrA1.38484297	0	34179108
1	chrA1.39331051	0	34887815
1	chrA1.39483113	0	35013624
1	chrA1.39667376	0	35191470
1	chrA1.41703340	0	36883736
1	chrA1.41778336	0	36945286
1	chrA1.42731122	0	37754498
1	chrA1.43351120	0	38280524
1	chrA1.43879831	0	38713857
1	chrA1.44811464	0	39501103
1	chrA1.45533608	0	40111211
1	chrUn.76674375	0	41025484
1	chrA1.47107459	0	41444721
1	chrA1.47886384	0	42022909
1	chrA1.48073602	0	42179268
1	chrA1.48826281	0	42803410
1	chrA1.48911425	0	42874880
1	chrA1.50079935	0	43870459
1	chrA1.50462698	0	44192925
1	chrA1.52105673	0	45530537
1	chrA1.52450937	0	45834823
1	chrA1.52781032	0	46122602
1	chrA1.53437456	0	46645854
1	chrA1.54810360	0	47758909
1	chrA1.55489166	0	48319871
1	chrA1.55578524	0	48396619
1	chrA1.56346758	0	49000818
1	chrA1.56613129	0	49219198
1	chrA1.57075380	0	49571941
1	chrA1.57941646	0	50140707
1	chrA1.58154507	0	50323714
1	chrA1.58146160	0	50392500
1	chrA1.59732484	0	51617997
1	chrA1.59831246	0	51713346
1	chrA1.60576570	0	52319531
1	chrA1.60783968	0	52503909
1	chrA1.62034317	0	53506919
1	chrA1.62922893	0	54240017
1	chrA1.63923269	0	55056198
1	chrA1.64557155	0	55579016
1	chrA1.65386338	0	56294472
1	chrA1.65660695	0	56535235
1	chrA1.65760237	0	56629240
1	chrA1.66794602	0	57491412
1	chrA1.66975362	0	57643991
1	chrA1.67540959	0	58143758
1	chrA1.68283296	0	58702059
1	chrA1.69284609	0	59590594
1	chrA1.69796240	0	60015520
1	chrA1.69830364	0	60049565
1	chrA1.70740548	0	60814558
1	chrA1.71710163	0	61596700
1	chrA1.72045931	0	61881137
1	chrA1.72383119	0	62166396
1	chrA1.73107258	0	62697438
1	chrA1.74152790	0	63578670
1	chrA1.74423862	0	63802535
1	chrA1.74605497	0	63949760
1	chrA1.75382928	0	64588936
1	chrA1.75964716	0	65085508
1	chrA1.76128927	0	65229690
1	chrA1.76720686	0	65731830
1	chrA1.77759035	0	66545018
1	chrA1.77860122	0	66639633
1	chrUn.53769219	0	66921499
1	chrA1.78711025	0	67319451
1	chrUn.52896303	0	67650990
1	chrA1.79722712	0	68108970
1	chrA1.80143370	0	68445182
1	chrA1.80475870	0	68713208
1	chrA1.81615171	0	69640105
1	chrA1.81992188	0	69932142
1	chrA1.82291975	0	70189689
1	chrA1.82769420	0	70545960
1	chrA1.83557060	0	71189149
1	chrA1.83800426	0	71373620
1	chrA1.84694749	0	72092164
1	chrA1.85256520	0	72544355
1	chrA1.86231439	0	73327376
1	chrA1.87153597	0	74078495
1	chrA1.87173533	0	74094397
1	chrA1.89116959	0	75604115
1	chrA1.89862971	0	76203872
1	chrA1.90146335	0	76456008
1	chrA1.90518883	0	76758373
1	chrA1.91612912	0	77658755
1	chrA1.92483390	0	78357577
1	chrA1.92856724	0	78669315
1	chrA1.93249243	0	78996639
1	chrA1.94449692	0	79997576
1	chrA1.94656161	0	80170784
1	chrA1.96258697	0	81445366
1	chrA1.96922398	0	81898185
1	chrA1.97574544	0	82327434
1	chrA1.97838126	0	82539907
1	chrA1.97936684	0	82627624
1	chrUn.44753291	0	84711899
1	chrA2.208825265	0	84746029
1	chrUn.9260237	0	85199673
1	chrUn14.657540	0	85780655
1	chrUn14.519245	0	85978362
1	chrUn8.120518	0	87829691
1	chrUn.24884248	0	88184628
1	chrA1.111828628	0	88484693
1	chrA1.111914686	0	88544213
1	chrUn11.306530	0	89526792
1	chrUn.45348590	0	89945344
1	chrUn.7425418	0	91711045
1	chrA1.120795569	0	92616482
1	chrA1.120652483	0	92684598
1	chrA1.119542978	0	93478097
1	chrA1.119098061	0	93833900
1	chrA1.118231163	0	94538264
1	chrA1.117042326	0	95562551
1	chrA1.116377264	0	96110830
1	chrA1.116370491	0	96117603
1	chrUn11.816695	0	96541632
1	chrUn11.2108898	0	97869046
1	chrUn11.2289815	0	98046573
1	chrUn11.3508347	0	98231095
1	chrUn11.3112051	0	98664647
1	chrUn11.4296493	0	100332089
1	chrA1.132133457	0	100444465
1	chrA1.132342501	0	100619772
1	chrA1.133226914	0	101307323
1	chrA1.133761704	0	101731840
1	chrA1.133899373	0	101897070
1	chrA1.134678515	0	102454513
1	chrA1.135766625	0	103287782
1	chrA1.136193148	0	103642455
1	chrA1.136459115	0	103861996
1	chrA1.125232504	0	104280620
1	chrA1.125405877	0	104363193
1	chrA1.125522576	0	104419344
1	chrA1.137641141	0	105001227
1	chrA1.122734260	0	105618119
1	chrA1.122465543	0	105780357
1	chrA1.138388437	0	105788958
1	chrA1.121853940	0	106057522
1	chrA1.121809257	0	106078083
1	chrA1.139137743	0	106549308
1	chrA1.139857851	0	107227672
1	chrA1.139860553	0	107230372
1	chrB1.38206713	0	107420738
1	chrA1.140217619	0	107586181
1	chrA1.140702412	0	107985585
1	chrA1.141446210	0	108615513
1	chrA1.141833659	0	108927432
1	chrA1.142046274	0	109100969
1	chrA1.142734019	0	109623989
1	chrA1.143527075	0	110238031
1	chrB2.18859461	0	110495934
1	chrB2.19687072	0	110877211
1	chrA1.144808790	0	111493325
1	chrA1.145061998	0	111695698
1	chrA1.145373109	0	111942395
1	chrA1.146081577	0	112531685
1	chrA1.146786535	0	113069048
1	chrA1.146934423	0	113179525
1	chrA1.147153532	0	113371554
1	chrA1.147916524	0	113994418
1	chrA1.148945874	0	114817338
1	chrA1.149271529	0	115088706
1	chrA1.149517674	0	115279498
1	chrB4.75159	0	115854430
1	chrUn2.1767573	0	116066322
1	chrUn2.2136255	0	116435584
1	chrA1.151109226	0	117353767
1	chrA1.151379419	0	117580618
1	chrA1.151955434	0	118043352
1	chrA1.154775285	0	120313077
1	chrA1.154897381	0	120414063
1	chrA1.154981295	0	120477463
1	chrA1.166131186	0	121188526
1	chrA1.165574466	0	121633916
1	chrA1.165459902	0	121723763
1	chrA1.164894227	0	122197397
1	chrA1.163812952	0	123086381
1	chrA1.162628926	0	124047703
1	chrA1.161984337	0	124568300
1	chrA1.161717676	0	124777139
1	chrA1.161063367	0	125305204
1	chrA1.160268642	0	125953342
1	chrA1.160136954	0	126027894
1	chrA1.158103631	0	127612181
1	chrA1.158035410	0	127666049
1	chrA1.167956581	0	128509689
1	chrA1.168333103	0	128819259
1	chrA1.168941881	0	129310619
1	chrA1.170564299	0	130137559
1	chrA1.172195428	0	131188153
1	chrA1.172910348	0	131761984
1	chrA1.173936204	0	132625655
1	chrA1.175482178	0	133969606
1	chrA1.175486810	0	133974236
1	chrA1.176450116	0	134746345
1	chrA1.176810046	0	135038135
1	chrA1.177959720	0	135964359
1	chrA1.179352919	0	137124041
1	chrA1.179450267	0	137211566
1	chrA1.180339170	0	137920266
1	chrA1.180959720	0	138433844
1	chrA1.181081674	0	138539974
1	chrA1.181669433	0	139003591
1	chrA1.181871994	0	139163047
1	chrA1.182405999	0	139643307
1	chrUn.5883874	0	139865513
1	chrUn3.9255038	0	140083729
1	chrUn3.7781057	0	141551349
1	chrUn3.7749415	0	141588536
1	chrUn3.7205159	0	142137627
1	chrA1.182709234	0	142935435
1	chrA1.184069334	0	144063240
1	chrUn.54490596	0	145270209
1	chrA1.186419716	0	146078871
1	chrA1.187045379	0	146606758
1	chrA1.187884817	0	147335136
1	chrA1.188151309	0	147538368
1	chrA1.188508269	0	147833858
1	chrA1.189867996	0	148932480
1	chrUn.73444480	0	148956009
1	chrA1.190017369	0	149063638
1	chrA1.190826739	0	149750830
1	chrA1.191465466	0	150261348
1	chrA1.191761301	0	150488975
1	chrA1.192341094	0	150949384
1	chrA1.193210448	0	151638357
1	chrA1.194728761	0	152879828
1	chrA1.195530663	0	153551846
1	chrA1.195538229	0	153559411
1	chrA1.196252840	0	154160995
1	chrA1.197109657	0	154858100
1	chrA1.197168538	0	154906951
1	chrA1.197896470	0	155515497
1	chrA1.197938717	0	155556981
1	chrA1.198588519	0	156067893
1	chrA1.198770288	0	156215596
1	chrA1.199329582	0	156675010
1	chrA1.199598560	0	156890029
1	chrA1.200505682	0	157625165
1	chrA1.200562950	0	157664494
1	chrA1.201773063	0	158632929
1	chrUn3.6195206	0	159887694
1	chrUn3.6092528	0	159993537
1	chrUn3.6076290	0	160011466
1	chrUn3.5121204	0	161010930
1	chrUn3.4656503	0	161483143
1	chrUn3.3239611	0	162944727
1	chrA1.209211622	0	163072442
1	chrA1.209112720	0	163145652
1	chrA1.207139779	0	164729505
1	chrA1.206541862	0	165238488
1	chrA1.206350883	0	165397961
1	chrA1.205075867	0	166545835
1	chrUn3.2518982	0	169116062
1	chrUn3.1794144	0	169879387
1	chrUn3.885491	0	170788657
1	chrA1.210956060	0	171047758
1	chrA1.210025233	0	171776632
1	chrUn3.146644	0	172731013
1	chrA1.211097869	0	172952435
1	chrA1.212244951	0	173857708
1	chrA1.212803778	0	174306632
1	chrA1.213122604	0	174544194
1	chrA1.214058457	0	175317931
1	chrA1.216447162	0	177490027
1	chrA1.217526565	0	178314135
1	chrA1.218257199	0	178921278
1	chrA1.218506152	0	179131382
1	chrA1.219110155	0	179611729
1	chrA1.219846767	0	180236272
1	chrA1.220955229	0	181131544
1	chrA1.222271830	0	182232525
1	chrUn.73765592	0	182663321
1	chrA1.223384385	0	183177426
1	chrA1.223487732	0	183259277
1	chrA1.223891334	0	183577084
1	chrA1.224547165	0	184127754
1	chrA1.225966919	0	185284846
1	chrA1.226152492	0	185444249
1	chrA1.227425670	0	186488788
1	chrA1.228467288	0	187341312
1	chrA1.229232157	0	188017676
1	chrA1.229530165	0	188271408
1	chrA1.230265585	0	188857160
1	chrA1.231062685	0	189511749
1	chrA1.231684668	0	190031899
1	chrA1.231813395	0	190130345
1	chrA1.232527541	0	190722884
1	chrA1.232629882	0	190823099
1	chrA1.233458379	0	191508356
1	chrA1.233714385	0	191705900
1	chrA1.234173382	0	192083519
1	chrA1.234326146	0	192206142
1	chrA1.235034719	0	192749101
1	chrA1.236258916	0	193736049
1	chrA1.236297988	0	193775254
1	chrA1.236413003	0	193868935
1	chrA1.237037896	0	194375019
1	chrA1.238073752	0	195230427
1	chrA1.238192443	0	195329166
1	chrA1.239136493	0	196070580
1	chrA1.240009828	0	196785534
1	chrA1.240204570	0	196949016
1	chrA1.241365227	0	197865986
1	chrA1.242345084	0	198651307
1	chrA1.242491812	0	198769450
1	chrA1.243491474	0	199594168
1	chrA1.243529643	0	199627957
1	chrA1.245192481	0	200997476
1	chrA1.245205847	0	201007052
1	chrA1.246446664	0	202049058
1	chrA1.247203083	0	202665332
1	chrA1.247795408	0	203166209
1	chrA1.247943507	0	203288380
1	chrA1.248197434	0	203494913
1	chrA1.249703103	0	204753088
1	chrA1.250153236	0	205132101
1	chrA1.250552685	0	205415507
1	chrA1.251816592	0	206490001
1	chrA1.251949407	0	206593034
1	chrA1.253084160	0	207527144
1	chrA1.254098404	0	208386452
1	chrA1.254117952	0	208398929
1	chrA1.254348164	0	208599515
1	chrA1.255215179	0	209260927
1	chrA1.255422233	0	209465557
1	chrA1.257932633	0	211039850
1	chrA1.258344203	0	211448002
1	chrA1.259427495	0	212312759
1	chrA1.260021743	0	212776054
1	chrA1.260574758	0	213226063
1	chrA1.261351313	0	213906848
1	chrA1.263421870	0	215521588
1	chrA1.263549247	0	215621418
1	chrA1.263662390	0	215710906
1	chrA1.265309280	0	217151205
1	chrA1.265373872	0	217212170
1	chrA1.266280845	0	217969640
1	chrA1.267169350	0	218723933
1	chrA1.267185854	0	218737353
1	chrA1.268911118	0	220228493
1	chrC2.52597141	0	221245816
1	chrA1.270300034	0	221392698
1	chrA1.270311120	0	221403975
1	chrA1.270755996	0	221775720
1	chrA1.271710216	0	222582111
1	chrA1.272300845	0	223028137
1	chrA1.272586574	0	223276832
1	chrA1.273488894	0	224080013
1	chrA1.273873391	0	224442482
1	chrA1.274766647	0	225191689
1	chrA1.275659262	0	225929117
1	chrA1.276317604	0	226476753
1	chrA1.277140699	0	227161848
1	chrUn34.21229	0	228263477
1	chrA1.278544634	0	228313099
1	chrUn34.126635	0	228375163
1	chrUn34.1755342	0	229996159
1	chrUn34.1823442	0	230055447
1	chrD1.110730238	0	230653143
1	chrUn34.2584230	0	231048686
1	chrA1.279432563	0	231681052
1	chrA1.279593576	0	231790585
1	chrA1.279642484	0	231830446
1	chrA1.280410001	0	232427110
1	chrA1.280877535	0	232804005
1	chrA1.281230135	0	233097673
1	chrA1.281491592	0	233305207
1	chrA1.282510321	0	234122212
1	chrA1.282991378	0	234481673
1	chrA1.284062801	0	235348216
1	chrA1.284800894	0	235909098
1	chrA1.284942503	0	236009822
1	chrA1.285018432	0	236073866
1	chrA1.286098329	0	236942036
1	chrA1.286309381	0	237118603
1	chrA1.286734185	0	237449071
1	chrA1.286836665	0	237542216
1	chrA1.289127171	0	238689241
1	chrA1.289187813	0	238729642
1	chrA1.289325435	0	238800578
1	chrA1.290101598	0	239157378
1	chrA1.291204143	0	239826869
1	chrA1.291240963	0	239853681
2	chrA2.102061	0	71333
2	chrA2.235444	0	186535
2	chrA2.839224	0	762079
2	chrA2.1313252	0	1168433
2	chrA2.2036180	0	1771114
2	chrA2.2111237	0	1830417
2	chrA2.3368227	0	2957521
2	chrA2.3932637	0	3317545
2	chrA2.4254848	0	3579711
2	chrA2.5060253	0	4195526
2	chrA2.5994141	0	4904858
2	chrA2.6532438	0	5414989
2	chrA2.6886763	0	5700652
2	chrA2.8065557	0	6626602
2	chrA2.9061443	0	7402903
2	chrA2.9233628	0	7550307
2	chrA2.9984387	0	8129930
2	chrA2.195551997	0	8181360
2	chrA2.195208586	0	8363802
2	chrA2.194026126	0	8880006
2	chrA2.10955109	0	8943701
2	chrA2.11685587	0	9518391
2	chrA2.11878102	0	9672063
2	chrA2.14386768	0	10666365
2	chrA2.14092530	0	10896929
2	chrA2.13046971	0	11590093
2	chrA2.15026452	0	11990938
2	chrA2.15927877	0	12682302
2	chrA2.16154961	0	12852834
2	chrA2.16619051	0	13220007
2	chrA2.17032531	0	13547339
2	chrA2.17422349	0	13865878
2	chrA2.18660255	0	14759892
2	chrA2.19382208	0	15257403
2	chrA2.19549814	0	15409845
2	chrA2.20587181	0	16211979
2	chrA2.21530666	0	17001149
2	chrA2.21889077	0	17293966
2	chrA2.22527725	0	17779305
2	chrA2.23061942	0	18214332
2	chrA2.23923572	0	18864674
2	chrA2.24622971	0	19418585
2	chrA2.25307986	0	20044388
2	chrA2.25373136	0	20112968
2	chrA2.26052215	0	20646805
2	chrA2.27064421	0	21472955
2	chrA2.27335334	0	21706144
2	chrA2.27848911	0	22120673
2	chrA2.28832155	0	22886052
2	chrA2.29363409	0	23320741
2	chrA2.29816365	0	23591192
2	chrA2.29870946	0	23630899
2	chrA2.30623301	0	24237697
2	chrA2.31446821	0	24893286
2	chrA2.31559998	0	24974107
2	chrA2.32628284	0	25852200
2	chrA2.34229726	0	27124658
2	chrA2.34297921	0	27182428
2	chrA2.34608013	0	27447350
2	chrA2.35001381	0	27763745
2	chrA2.35586124	0	28231472
2	chrA2.35772635	0	28388668
2	chrA2.36125937	0	28666334
2	chrUn.75149658	0	28798762
2	chrA2.36736005	0	29179698
2	chrA2.37446824	0	29760165
2	chrA2.38203942	0	30413459
2	chrA2.38841672	0	30938485
2	chrA2.39914471	0	31833526
2	chrA2.40263156	0	32044492
2	chrA2.41186023	0	32590427
2	chrA2.41555066	0	32869907
2	chrA2.42372515	0	33548309
2	chrA2.42893130	0	33962414
2	chrA2.43881584	0	34779821
2	chrA2.44239373	0	35064471
2	chrA2.44339206	0	35150775
2	chrA2.45514677	0	36130225
2	chrA2.46164304	0	36651194
2	chrA2.47566641	0	37800348
2	chrA2.47698650	0	37914055
2	chrA2.47845014	0	38030653
2	chrA2.49179069	0	39123822
2	chrA2.49652003	0	39475216
2	chrA2.49893482	0	39662542
2	chrA2.50087929	0	39809571
2	chrA2.51681178	0	41111786
2	chrA2.52657349	0	41892584
2	chrA2.52883210	0	42074744
2	chrA2.53130420	0	42277547
2	chrA2.53989154	0	42990152
2	chrA2.54820214	0	43681363
2	chrA2.54843135	0	43703127
2	chrA2.56176794	0	44772128
2	chrA2.56199082	0	44792194
2	chrA2.57605885	0	45923333
2	chrA2.57861359	0	46156131
2	chrA2.57875683	0	46167135
2	chrA2.58441854	0	46621777
2	chrA2.59423094	0	47404808
2	chrA2.61310570	0	49019729
2	chrA2.61599963	0	49269175
2	chrA2.62102916	0	49708091
2	chrA2.62955132	0	50407711
2	chrA2.62957224	0	50409799
2	chrA2.63516471	0	50893098
2	chrA2.64232894	0	51496539
2	chrA2.64836891	0	51981464
2	chrA2.64840107	0	51984675
2	chrA2.66060560	0	52957856
2	chrA2.66903622	0	53626837
2	chrA2.67405790	0	54026770
2	chrA2.68339627	0	54804541
2	chrA2.68462786	0	54919829
2	chrA2.69472836	0	55712191
2	chrA2.69595206	0	55825997
2	chrA2.71331722	0	56824194
2	chrA2.72197223	0	57795785
2	chrA2.72274699	0	57854671
2	chrA2.72888986	0	58336726
2	chrA2.73450281	0	58766164
2	chrA2.74812163	0	59826305
2	chrUn20.114429	0	59972258
2	chrD3.65881440	0	60260396
2	chrUn16.334717	0	62215249
2	chrUn16.37934	0	62517101
2	chrA2.114000381	0	64470034
2	chrA2.114780749	0	65128020
2	chrA2.115333494	0	65578598
2	chrA2.115340545	0	65585648
2	chrA2.116092988	0	66195419
2	chrA2.117326340	0	67230204
2	chrA2.118175524	0	67918660
2	chrA2.118206912	0	67948963
2	chrA2.118449920	0	68142209
2	chrA2.119681672	0	69211166
2	chrA2.120674864	0	69959081
2	chrA2.120709384	0	69986437
2	chrA2.120925655	0	70154116
2	chrA2.122021771	0	71020275
2	chrA2.123785366	0	72454278
2	chrA2.124385334	0	72966611
2	chrA2.124419351	0	72997393
2	chrA2.124495304	0	73066621
2	chrA2.125357965	0	73762842
2	chrB4.151777687	0	73936544
2	chrB4.150893066	0	74352712
2	chrB4.150250123	0	74659773
2	chrB4.149819421	0	74863962
2	chrA2.126726637	0	74959614
2	chrA2.127499591	0	75619988
2	chrX.53912357	0	76101133
2	chrA2.128435772	0	76397666
2	chrA2.128790802	0	76696461
2	chrUn.21573963	0	77587979
2	chrA2.131562882	0	78977803
2	chrA2.132184787	0	79491147
2	chrA2.132974752	0	80178175
2	chrA2.133452339	0	80589425
2	chrA2.133887198	0	80905440
2	chrA2.134127962	0	81103621
2	chrUn18.675566	0	81376508
2	chrUn18.2446840	0	83382052
2	chrUn18.2521602	0	83448627
2	chrUn18.3335446	0	84270564
2	chrUn18.3799683	0	84752465
2	chrUn18.4113274	0	85080316
2	chrA2.142066746	0	85115863
2	chrA2.142465520	0	85452583
2	chrA2.142826669	0	85750252
2	chrUn.27482317	0	86319025
2	chrA2.144026225	0	86762000
2	chrA2.144048299	0	86779541
2	chrA2.144894338	0	87464210
2	chrA2.145484088	0	87930289
2	chrA2.145615769	0	88030959
2	chrD1.101365891	0	88981523
2	chrA2.147213700	0	89507806
2	chrA2.148168534	0	90279480
2	chrA2.148387041	0	90448560
2	chrA2.149075273	0	91034317
2	chrA2.150478854	0	92172973
2	chrA2.151259418	0	92787830
2	chrA2.151546070	0	93010351
2	chrA2.151801855	0	93193987
2	chrA2.152923512	0	94060067
2	chrA2.153914083	0	94862798
2	chrA2.154673307	0	95479857
2	chrA2.155648094	0	96280450
2	chrA2.155934563	0	96523011
2	chrA2.157519360	0	97795861
2	chrA2.157639134	0	97894018
2	chrA2.157939086	0	98138008
2	chrA2.158499677	0	98610778
2	chrA2.159305945	0	99332543
2	chrA2.159688375	0	99641111
2	chrA2.159929335	0	99832116
2	chrUn.35127776	0	100137089
2	chrA2.161794579	0	101353816
2	chrA2.161850994	0	101403434
2	chrA2.162231370	0	101724959
2	chrA2.162674592	0	102088310
2	chrA2.163330627	0	102653604
2	chrA2.165628119	0	104513938
2	chrA2.166226749	0	104974033
2	chrA2.166366065	0	105068396
2	chrA2.166961364	0	105561230
2	chrA2.167985147	0	106384556
2	chrA2.168711196	0	107004695
2	chrA2.169466829	0	107648125
2	chrA2.169798012	0	107929066
2	chrA2.170641518	0	108651224
2	chrA2.171006614	0	108958076
2	chrA2.171530614	0	109409076
2	chrA2.173230933	0	110833963
2	chrA2.174262068	0	111690429
2	chrA2.175850263	0	112967315
2	chrA2.176664934	0	113633233
2	chrA2.177198459	0	114060020
2	chrUn.58492905	0	114177772
2	chrA2.177652735	0	114427992
2	chrA2.177948619	0	114670394
2	chrA2.179282187	0	115763203
2	chrA2.179430365	0	115872944
2	chrA2.180007065	0	116318043
2	chrA2.180940410	0	117072814
2	chrA2.181930108	0	117883015
2	chrA2.183259934	0	118963424
2	chrA2.183730863	0	119339241
2	chrA2.184225111	0	119742170
2	chrA2.184655283	0	120029747
2	chrA2.185630255	0	120830503
2	chrA2.186008647	0	121147700
2	chrA2.186954064	0	121908353
2	chrA2.186955851	0	121910138
2	chrA2.187653715	0	122441582
2	chrA2.188232197	0	122912637
2	chrA2.189053243	0	123632830
2	chrA2.189199853	0	123751781
2	chrA2.189416633	0	123940531
2	chrA2.190324870	0	124695964
2	chrA2.191261922	0	125442367
2	chrA2.192049235	0	126061642
2	chrA2.193393804	0	127165818
2	chrA2.194140296	0	127730135
2	chrA2.195997846	0	128786439
2	chrA2.196746367	0	129412095
2	chrA2.197194418	0	129772235
2	chrA2.197304455	0	129864132
2	chrA2.197738409	0	130223399
2	chrA2.198817924	0	131155092
2	chrA2.199135876	0	131419423
2	chrA2.200490006	0	132569041
2	chrA2.200523861	0	132595790
2	chrA2.201413219	0	133369670
2	chrA2.202498823	0	134260894
2	chrA2.202784638	0	134505872
2	chrA2.202964406	0	134653027
2	chrA2.203620186	0	135252700
2	chrA2.204377049	0	135906732
2	chrUn14.4195678	0	136667404
2	chrUn14.5903648	0	138397722
2	chrUn14.5952260	0	138444415
2	chrA2.227418853	0	138508816
2	chrA2.228181538	0	139186482
2	chrUn.25233211	0	139385241
2	chrA2.228818939	0	139743180
2	chrUn8.28785	0	140266117
2	chrUn14.3271077	0	140386674
2	chrUn14.2902245	0	140809553
2	chrA2.225801429	0	143179272
2	chrA2.225725807	0	143245939
2	chrA2.225376374	0	143549032
2	chrA2.223251472	0	145127000
2	chrA2.222847564	0	145459843
2	chrA2.222513857	0	145711107
2	chrA2.222240375	0	145937219
2	chrA2.221043497	0	146933745
2	chrA2.220865009	0	147068003
2	chrA2.219113077	0	148480555
2	chrA2.219073397	0	148515076
2	chrUn14.1783324	0	149357539
2	chrA2.208440452	0	149438396
2	chrA2.208200728	0	149632224
2	chrA2.207562787	0	150219752
2	chrA2.206524106	0	151088230
2	chrA2.205830088	0	151609697
2	chrA2.205794833	0	151636100
2	chrA2.205784957	0	151645986
2	chrA2.204890976	0	152364550
2	chrUn16.9440121	0	154082383
2	chrUn16.8844834	0	154698969
2	chrUn16.7640921	0	155893239
2	chrUn16.7571286	0	155962761
2	chrUn16.5976546	0	157511910
2	chrUn16.5619000	0	157915424
2	chrUn16.3971831	0	159566603
2	chrUn16.3766400	0	159772047
2	chrUn16.2472569	0	161040527
2	chrUn16.2167246	0	161314990
2	chrA2.210380757	0	162289706
2	chrA2.211849659	0	163453849
2	chrA2.211947121	0	163521554
2	chrA2.213284824	0	164589381
2	chrA2.214067943	0	165201543
2	chrA2.214384864	0	165467068
2	chrUn.81324316	0	166140671
2	chrA2.215892075	0	166639966
2	chrA2.216934418	0	167491848
2	chrA2.217335107	0	167813703
2	chrA2.217599257	0	168031857
2	chrA2.218001935	0	168367397
3	chrA3.30187130	0	214164
3	chrA3.28418110	0	1709717
3	chrA3.28200334	0	1890370
3	chrA3.28096613	0	1985823
3	chrA3.26909441	0	2909970
3	chrA3.26123441	0	3557063
3	chrA3.25161528	0	4289174
3	chrA3.24707943	0	4663731
3	chrA3.23592790	0	5576397
3	chrA3.23296838	0	5832733
3	chrA3.22616304	0	6351469
3	chrA3.21958619	0	6844504
3	chrA3.21901161	0	6896758
3	chrA3.21199448	0	7481553
3	chrA3.7258787	0	7579030
3	chrA3.8482446	0	8193819
3	chrA3.20505398	0	8212399
3	chrA3.8862156	0	8390568
3	chrA3.19535167	0	9190319
3	chrA3.18310503	0	10218827
3	chrA3.17561853	0	10811219
3	chrA3.17388094	0	10963860
3	chrA3.16706272	0	11517935
3	chrA3.15520916	0	12463640
3	chrA3.15482885	0	12492433
3	chrA3.15140878	0	12761536
3	chrA3.14070085	0	13629368
3	chrA3.13223355	0	14323144
3	chrA3.12032862	0	15273609
3	chrUn12.6401803	0	15664429
3	chrUn12.5933716	0	15902569
3	chrA3.11241362	0	15924804
3	chrUn12.5830555	0	15956199
3	chrA3.30622465	0	16774792
3	chrA3.30765223	0	16897650
3	chrA3.32620238	0	18391261
3	chrA3.32763678	0	18497015
3	chrA3.32958560	0	18642831
3	chrA3.33611004	0	19181260
3	chrA3.34270745	0	19693477
3	chrA3.34314674	0	19729462
3	chrUn24.3172282	0	20851511
3	chrUn24.2974306	0	21043237
3	chrUn24.2860324	0	21158716
3	chrA3.8075133	0	22486051
3	chrA3.7391437	0	22803047
3	chrA3.6746241	0	23221857
3	chrA3.5692215	0	24087586
3	chrA3.4877371	0	24748434
3	chrA3.4657168	0	24959941
3	chrA3.4619927	0	24979029
3	chrA3.2687467	0	26522550
3	chrA3.2259365	0	26853337
3	chrA3.977429	0	27827725
3	chrA3.77372	0	28543647
3	chrUn24.60885	0	31076569
3	chrUn24.60704	0	31076750
3	chrUn24.52551	0	31084819
3	chrA3.36338981	0	31791622
3	chrA3.36540783	0	31947098
3	chrA3.38307408	0	33458098
3	chrA3.38719108	0	33813398
3	chrA3.38956659	0	33993526
3	chrA3.39608107	0	34515014
3	chrA3.40607416	0	35313052
3	chrA3.40920374	0	35562124
3	chrA3.41448278	0	36007147
3	chrA3.42495614	0	36846678
3	chrA3.42780323	0	37070039
3	chrA3.43476920	0	37660736
3	chrA3.44389071	0	38353459
3	chrA3.44803566	0	38705200
3	chrA3.45162502	0	38994134
3	chrA3.45989914	0	39666535
3	chrA3.46630134	0	40227925
3	chrA3.47691935	0	41108284
3	chrA3.47721945	0	41130634
3	chrA3.48517342	0	41725059
3	chrA3.48988988	0	42037412
3	chrA3.50362904	0	43134234
3	chrA3.50437818	0	43178788
3	chrA3.50543348	0	43259328
3	chrA3.51207550	0	43697238
3	chrA3.52393137	0	44649855
3	chrA3.52952504	0	45066756
3	chrA3.54361720	0	46223392
3	chrA3.54614041	0	46437442
3	chrA3.55501683	0	47134349
3	chrA3.56673252	0	48088151
3	chrUn.18198021	0	48446848
3	chrUn23.925	0	48596007
3	chrUn23.33449	0	48716439
3	chrA3.64237169	0	48854855
3	chrA3.65928116	0	50287849
3	chrA3.65993809	0	50348079
3	chrUn.13970253	0	50646643
3	chrUn10.3191912	0	53020772
3	chrUn10.3364862	0	53205445
3	chrUn10.3420347	0	53274506
3	chrA3.72270332	0	53330572
3	chrA3.72271983	0	53332223
3	chrA3.72344501	0	53414983
3	chrA3.73144763	0	54016243
3	chrA3.73924395	0	54659752
3	chrA3.75434371	0	55873383
3	chrA3.76262875	0	56565522
3	chrA3.76895086	0	57101881
3	chrA3.77223821	0	57375010
3	chrA3.78857091	0	58696248
3	chrUn.80498455	0	58708476
3	chrA3.79286387	0	59051871
3	chrA3.79575814	0	59265007
3	chrA3.80489976	0	60035572
3	chrB3.154885200	0	62160653
3	chrA3.85659591	0	64183004
3	chrA3.87857144	0	65877394
3	chrA3.88516277	0	66395051
3	chrA3.91441950	0	68751253
3	chrA3.95009855	0	71832456
3	chrA3.97016169	0	73599386
3	chrA3.97653784	0	74171866
3	chrA3.98414319	0	74815938
3	chrA3.98535073	0	74918281
3	chrA3.99845598	0	76045371
3	chrX.147992732	0	76330127
3	chrA3.100608966	0	76674448
3	chrA3.100626174	0	76690032
3	chrA3.101257812	0	77200159
3	chrA3.102009673	0	77803430
3	chrA3.103233951	0	78808976
3	chrA3.103255144	0	78829890
3	chrA3.104941941	0	80200937
3	chrA3.106057358	0	81139463
3	chrA3.106414358	0	81395153
3	chrA3.106726244	0	81669771
3	chrA3.106964117	0	81866480
3	chrA3.108329998	0	83004522
3	chrA3.109827567	0	84253279
3	chrA3.110541473	0	84842070
3	chrA3.110647769	0	84929949
3	chrA3.111663329	0	85765160
3	chrA3.111674773	0	85776604
3	chrA3.112616189	0	86576645
3	chrA3.112869644	0	86793842
3	chrA3.113875425	0	87661900
3	chrA3.114224649	0	87917991
3	chrA3.115075826	0	88676743
3	chrA3.115476068	0	89000463
3	chrA3.116307012	0	89814613
3	chrA3.117125675	0	90259210
3	chrA3.118596231	0	91473102
3	chrA3.119358412	0	92123744
3	chrA3.120079321	0	92718659
3	chrA3.122355249	0	94620335
3	chrA3.123183917	0	95328354
3	chrA3.123506486	0	95587509
3	chrA3.123551156	0	95625307
3	chrA3.124918586	0	96748974
3	chrA3.125251739	0	97011007
3	chrA3.125746366	0	97432432
3	chrA3.126715846	0	98262828
3	chrA3.126995572	0	98506246
3	chrA3.127470820	0	98903585
3	chrA3.127661424	0	99066802
3	chrA3.128651007	0	99853358
3	chrA3.129738326	0	100716632
3	chrA3.131682937	0	102232613
3	chrA3.132164924	0	102591163
3	chrA3.132349485	0	102745751
3	chrA3.133535257	0	103692037
3	chrA3.134361453	0	104364229
3	chrA3.135439455	0	105206519
3	chrA3.135689247	0	105384481
3	chrA3.136516351	0	106041357
3	chrA3.138065329	0	107334114
3	chrA3.138104104	0	107369919
3	chrA3.138247299	0	107486103
3	chrA3.139413724	0	108413526
3	chrA3.139662751	0	108625698
3	chrUn17.2127402	0	110236765
3	chrUn17.2070352	0	110299272
3	chrUn17.1808114	0	110576626
3	chrA3.174637040	0	112183787
3	chrA3.174151900	0	112569697
3	chrA3.173203565	0	113352225
3	chrA3.173065109	0	113462669
3	chrA3.172056978	0	114281167
3	chrUn.78665082	0	114411711
3	chrA3.171352120	0	114873890
3	chrA3.171193725	0	115043221
3	chrA3.171089069	0	115158621
3	chrA3.170587622	0	115541016
3	chrA3.169592452	0	116375306
3	chrA3.169446844	0	116449827
3	chrA3.168338526	0	117335282
3	chrA3.168165218	0	117461287
3	chrA3.167619272	0	117824937
3	chrA3.166743967	0	118377100
3	chrA3.165826952	0	119084475
3	chrA3.165413544	0	119423102
3	chrA3.165078207	0	119660222
3	chrA3.163906793	0	120615010
3	chrA3.162969633	0	121389086
3	chrA3.162578586	0	121711141
3	chrA3.161736974	0	122415672
3	chrA3.160337238	0	123541206
3	chrA3.160043010	0	123772646
3	chrA3.158624618	0	124923836
3	chrA3.157883956	0	125560255
3	chrA3.157025181	0	126250735
3	chrA3.141211027	0	128214335
3	chrA3.141648652	0	128544209
3	chrA3.142242750	0	128981775
3	chrA3.142897290	0	129500767
3	chrA3.146134818	0	132079299
3	chrA3.146355550	0	132253360
3	chrA3.147755076	0	133398865
3	chrA3.147795977	0	133422199
3	chrA3.148671894	0	134134677
3	chrA3.149073696	0	134482996
3	chrA3.150833525	0	135885944
3	chrA3.151505797	0	136417379
3	chrA3.152070585	0	136863240
3	chrA3.153234417	0	137796465
3	chrA3.154220075	0	138572961
3	chrA3.154856824	0	139098892
3	chrUn17.1136985	0	139872222
3	chrUn17.200428	0	140722326
3	chrUn17.115508	0	140806675
4	chrUn.12144267	0	46639
4	chrUn.15541579	0	181185
4	chrB1.16446630	0	15525212
4	chrB1.16999608	0	15989361
4	chrB1.17015203	0	16005908
4	chrB1.17655031	0	16546920
4	chrB1.19248842	0	17747132
4	chrB1.19317272	0	17793376
4	chrB1.20070265	0	18423525
4	chrB1.20789591	0	19018283
4	chrB1.21733222	0	19846402
4	chrB1.22418808	0	20439405
4	chrB1.22733713	0	20692728
4	chrB1.23733954	0	21495117
4	chrB1.26338244	0	23588484
4	chrB1.27658823	0	24668260
4	chrB1.28090401	0	25014966
4	chrB1.28378680	0	25260173
4	chrB1.28860129	0	25674250
4	chrB1.30942673	0	27063368
4	chrB1.31531761	0	27567611
4	chrB1.31788119	0	27787360
4	chrB1.32504683	0	28377963
4	chrB1.33681632	0	29359534
4	chrB1.33890362	0	29527841
4	chrB1.34376489	0	29904230
4	chrB1.34975598	0	30402082
4	chrB1.35037171	0	30455510
4	chrB1.35426570	0	30764156
4	chrB1.29652538	0	31631495
4	chrB1.30013313	0	31799995
4	chrB1.39825425	0	32820922
4	chrB1.40189741	0	33122572
4	chrB1.40856686	0	33662034
4	chrB1.41321191	0	34054167
4	chrB1.41912275	0	34537548
4	chrB1.42669237	0	35217415
4	chrB1.42672406	0	35220585
4	chrB1.43428297	0	35809908
4	chrB1.44209347	0	36419719
4	chrB1.44681264	0	36799628
4	chrB1.45282740	0	37238578
4	chrB1.46123170	0	37961237
4	chrB1.81002647	0	38272812
4	chrB1.81029419	0	38281904
4	chrUn16.11079061	0	38438813
4	chrUn16.11088331	0	38460449
4	chrB1.53411501	0	40292209
4	chrB1.54011713	0	40793646
4	chrB1.54082311	0	40856210
4	chrB1.55091617	0	41700233
4	chrUn.74258009	0	41736431
4	chrB1.55570293	0	42067151
4	chrB1.56129141	0	42524129
4	chrB1.56494462	0	42799289
4	chrB1.57424416	0	43526120
4	chrB1.57621518	0	43668950
4	chrB1.58855493	0	44635209
4	chrB1.59551852	0	45215209
4	chrB1.60469170	0	45982109
4	chrB1.60908954	0	46333094
4	chrB1.37648386	0	47516762
4	chrB1.37137801	0	47925681
4	chrB1.68134542	0	49000419
4	chrB1.68219860	0	49070419
4	chrB1.69185735	0	49846527
4	chrB1.69205145	0	49865938
4	chrB1.69759409	0	50278354
4	chrB1.70111772	0	50550645
4	chrB1.70989880	0	51267603
4	chrB1.71801234	0	51905078
4	chrB1.71930097	0	52008880
4	chrB1.72634423	0	52571677
4	chrB1.72686606	0	52624455
4	chrB1.73855280	0	53551914
4	chrB1.74466065	0	54094656
4	chrB1.74967922	0	54529798
4	chrB1.75924487	0	55331702
4	chrB1.76515055	0	55847706
4	chrB1.76903700	0	56148651
4	chrB1.77350757	0	56527487
4	chrB1.77782800	0	56880782
4	chrB1.78923995	0	57867276
4	chrB1.79023012	0	57967614
4	chrB1.80825520	0	59502401
4	chrUn15.12798281	0	60474459
4	chrUn.29492863	0	60627097
4	chrUn15.12275839	0	61067035
4	chrUn15.11840559	0	61524093
4	chrUn15.10843407	0	62634139
4	chrUn15.8353116	0	65458822
4	chrUn15.6953845	0	66938220
4	chrB1.86070246	0	67240061
4	chrB1.86141882	0	67303583
4	chrB1.87483205	0	68524089
4	chrB1.87578480	0	68608551
4	chrB1.87856205	0	68865808
4	chrB1.88778622	0	69626462
4	chrB1.89790977	0	70485708
4	chrB1.90867871	0	71392061
4	chrB1.90867937	0	71392128
4	chrB1.91746980	0	72138939
4	chrB1.92903091	0	73119752
4	chrB1.93455081	0	73565256
4	chrB1.94060248	0	74077289
4	chrB1.95515146	0	75261396
4	chrB1.96572578	0	76140638
4	chrB1.97374508	0	76774374
4	chrB1.97457946	0	76841247
4	chrB1.98135734	0	77400246
4	chrB1.98366027	0	77590261
4	chrB1.99041194	0	78145853
4	chrB1.99574089	0	78626496
4	chrB1.99800249	0	78811698
4	chrB1.99828452	0	78837843
4	chrB1.100685843	0	79542757
4	chrB1.101702215	0	80364400
4	chrB1.101716585	0	80373017
4	chrB1.103172713	0	81560793
4	chrB1.103180146	0	81567429
4	chrB1.105192202	0	84963737
4	chrB1.105288535	0	85048193
4	chrB1.106148678	0	85758669
4	chrB1.106326754	0	85916345
4	chrB1.107367844	0	86735147
4	chrB1.108133824	0	87273103
4	chrB1.108946481	0	87936635
4	chrB1.108968519	0	87953162
4	chrB1.109506674	0	88365547
4	chrB1.109618374	0	88468831
4	chrB1.110360088	0	89090692
4	chrB1.111109699	0	89789976
4	chrB1.111728376	0	90312887
4	chrB1.112033703	0	90571480
4	chrB1.112424442	0	90860872
4	chrB1.114579676	0	92668705
4	chrB1.115150713	0	93139712
4	chrB1.116058424	0	93905636
4	chrB1.117155329	0	94822524
4	chrB1.117853030	0	95401301
4	chrB1.117915269	0	95454282
4	chrB1.119453138	0	96786629
4	chrB1.120034215	0	97249019
4	chrB1.120373246	0	97556183
4	chrB1.121252802	0	98293151
4	chrB1.122074812	0	99025606
4	chrB1.122082918	0	99030768
4	chrB1.122223421	0	99155236
4	chrB1.123493436	0	100242781
4	chrB1.123552042	0	100293858
4	chrB1.124575442	0	101147808
4	chrB1.124941733	0	101445100
4	chrB1.125535151	0	101974737
4	chrB1.125740435	0	102128812
4	chrB1.126236759	0	102541424
4	chrB1.127815007	0	103939381
4	chrB1.128000700	0	104096523
4	chrUn32.1525246	0	104690102
4	chrB1.129090507	0	105022026
4	chrB1.130213740	0	105903731
4	chrB1.130451530	0	106037603
4	chrB1.131104783	0	106607064
4	chrB1.132082109	0	107350588
4	chrB1.132961607	0	108208917
4	chrB1.133131753	0	108341150
4	chrB1.134032551	0	109104097
4	chrB1.134189988	0	109239211
4	chrB1.135470634	0	110295024
4	chrB1.135657260	0	110455782
4	chrUn.39163297	0	110682950
4	chrB1.136322364	0	111041403
4	chrB1.136978321	0	111594369
4	chrB1.137890494	0	112387684
4	chrB1.138310635	0	112746868
4	chrB1.138538296	0	112931451
4	chrB1.139137138	0	113434468
4	chrUn.69760573	0	114550305
4	chrB1.141177512	0	115105570
4	chrE1.68101174	0	115841181
4	chrE1.69194258	0	116363776
4	chrB1.142834783	0	116738998
4	chrB1.143831271	0	117431049
4	chrB1.145579114	0	118755234
4	chrB1.147295368	0	120208654
4	chrB1.147468594	0	120364503
4	chrB1.147891828	0	120710306
4	chrB1.148812719	0	121456412
4	chrB1.149490338	0	122007899
4	chrB1.149956095	0	122407119
4	chrB1.149984435	0	122435548
4	chrB1.150960050	0	123261259
4	chrB1.151347231	0	123582667
4	chrB1.151766023	0	123948017
4	chrB1.152411943	0	124476750
4	chrB1.153173475	0	125132616
4	chrB1.153256170	0	125201860
4	chrB1.153672593	0	125544362
4	chrUn.9459624	0	125575116
4	chrB1.154720184	0	126428308
4	chrB1.154895501	0	126564889
4	chrB1.155452630	0	127023580
4	chrB1.156434553	0	127864292
4	chrB1.158696938	0	129714622
4	chrUn.24035365	0	129728211
4	chrB1.159445171	0	130350863
4	chrB1.160533710	0	131247516
4	chrB1.160600787	0	131298115
4	chrB1.162199715	0	132655153
4	chrB1.162363728	0	132781160
4	chrB1.162830785	0	133161463
4	chrB1.163973444	0	134114346
4	chrB1.164526814	0	134569657
4	chrB1.164849799	0	134867375
4	chrB1.165362183	0	135275828
4	chrUn.37824622	0	135682061
4	chrB1.166697547	0	136416929
4	chrB1.166747580	0	136464703
4	chrB1.168536355	0	137890902
4	chrB1.170623066	0	139607956
4	chrB1.172269313	0	140930740
4	chrB1.172659884	0	141238230
4	chrB1.173373179	0	141843107
4	chrB1.173797729	0	142185922
4	chrB1.174855042	0	143053567
4	chrUn32.543652	0	144246423
4	chrUn32.239249	0	144584554
4	chrUn32.61056	0	144762619
4	chrUn15.13837032	0	145564772
4	chrUn15.13929307	0	145656210
4	chrUn13.17436425	0	146016290
4	chrUn13.17170618	0	146299385
4	chrB1.176117566	0	147221106
4	chrF1.91224556	0	147496783
4	chrB1.177234290	0	148159006
4	chrB1.178717131	0	149387914
4	chrB1.178796787	0	149470370
4	chrB1.179436118	0	149993525
4	chrB1.180211627	0	150530616
4	chrB1.180533129	0	150795373
4	chrX.84601335	0	151881378
4	chrB1.181932343	0	151997816
4	chrB1.183114169	0	153001061
4	chrB1.183996525	0	153731468
4	chrB1.184504905	0	154138787
4	chrB1.184872944	0	154473506
4	chrB1.185999142	0	155400240
4	chrB1.186046338	0	155442838
4	chrB1.186305261	0	155705372
4	chrB1.187060776	0	156323733
4	chrB1.187579232	0	156764476
4	chrUn13.17025788	0	157126653
4	chrUn13.15797513	0	158459241
4	chrUn13.14843933	0	159452039
4	chrUn13.14052772	0	160279010
4	chrUn13.13777012	0	160554486
4	chrUn13.13372970	0	160974619
4	chrUn.16514619	0	161588081
4	chrB1.193677082	0	161855764
4	chrB1.193634290	0	161892881
4	chrB1.192811674	0	162573265
4	chrB1.192081469	0	163130992
4	chrB1.191794733	0	163364697
4	chrB1.191600862	0	163508325
4	chrB1.189628172	0	165105815
4	chrB1.188795297	0	165816470
4	chrUn13.12293722	0	166797380
4	chrUn13.11544190	0	167688193
4	chrUn13.11308539	0	167942081
4	chrUn13.9960308	0	169333882
4	chrUn13.9707382	0	169603940
4	chrUn13.8939072	0	170374498
4	chrUn.55008498	0	170403987
4	chrUn13.8642962	0	170675517
4	chrUn13.8124664	0	171208558
4	chrB1.196084575	0	171863340
4	chrB1.197668064	0	173205680
4	chrB1.197763381	0	173281267
4	chrB1.198770517	0	174157056
4	chrB1.199617701	0	174864754
4	chrB1.200056289	0	175219335
4	chrB1.200362176	0	175466035
4	chrB1.200370578	0	175474438
4	chrB1.202012209	0	176865511
4	chrB1.202016552	0	176869850
4	chrUn3.12758564	0	177994890
4	chrUn3.12765628	0	178009379
4	chrB1.214229569	0	181001858
4	chrB1.213636495	0	181500561
4	chrB1.212988350	0	182046060
4	chrB1.211636911	0	183113208
4	chrB1.211071247	0	183595083
4	chrB1.211053699	0	183610003
4	chrB1.210597700	0	183969200
4	chrB1.209756521	0	184653255
4	chrB1.209544343	0	184791079
4	chrB1.209074008	0	185091562
4	chrB1.208178080	0	185841405
4	chrB1.207360858	0	186503789
4	chrB1.207163504	0	186669821
4	chrB1.206098757	0	187516987
4	chrB1.205420000	0	188069762
4	chrB1.205321753	0	188149943
4	chrB1.204989197	0	188420379
4	chrB1.203845407	0	189383379
4	chrB1.203626744	0	189559149
4	chrB1.203378640	0	189776845
4	chrUn3.14970403	0	190504366
4	chrUn3.15579892	0	191125638
4	chrUn3.16719878	0	192421954
4	chrB1.223359369	0	192896572
4	chrB1.222603317	0	193477549
4	chrB1.222068591	0	193897086
4	chrB1.220332579	0	195413546
4	chrB1.220332432	0	195413693
4	chrB1.220158011	0	195541860
4	chrB1.218918701	0	196535569
4	chrB1.217643317	0	197515964
4	chrB1.216476714	0	198423219
4	chrB1.216376618	0	198491519
4	chrB1.215194078	0	199407119
4	chrUn3.11982241	0	199724708
4	chrB1.193993758	0	200057285
4	chrB1.194730318	0	200640168
4	chrB1.195080541	0	200927018
4	chrB1.195739168	0	201452177
4	chrUn13.7459992	0	201739974
4	chrB1.228451759	0	202284036
4	chrB1.228346275	0	202373852
4	chrB1.227295997	0	203191511
4	chrB1.226916730	0	203475676
4	chrB1.226588807	0	203719828
4	chrB1.226417127	0	203875698
4	chrB1.225722268	0	204415077
4	chrB1.224985496	0	205009649
4	chrB1.224852814	0	205130708
4	chrB1.229672937	0	205769137
4	chrB1.229054510	0	206284045
5	chrB2.223892	0	334048
5	chrB2.445720	0	497106
5	chrUn.3205562	0	608005
5	chrB2.16531	0	748045
5	chrX.60858639	0	896305
5	chrX.60862413	0	898649
5	chrD4.73789641	0	1020565
5	chrUn.48682609	0	1406420
5	chrUn.5403437	0	1665827
5	chrB2.1174791	0	2028467
5	chrB2.2461190	0	3124494
5	chrB2.2875684	0	3480314
5	chrB2.4241092	0	4544830
5	chrB2.4733774	0	4894216
5	chrB2.4811347	0	4943596
5	chrB2.6323594	0	6247172
5	chrB2.6364955	0	6278015
5	chrB2.7448450	0	7155162
5	chrB2.7639289	0	7317526
5	chrB2.9311237	0	8693209
5	chrB2.9739029	0	9027250
5	chrB2.10201695	0	9399043
5	chrB2.10493191	0	9654224
5	chrB2.12143222	0	11037458
5	chrB2.12511211	0	11340760
5	chrB2.37635410	0	12556704
5	chrB2.37745363	0	12649002
5	chrB2.12822906	0	12804144
5	chrB2.14667075	0	14305876
5	chrB2.14681171	0	14319993
5	chrB2.14979809	0	14551174
5	chrB2.16144409	0	15474276
5	chrB2.16708738	0	15929360
5	chrB2.16924398	0	16111582
5	chrB2.18236986	0	17121832
5	chrX.20710116	0	17447059
5	chrB2.20615322	0	18298342
5	chrB2.21118229	0	18722654
5	chrB2.21993695	0	19429958
5	chrB2.22736222	0	19765114
5	chrB2.22940638	0	19875200
5	chrB2.24632679	0	20756449
5	chrB2.24701287	0	20807699
5	chrB2.26138957	0	22000342
5	chrB2.26561921	0	22357418
5	chrB2.26971355	0	22690942
5	chrB2.28067331	0	23579709
5	chrB2.28479539	0	23923089
5	chrB2.30236680	0	25383824
5	chrB2.30543038	0	25619594
5	chrB2.31862356	0	26529562
5	chrB2.33171015	0	27304304
5	chrB2.33512615	0	27613545
5	chrB2.34706766	0	28645230
5	chrB2.35331896	0	29164221
5	chrB2.35393003	0	29220175
5	chrB2.35536615	0	29340931
5	chrB2.37879436	0	30743753
5	chrB2.39132773	0	31646656
5	chrB2.39631577	0	31921508
5	chrB2.40312053	0	32550882
5	chrB2.41195137	0	33260119
5	chrB2.42632149	0	34425865
5	chrB2.44355728	0	35805093
5	chrB2.45986074	0	37129071
5	chrB2.46032045	0	37152392
5	chrB2.47373569	0	37899172
5	chrB2.48200967	0	38478167
5	chrB2.48895107	0	38998516
5	chrB2.49695822	0	39641207
5	chrB2.49871215	0	39785695
5	chrB2.50073556	0	39944514
5	chrB2.51843145	0	41373254
5	chrB2.52165286	0	41631068
5	chrB2.47480943	0	42442048
5	chrB2.53506897	0	42818305
5	chrB2.53641412	0	42947210
5	chrB2.54395657	0	43530616
5	chrB2.54445249	0	43554844
5	chrB2.55310372	0	44257093
5	chrB2.56089569	0	44898333
5	chrUn12.585585	0	45550123
5	chrUn12.1283231	0	46232669
5	chrUn12.2313802	0	47357434
5	chrUn12.2715945	0	47758592
5	chrUn12.3663470	0	48769016
5	chrUn12.4058587	0	49174432
5	chrUn12.4898835	0	50007713
5	chrB2.64723614	0	50923258
5	chrB2.64867614	0	51008362
5	chrB2.65693022	0	51687687
5	chrB2.66004933	0	51935886
5	chrB2.67141449	0	52843603
5	chrB2.67969391	0	53494252
5	chrB2.68764017	0	54177138
5	chrB2.68895642	0	54298908
5	chrB2.70618491	0	55806710
5	chrB2.70794952	0	55975515
5	chrB2.71897478	0	56949308
5	chrB2.72653318	0	57605053
5	chrB2.73131379	0	58013938
5	chrB2.73229872	0	58091696
5	chrUn.62831311	0	58215910
5	chrUn12.7070601	0	59647063
5	chrUn12.7747548	0	60344567
5	chrUn12.7976979	0	60586088
5	chrUn12.8419142	0	61013970
5	chrUn12.9047648	0	61671449
5	chrUn12.9788840	0	62480189
5	chrUn12.10288389	0	62978504
5	chrUn12.10554376	0	63250525
5	chrUn12.11566662	0	64308874
5	chrUn12.12570640	0	65366125
5	chrUn12.12994459	0	65798208
5	chrB2.84525780	0	66403797
5	chrB2.84627156	0	66479487
5	chrB2.85611856	0	67273351
5	chrB2.85917464	0	67520287
5	chrB2.86454974	0	67943045
5	chrB2.87343875	0	68684083
5	chrB2.87604845	0	68903731
5	chrB2.87860187	0	69114843
5	chrB2.88755383	0	69900109
5	chrB2.89434088	0	70464478
5	chrB2.90437008	0	71299662
5	chrB2.90802066	0	71601111
5	chrB2.91594128	0	72246793
5	chrB2.92035325	0	72590841
5	chrB2.92837706	0	73292163
5	chrB2.94270392	0	74393817
5	chrB2.94847666	0	74855072
5	chrB2.95350300	0	75260985
5	chrB2.96326288	0	76080104
5	chrB2.96331195	0	76085010
5	chrB2.98214492	0	77668097
5	chrB2.98426645	0	77872341
5	chrUn.38725433	0	78035942
5	chrB2.98720435	0	78126474
5	chrB2.99409471	0	78704163
5	chrB2.100844618	0	79915355
5	chrB2.101122470	0	80118461
5	chrB2.102300117	0	81106406
5	chrB2.103413266	0	81946333
5	chrB2.105003981	0	83257396
5	chrB2.105278471	0	83474615
5	chrB2.105694167	0	83824313
5	chrB2.105964506	0	84055801
5	chrB2.107931967	0	85714391
5	chrB2.108169413	0	85921422
5	chrB2.108766213	0	86416848
5	chrB2.109387296	0	86973437
5	chrB2.110338075	0	87772555
5	chrB2.111216283	0	88519541
5	chrB2.111521436	0	88782866
5	chrB2.112444547	0	89553474
5	chrB2.113843403	0	90691835
5	chrB2.113923986	0	90757177
5	chrB2.114200083	0	90968257
5	chrB2.115186470	0	91809916
5	chrB2.115720383	0	92270778
5	chrB2.117030105	0	93400448
5	chrB2.117978121	0	94220918
5	chrB2.118352039	0	94538169
5	chrB2.119806440	0	95735760
5	chrB2.120054820	0	95946257
5	chrUn.77241572	0	95991434
5	chrUn12.14027409	0	101003338
5	chrUn12.14274457	0	101243766
5	chrUn12.15093963	0	102058277
5	chrUn12.16022875	0	102971259
5	chrUn12.16180439	0	103129640
5	chrUn12.16234311	0	103188736
5	chrUn12.17303165	0	104238974
5	chrUn12.17896976	0	104848455
5	chrUn1.6492564	0	105388033
5	chrUn.41935041	0	112632438
5	chrB2.136944070	0	116130995
5	chrB2.137026778	0	116204900
5	chrB2.137474198	0	116585541
5	chrB2.138101780	0	117116119
5	chrD3.101008227	0	117338207
5	chrUn1.8112891	0	118429357
5	chrUn1.2184936	0	118934141
5	chrUn1.2800797	0	119238392
5	chrUn12.3560	0	119392947
5	chrUn1.3526008	0	119764893
5	chrUn.64234050	0	120180256
5	chrB2.139563736	0	121235293
5	chrB2.140374594	0	121784031
5	chrB2.140743731	0	122084609
5	chrB2.141451024	0	122658532
5	chrB2.142851660	0	123758157
5	chrB2.143512760	0	124270118
5	chrB2.143687739	0	124417480
5	chrB2.144788295	0	125310521
5	chrB2.145414769	0	125776033
5	chrB2.146646356	0	126766802
5	chrB2.146648951	0	126769143
5	chrB2.148168968	0	128032982
5	chrB2.148225240	0	128078826
5	chrE3.2936850	0	128536450
5	chrE3.2631692	0	128681396
5	chrB2.149182754	0	129030734
5	chrB2.150529220	0	130096611
5	chrB2.150735111	0	130261371
5	chrB2.150934078	0	130425488
5	chrB2.152110905	0	131415372
5	chrB2.152260830	0	131543659
5	chrB2.152913069	0	132090856
5	chrB2.155042088	0	133834851
5	chrE2.74562519	0	133874368
5	chrUn.66476523	0	134658951
5	chrB2.156315171	0	134922680
5	chrB2.156398328	0	134975870
5	chrB2.156960785	0	135413376
5	chrB2.158525273	0	136650717
5	chrB2.158588626	0	136686172
5	chrB2.159847493	0	137736269
5	chrB2.160587422	0	138350156
5	chrB2.160704437	0	138429392
5	chrB2.161007477	0	138692207
5	chrB1.143714584	0	138948251
5	chrB2.161608143	0	139273778
5	chrB2.162533370	0	140035450
5	chrB2.163726046	0	141012432
5	chrB2.164214130	0	141362500
5	chrB2.164349199	0	141468178
5	chrB2.164560112	0	141624727
5	chrB2.166153332	0	142867171
5	chrB2.167229219	0	143735438
5	chrB2.167542506	0	143999436
5	chrB2.167607308	0	144043437
5	chrB2.173200612	0	148542983
5	chrB2.174582146	0	149671151
5	chrB2.175073923	0	150026807
5	chrUn1.4532935	0	150387826
5	chrUn1.4628241	0	150481140
5	chrUn1.5568308	0	151440820
6	chrB3.11229	0	501497
6	chrB3.78953	0	551539
6	chrB3.4693371	0	3247089
6	chrB3.7214729	0	5228168
6	chrB3.7215294	0	5228733
6	chrB3.9942316	0	7485496
6	chrB3.10315567	0	7793574
6	chrB3.10510119	0	7942392
6	chrB3.12733583	0	9725683
6	chrB3.14059876	0	10876419
6	chrB3.14338820	0	11044424
6	chrB3.14343845	0	11047262
6	chrB3.15585886	0	12027908
6	chrB3.15876549	0	12269850
6	chrB3.16351366	0	12620244
6	chrB3.16998350	0	13031007
6	chrB3.17587999	0	13492517
6	chrB3.18633557	0	14327647
6	chrB3.20490246	0	15830915
6	chrB3.20531929	0	15870416
6	chrB3.21269066	0	16347838
6	chrC2.82918473	0	17274741
6	chrB3.22616221	0	17621340
6	chrB3.22736609	0	17726277
6	chrB3.23125347	0	18050443
6	chrB3.24294449	0	19005478
6	chrB3.24976243	0	19540678
6	chrB3.25339257	0	19820946
6	chrB3.25480806	0	19940694
6	chrB3.26519285	0	20796269
6	chrB3.26957247	0	21136994
6	chrB3.27446343	0	21530484
6	chrB3.28326096	0	22229577
6	chrB3.29582511	0	23240079
6	chrB3.30178844	0	24101461
6	chrB3.31106161	0	24945588
6	chrB3.31783768	0	25464957
6	chrB3.31828494	0	25495697
6	chrB3.32709651	0	26201610
6	chrF2.81891630	0	26492359
6	chrUn3.11448685	0	26508853
6	chrUn3.10657171	0	27386568
6	chrUn3.10523686	0	27547519
6	chrUn30.8721302	0	28784582
6	chrB4.136075348	0	28970753
6	chrUn30.8457064	0	29149898
6	chrB3.37715922	0	30132648
6	chrB3.38187218	0	30485893
6	chrB3.38580497	0	30792580
6	chrB3.39265403	0	31366380
6	chrB3.39568172	0	31594461
6	chrB3.39725856	0	31723746
6	chrB3.40791847	0	32581799
6	chrB3.41225641	0	32948111
6	chrB3.41943599	0	33537792
6	chrB3.42562696	0	34061763
6	chrB3.42714928	0	34183394
6	chrUn.18298437	0	34349611
6	chrB3.43448012	0	34770131
6	chrB3.44734792	0	35796388
6	chrB3.46312173	0	37137169
6	chrB3.47647633	0	38206674
6	chrB3.47647810	0	38206846
6	chrB3.48317306	0	38735073
6	chrUn.81429419	0	39132271
6	chrB3.49234161	0	39470807
6	chrB3.49253930	0	39487370
6	chrB3.50582888	0	40532141
6	chrB3.50801316	0	40714236
6	chrB3.51226846	0	41043421
6	chrB3.52961032	0	42092946
6	chrB3.53345965	0	42411910
6	chrB3.54070306	0	42982341
6	chrB3.54363597	0	43260281
6	chrB3.54425936	0	43298559
6	chrB3.55741222	0	44323515
6	chrB3.55889928	0	44450556
6	chrB3.56635667	0	45016078
6	chrB3.57257094	0	45514127
6	chrB3.58676807	0	46682627
6	chrB3.59098054	0	47025070
6	chrUn30.7307233	0	47998104
6	chrUn30.6548312	0	48752832
6	chrUn30.6290562	0	49012954
6	chrUn30.5539687	0	49766756
6	chrUn30.4952065	0	50371968
6	chrUn30.4527773	0	50767206
6	chrUn30.3994500	0	51279109
6	chrUn30.3620518	0	51675313
6	chrB3.69676660	0	53167617
6	chrB3.68692944	0	53953204
6	chrB3.68072966	0	54464850
6	chrB3.67986393	0	54534145
6	chrB3.66967191	0	55398168
6	chrB3.66936638	0	55428816
6	chrB3.65647782	0	56512642
6	chrB3.65287265	0	56824604
6	chrB3.64287448	0	57615104
6	chrB3.63609530	0	58174942
6	chrB3.62747015	0	58886326
6	chrB3.62651606	0	58953004
6	chrUn30.2556612	0	59202894
6	chrB3.70312577	0	60764018
6	chrB3.70909405	0	61247679
6	chrB3.71940062	0	62083994
6	chrB3.72675028	0	62678155
6	chrB3.73488353	0	63301731
6	chrX.81571674	0	63989341
6	chrB3.75091735	0	64591134
6	chrB3.76142596	0	65466580
6	chrB3.76273748	0	65579563
6	chrB3.77225061	0	66323100
6	chrB3.77680300	0	66709761
6	chrB3.78460048	0	67365263
6	chrB3.78769490	0	67645032
6	chrB3.79533180	0	68270913
6	chrB3.79630718	0	68332633
6	chrB3.80540914	0	69102853
6	chrUn30.656490	0	70683702
6	chrUn30.670318	0	70707634
6	chrUn.13019807	0	71016690
6	chrUn30.18116	0	71057652
6	chrB3.88710404	0	71603158
6	chrB3.88919165	0	71809155
6	chrB3.89108268	0	71897655
6	chrUn8.2788006	0	73013780
6	chrB3.83080348	0	73533120
6	chrB3.82934626	0	73658723
6	chrB3.82906523	0	73672068
6	chrB3.81585297	0	74719165
6	chrB3.81253774	0	74991020
6	chrUn8.4122442	0	75821142
6	chrUn.37092549	0	76076245
6	chrUn8.4680583	0	76404120
6	chrUn8.5364422	0	77125720
6	chrUn8.5485386	0	77250249
6	chrUn8.5683480	0	77469320
6	chrUn8.6718826	0	78563977
6	chrUn8.7367069	0	79247851
6	chrUn8.8233644	0	80118783
6	chrUn8.9491556	0	81405581
6	chrUn8.9688630	0	81605617
6	chrUn8.9976921	0	81916492
6	chrUn8.11208876	0	83147073
6	chrUn8.12447884	0	84399915
6	chrUn8.12685689	0	84648933
6	chrUn8.12805169	0	84777146
6	chrUn8.13203519	0	85191194
6	chrUn8.14442489	0	86439669
6	chrUn8.14574741	0	86577899
6	chrB3.95957322	0	87857320
6	chrB3.96774515	0	88558565
6	chrB3.97216760	0	88926316
6	chrB3.98798675	0	90199692
6	chrB3.98819078	0	90218711
6	chrUn.71587358	0	90414415
6	chrB3.101342162	0	92329728
6	chrUn.25194303	0	92474950
6	chrB3.102010771	0	92909762
6	chrB3.102026221	0	92924978
6	chrB3.102152205	0	93030549
6	chrB3.103407404	0	94056948
6	chrB3.104362913	0	94885327
6	chrB3.105403555	0	95771931
6	chrB3.106168481	0	96398217
6	chrB3.106953480	0	97061291
6	chrB3.107505146	0	97482131
6	chrB3.107845973	0	97769200
6	chrB3.109638730	0	99243096
6	chrB3.110233450	0	99746089
6	chrB3.110467624	0	99946712
6	chrB3.111009706	0	100420209
6	chrB3.111341379	0	100700753
6	chrB3.112529515	0	101681868
6	chrB3.112642277	0	101776175
6	chrB3.114439156	0	103255863
6	chrB3.115146555	0	103813550
6	chrB3.115189562	0	103844206
6	chrA1.256692992	0	104481147
6	chrB3.116035188	0	104718978
6	chrB3.117479807	0	105863577
6	chrB3.117534708	0	105923593
6	chrB3.118365078	0	106587896
6	chrB3.118839739	0	106974769
6	chrB3.119179489	0	107256111
6	chrB3.120177346	0	108100586
6	chrB3.120357434	0	108232519
6	chrB3.120843627	0	108615084
6	chrB3.121081180	0	108826867
6	chrB3.121785414	0	109409826
6	chrB3.122959672	0	110392007
6	chrB3.123486859	0	110828919
6	chrB3.123722228	0	111002090
6	chrB3.126133575	0	112990593
6	chrB3.126325593	0	113163168
6	chrB3.126503402	0	113309130
6	chrB3.127219638	0	113892987
6	chrB3.128773337	0	115086202
6	chrB3.129675349	0	115763133
6	chrB3.129813270	0	115874309
6	chrB3.130014714	0	115911996
6	chrB3.131170311	0	116820184
6	chrB3.131543151	0	117117960
6	chrB3.131871390	0	117349007
6	chrB3.132563286	0	117907496
6	chrB3.133292694	0	118502390
6	chrB3.134065002	0	119154194
6	chrB3.135220100	0	120072465
6	chrB3.136295349	0	120957434
6	chrB3.137352733	0	121811460
6	chrB3.137470438	0	121903771
6	chrB3.137577706	0	121997252
6	chrB3.138497657	0	122693773
6	chrB3.139213533	0	123293851
6	chrB3.140625145	0	124418047
6	chrB3.140823129	0	124583814
6	chrB3.141035439	0	124769276
6	chrB3.141963315	0	125551707
6	chrB3.142289860	0	125823683
6	chrB3.143980933	0	127293680
6	chrB3.144181547	0	127458593
6	chrB3.144867758	0	128023485
6	chrB3.145748920	0	128732715
6	chrUn.26562366	0	129155149
6	chrB3.146257468	0	129184530
6	chrB3.146488052	0	129381092
6	chrB3.147984002	0	130525113
6	chrB3.148317484	0	130804105
6	chrB3.149729833	0	131937315
6	chrB3.150236541	0	132344594
6	chrB3.151522314	0	133368178
6	chrB3.151818723	0	133638637
6	chrB3.153199153	0	134784410
6	chrUn8.1862850	0	135882049
6	chrUn8.2572487	0	136549894
6	chrB3.154257323	0	137122128
6	chrB3.155498193	0	138108450
6	chrB3.155793239	0	138370357
6	chrB3.156724559	0	139117239
6	chrB3.156945720	0	139304081
6	chrB3.158781169	0	140748083
6	chrB3.158923535	0	140839098
6	chrB3.159536760	0	141136771
6	chrB3.160743936	0	142056119
6	chrB3.162616776	0	142933785
6	chrB3.163722683	0	144403337
6	chrB3.163983112	0	144522530
6	chrB3.165399668	0	144804472
6	chrB3.166129967	0	145403245
6	chrB3.166512980	0	145698344
6	chrB3.166805752	0	145933774
6	chrB3.168320823	0	147219408
6	chrB3.168824017	0	147328801
7	chrB4.710483	0	683777
7	chrB4.782605	0	736481
7	chrB4.1472356	0	1302637
7	chrB4.2671956	0	2248954
7	chrB4.3453578	0	2844986
7	chrB4.4061406	0	3335519
7	chrB4.4130794	0	3380167
7	chrB4.4883906	0	3924260
7	chrB4.5091452	0	4093345
7	chrB4.6518373	0	5173778
7	chrB4.7192916	0	5711201
7	chrB4.7450211	0	5952660
7	chrB4.7841179	0	6271278
7	chrB4.8656795	0	6946041
7	chrB4.9943002	0	7956459
7	chrB4.10693876	0	8554875
7	chrB4.11286966	0	9068371
7	chrB4.12002998	0	9642066
7	chrB4.12502665	0	10054823
7	chrB4.13072070	0	10529769
7	chrB4.13576983	0	10958006
7	chrB4.14759544	0	11913454
7	chrB4.15263600	0	12323466
7	chrB4.15506944	0	12505200
7	chrB4.16346440	0	13125979
7	chrB4.17608846	0	14121540
7	chrB4.18162444	0	14583027
7	chrB4.19356347	0	15565137
7	chrB4.19917686	0	16010282
7	chrB4.21637946	0	17462740
7	chrB4.27105641	0	17669367
7	chrB4.27220147	0	17764931
7	chrB4.28291437	0	18671913
7	chrUn9.5376817	0	19166619
7	chrB4.29611013	0	19692621
7	chrB4.30010254	0	20031840
7	chrB4.30707079	0	20581498
7	chrB4.30889888	0	20737497
7	chrB4.31485979	0	21236196
7	chrE2.39169413	0	21625015
7	chrB4.32540411	0	22077112
7	chrB4.33450480	0	22805708
7	chrB4.33941739	0	23198381
7	chrB4.35333442	0	24333106
7	chrB4.35571190	0	24547550
7	chrB4.35697318	0	24644571
7	chrB4.38979930	0	25640031
7	chrB4.37867266	0	25726771
7	chrB4.37924963	0	25773111
7	chrB4.22195870	0	26142532
7	chrB4.23529789	0	27146729
7	chrB4.24473020	0	27879655
7	chrB4.25071357	0	28338401
7	chrB4.25311882	0	28524981
7	chrB4.26274831	0	29291924
7	chrB4.39911333	0	30015566
7	chrB4.41108624	0	31008853
7	chrB4.41996272	0	31731175
7	chrB4.42024106	0	31756430
7	chrUn2.784624	0	33037804
7	chrUn2.666778	0	33169549
7	chrUn2.7273	0	34030532
7	chrUn27.778927	0	34108368
7	chrUn27.649656	0	34251466
7	chrB4.42921093	0	35205382
7	chrB4.43108694	0	35365906
7	chrB4.44001474	0	36091122
7	chrB4.44566919	0	36519391
7	chrB4.45371458	0	37148075
7	chrB4.46231831	0	37827376
7	chrB4.46360691	0	37933011
7	chrB4.46854566	0	38342480
7	chrB4.47149639	0	38577208
7	chrB4.48057847	0	39334774
7	chrB4.49762488	0	40667350
7	chrB4.50438654	0	41180652
7	chrB4.50562622	0	41287215
7	chrB4.51614615	0	42101892
7	chrE2.22374660	0	42775118
7	chrB4.52971936	0	43362963
7	chrB4.53176538	0	43515347
7	chrB4.53661727	0	43938975
7	chrB4.55049822	0	44890212
7	chrB4.55261703	0	45105090
7	chrB4.56815259	0	46229211
7	chrB4.57641484	0	46928021
7	chrB4.58435146	0	47544937
7	chrB4.58888393	0	47901489
7	chrB4.59511546	0	48427263
7	chrB4.59595436	0	48488760
7	chrB4.61233697	0	49780589
7	chrB4.62261602	0	50649295
7	chrB4.62862803	0	51143914
7	chrB4.63759105	0	51883492
7	chrB4.64032766	0	52090967
7	chrB4.64776179	0	52706978
7	chrB4.66191840	0	53907446
7	chrB4.66588506	0	54302621
7	chrB4.66950881	0	54513333
7	chrB4.68128790	0	55556055
7	chrB4.68566532	0	55870184
7	chrB4.68606520	0	55901804
7	chrB4.70042896	0	57094021
7	chrB4.70612528	0	57564995
7	chrB4.71395603	0	58216978
7	chrB4.72185856	0	58862801
7	chrB4.72247942	0	58902050
7	chrB4.72875654	0	59428738
7	chrB4.74040741	0	60479927
7	chrB4.75077674	0	61401000
7	chrB4.75219513	0	61523462
7	chrB4.75736012	0	61952051
7	chrB4.77190630	0	63129833
7	chrB4.77436617	0	63336426
7	chrB4.78953507	0	64597138
7	chrB4.79760436	0	65248565
7	chrB4.80807247	0	66153933
7	chrB4.80989893	0	66336138
7	chrB4.82082083	0	67243690
7	chrB4.82208337	0	67355189
7	chrB4.83246779	0	68196530
7	chrC2.49886827	0	68448735
7	chrB4.84602957	0	69367691
7	chrB4.85355609	0	69834247
7	chrB4.85940522	0	70161876
7	chrB4.86461434	0	70507486
7	chrB4.87375747	0	71279820
7	chrB4.87978229	0	71789425
7	chrB4.88315903	0	72073983
7	chrB4.89228637	0	72813929
7	chrB4.90281926	0	73705991
7	chrB4.90480714	0	73871311
7	chrB4.92540055	0	75439607
7	chrB4.93077546	0	75837775
7	chrB4.95426073	0	77737648
7	chrB4.96301380	0	78424614
7	chrB4.96616762	0	78675609
7	chrB4.97336786	0	79228239
7	chrB4.98492721	0	80134571
7	chrB4.99118661	0	80667998
7	chrB4.99668205	0	81056639
7	chrUn29.332069	0	82027933
7	chrUn10.34184	0	82255060
7	chrB4.100494563	0	82406034
7	chrB4.101341304	0	83080710
7	chrB4.101865365	0	83540365
7	chrB4.102769770	0	84266558
7	chrB4.103515850	0	84879342
7	chrB4.103534493	0	84885092
7	chrB4.105281030	0	86374646
7	chrB4.105622572	0	86639966
7	chrB4.105980965	0	86931971
7	chrB4.106967350	0	87827147
7	chrB4.107912999	0	88605033
7	chrB4.109057417	0	89591808
7	chrB4.109650087	0	90102833
7	chrB4.110079361	0	90439639
7	chrB4.110845204	0	90954045
7	chrB4.111864168	0	91792812
7	chrB4.112367721	0	92189960
7	chrB4.112600655	0	92390827
7	chrB4.113773031	0	93324040
7	chrB4.115593843	0	94849126
7	chrB4.115751948	0	94992481
7	chrB4.116572399	0	95690479
7	chrB4.116981387	0	96021630
7	chrB4.117065699	0	96088429
7	chrB4.117684272	0	96603201
7	chrB4.118506054	0	97282634
7	chrB4.118753557	0	97499306
7	chrB4.119705634	0	98324978
7	chrUn10.221258	0	98468100
7	chrUn10.694235	0	98948459
7	chrUn10.921554	0	99205495
7	chrUn.46800099	0	99242308
7	chrB3.90357853	0	99595774
7	chrB3.90741696	0	99898247
7	chrB3.91021489	0	100133373
7	chrB3.91795516	0	100699161
7	chrB3.92250520	0	101076960
7	chrB3.92643843	0	101386072
7	chrB3.93450296	0	102042811
7	chrB3.94247900	0	102727632
7	chrB3.94466806	0	102900672
7	chrB4.120706434	0	103176072
7	chrB4.120824235	0	103281739
[truncated: 2,240 more rows]
