# Supplementary material for: Applications and efficiencies of the first cat 63K DNA array
Source: Sci Rep. 2018 May 4;8:7024. doi: 10.1038/s41598-018-25438-0 (PMC5935720; doi:10.1038/s41598-018-25438-0)
Supplement: Supplementary file 4 — Supplementary dataset 3 [file 41598_2018_25438_MOESM4_ESM.xlsx]

## Sheet: ReadMe
Table 1	ReadMe
Table 2	Simple Mapping Result
Table 3	Mapping Base Counts
Table 4	Full Mapping Results
	col1	marker name from chip
	col2	50bp probe alignment coordinates in reference
	col3	probe positions in reference
	col4	left side of chip sequence aligned
	col5	left side of chip sequence position in reference
	col6	right side of chip sequence aligned
	col7	right side of chip sequence in reference
	col8	SNP in original chip sequence
	col9	corresponding base in reference
	col10	probe sequence extracted from reference based on alignment
Table 5	Intermarker Statistics
Table 6	Interposition Distances

## Sheet: Simple Mapping Result
corresponding base in reference	count
*	701
A	14330
C	16729
G	16976
T	14161
TOTAL	62897

## Sheet: Mapping Base Counts
SNP in original chip sequence	corresponding base in reference	count
A/C	*	42
A/C	[A]	1470
A/C	[C]	1542
A/C	[G]	1279
A/C	[T]	1207
A/G	*	212
A/G	[A]	6399
A/G	[C]	6392
A/G	[G]	7797
A/G	[T]	5326
A/T	*	37
A/T	[A]	5
A/T	[C]	10
A/T	[G]	19
A/T	[T]	7
C/G	*	71
C/G	[A]	12
C/G	[C]	20
C/G	[G]	14
C/G	[T]	15
D/I	*	4
D/I	[C]	1
G/C	*	54
G/C	[A]	26
G/C	[C]	3
G/C	[G]	2
G/C	[T]	24
I/D	*	1
I/D	[G]	1
T/A	*	39
T/A	[A]	13
T/A	[C]	3
T/A	[G]	7
T/A	[T]	9
T/C	*	193
T/C	[A]	5132
T/C	[C]	7545
T/C	[G]	6377
T/C	[T]	6144
T/G	*	48
T/G	[A]	1273
T/G	[C]	1213
T/G	[G]	1480
T/G	[T]	1429

## Sheet: Full Mapping Results
ALAS.170	*	*	*	*	*	*	[T/C]	*	*
ALAS.194	0-50	+19:47821331-47821381	0-101	-19:47821396-47821497	0-100	-19:47821281-47821381	[T/G]	[A]	[A]AAAGCTAAGCTGGGCCAAATAGCCAGGTTCAAGTCAGTACATGAAGAGTT
ALAS.195	0-50	+19:47821330-47821380	26-101	-19:47821395-47821470	0-100	-19:47821280-47821380	[T/C]	[A]	[A]AAGCTAAGCTGGGCCAAATAGCCAGGTTCAAGTCAGTACATGAAGAGTTG
ALAS.215	*	*	*	*	*	*	[A/T]	*	*
ALAS.243	*	*	*	*	*	*	[T/C]	*	*
ALAS.251	*	*	*	*	*	*	[G/C]	*	*
ALAS.281	0-50	-19:47821295-47821345	14-101	-19:47821295-47821382	0-100	-19:47821194-47821294	[T/C]	[T]	GTACATGAAGAGTTGTGGTTCTAAATTCCTTCCCTACTCCAGCTCCAAAT[T]
ALAS.320	0-50	-19:47821256-47821306	0-101	-19:47821256-47821357	0-100	-19:47821155-47821255	[T/C]	[T]	CAGCTCCAAATTTCATTTTAGTTCCACTTTTGGGCCTAACCAGCTAAAGG[T]
ALAS.356	*	*	*	*	*	*	[T/A]	*	*
ALAS.365	0-50	+19:47821161-47821211	0-101	-19:47821211-47821312	0-100	-19:47821110-47821210	[A/T]	[G]	TGACAAGACAGATAACTGATAATTCTGCTGCTTTGAGATAGGACTTTCAA[G]
APP.162	0-50	-9:18807350-18807400	0-101	+9:18807248-18807349	0-100	+9:18807350-18807450	[A/G]	[T]	[T]ATCGCCTTTTGACAGCCGTGCTGTAACACAAGTAGATGCCTGAACTTGAA
APP.308	0-50	-9:18807496-18807546	0-101	+9:18807394-18807495	0-100	+9:18807496-18807596	[T/C]	[A]	[A]ACCTAGTGCATGAATAGATTCTCTCCTGATTATTTATCACGTAGCCGCTT
ASIP_DEL122_DELETION.1	0-50	-3:24917972-24918022	0-120	-3:24917972-24918092	34-98	-3:24916210-24916274	[D/I]	[C]	GGCACCTGAGGAAAAACCCAGAGATGACAGGAACCTGAGGAGCAACTCCT[C]
ATP7A.186	0-50	+19:62853927-62853977	0-101	-19:62853978-62854079	0-79	-19:62853898-62853977	[T/C]	[G]	[G]AGGATGGCTTACTGTGTTCAAAGGAATCTTTTGAAGAGATGAGCTGGAGG
ATP7A.212	0-50	-19:62853952-62854002	0-101	-19:62853952-62854053	0-100	-19:62853851-62853951	[A/G]	[A]	TGTTTATCACAGTTTCTTGAGTCAGAGGATGGCTTACTGTGTTCAAAGGA[A]
ATP7A.385	0-50	-19:62853779-62853829	6-101	-19:62853779-62853874	0-100	-19:62853678-62853778	[A/G]	[G]	GAGCTTGCATTGTACTTCACTATGGCAGACCTATTCTCTAAAGAAACTAC[G]
CALB.230	0-50	-18:37604638-37604688	0-101	+18:37604536-37604637	0-100	+18:37604638-37604738	[T/C]	[G]	[G]CTACTCTTCCTTGTCATCAAATTAACTTGAACCAATAGCTTGGTATGGAT
CALB.323	0-50	+18:37604680-37604730	0-101	+18:37604629-37604730	0-100	+18:37604731-37604831	[A/C]	[C]	GTATGGATTCAAGCAGTAGACGTGTTGTTGATTAATTAACTAAGTCTTGT[C]
CALB.558	0-50	+18:37604915-37604965	0-101	+18:37604864-37604965	*	*	[A/G]	[A]	ATGTGCATTTACACATCAGAGACTAGAATTTTAGAGATTAATCCTAGTGG[A]
CALB.578	*	*	*	*	*	*	[A/G]	*	*
CALB.631	0-50	-18:37605039-37605089	*	*	0-100	+18:37605039-37605139	[A/G]	[T]	[T]GGGTGTATTGGCTGGCCTGAGCCTAAGACGTTCTTTTCCAATCATGTAGT
chrA1.10035653	0-50	+1:8240684-8240734	0-100	+1:8240634-8240734	0-100	+1:8240735-8240835	[A/G]	[G]	GTTCCTGCAGTCCACGCTGGCATGGTATTTACTATAAACTGCATTCACTT[G]
chrA1.10104226	0-50	-1:8301444-8301494	0-100	+1:8301343-8301443	0-100	+1:8301444-8301544	[A/C]	[G]	[G]TCCTAACCAAAATTAACCTAGTAACCTAGTATGCAGTACTCATCCGGGTG
chrA1.10140449	0-50	+1:8330344-8330394	0-100	+1:8330294-8330394	0-100	+1:8330395-8330495	[A/G]	[G]	TCATCATTATTGACAGACTCCTCCTGGTTAGACAGCATTAGTAGACATGG[G]
chrA1.10197880	0-50	-1:8376919-8376969	0-100	+1:8376818-8376918	0-100	+1:8376919-8377019	[T/C]	[G]	[G]GGGATATCACCTAAAAGTACACAAAAGGATAGGAGAACAGTTGGAGGCGT
chrA1.10224538	0-50	+1:8400281-8400331	0-100	+1:8400231-8400331	0-100	+1:8400332-8400432	[T/C]	[C]	TTCACTTACTTCTGGCGGTAGAGATCAAAGTAGGGCAGAAATAATCTGTA[C]
chrA1.10318479	0-50	+1:8474664-8474714	0-100	+1:8474614-8474714	0-100	+1:8474715-8474815	[T/G]	[G]	AAGGATGTGCCTTGCAGAATTTTAGACTGCTTCAGCTTGCCCTCGTTATG[G]
chrA1.10372133	0-50	+1:8521562-8521612	0-100	+1:8521512-8521612	0-100	+1:8521613-8521713	[A/G]	[G]	CCTAGCCCTGTTTAGAACTATTTAAAACCTTGTGCCGACCTTAAAAGAGC[G]
chrA1.1050184	0-50	-1:1190899-1190949	25-100	+1:1190823-1190898	0-100	+1:1190899-1190999	[T/C]	[A]	[A]AAAAATCACAGACAGAGGTTTGACAAGGGACTACAGAGAGATTCCCTGGT
chrA1.10520580	0-50	+1:8620892-8620942	0-100	+1:8620842-8620942	0-100	+1:8620943-8621043	[T/C]	[C]	CTCACCGCATTAAAATCTCTAGATGGATTGTGTTCAGTAAAAGCTACGCG[C]
chrA1.10562822	0-50	+1:8662372-8662422	0-100	+1:8662322-8662422	0-100	+1:8662423-8662523	[T/C]	[T]	TTCTCCTCTCACACCCAGCTTCCTTACAAGCATTGCACATTATATTCACA[T]
chrA1.10600511	0-50	-1:8689238-8689288	0-100	+1:8689137-8689237	0-100	+1:8689238-8689338	[T/G]	[A]	[A]TGTTAAAAGTCAATGTCGAGTTTGCTCTTTTTCCTCCATGAGCTCCCTTT
chrA1.10624458	0-50	+1:8715338-8715388	0-100	+1:8715288-8715388	0-100	+1:8715389-8715489	[T/C]	[C]	TCCCACGATAACTCTAGCTCAAACAGAAAATAAAAGGACTGCTGCGTTCA[C]
chrA1.10657476	0-50	+1:8748352-8748402	0-100	+1:8748302-8748402	0-100	+1:8748403-8748503	[A/G]	[A]	GACTCGCTTTTTACCAAGGAAGGAGAACGCTACATACACTTCAGACCTTA[A]
chrA1.10686185	0-50	+1:8754367-8754417	0-100	+1:8754317-8754417	0-100	+1:8754418-8754518	[A/G]	[A]	TGGGTCTTTTCTTGTTCTGTTCCACTGCAAACATAAGTTCCAGGTTTAAC[A]
chrA1.10713572	0-50	+1:8781626-8781676	0-100	+1:8781576-8781676	0-100	+1:8781677-8781777	[A/C]	[C]	TTTCCTGCTGAAGGCACATGTCTGTATCCTAATCTTAACAAGTCAAACAG[C]
chrA1.10729136	0-50	+1:8791046-8791096	0-100	+1:8790996-8791096	0-100	+1:8791097-8791197	[T/C]	[C]	TAAGCCTGGCTTTATTTCCCATTTTGCTCCAGACTTCGTTTGCAGCAGAC[C]
chrA1.10730203	0-50	-1:8792741-8792791	0-100	+1:8792640-8792740	0-100	+1:8792741-8792841	[A/G]	[T]	[T]GACAGGTAAACCTTCAAGGTTCTCCCCGTCCTCCTTGTCTATATAACTTG
chrA1.10762684	0-50	+1:8818268-8818318	0-100	+1:8818218-8818318	0-100	+1:8818319-8818419	[A/G]	[A]	ATCACTGCCTGGAGCCCAGATATAATTAGGACTAGGTTTAGATGCAGTGC[A]
chrA1.10789507	0-50	+1:8838575-8838625	0-100	+1:8838525-8838625	0-100	+1:8838626-8838726	[A/G]	[A]	GTCACATTCCTTTCTTCTCATGAGTATTAAGCATCGAGACCTACTCCCTC[A]
chrA1.10861445	0-50	+1:8899998-8900048	0-100	+1:8899948-8900048	0-100	+1:8900049-8900149	[T/C]	[C]	TTTAAACTCTACTCCCCAAGGATTACGGGTTTCTCACTTAATTTTGCCCA[C]
chrA1.10899821	0-50	-1:8931197-8931247	0-100	+1:8931096-8931196	0-100	+1:8931197-8931297	[T/C]	[G]	[G]GGCAGGGTTATAGCTGGATAGTTTCATCCATTTTCTGTAAATTTCCCTCC
chrA1.10962936	0-50	-1:8981190-8981240	0-85	+1:8981088-8981173	0-100	+1:8981190-8981290	[A/G]	[T]	[T]GACAGTTTCGAAATTCTATGGGGATTTGGAGATGAATTTTGCCTTTGTGC
chrA1.11026272	0-50	-1:9032740-9032790	0-100	+1:9032639-9032739	0-100	+1:9032740-9032840	[T/G]	[A]	[A]AATCGGACATCAATACTCCATTAAAGAGACAACGTCTCTGGAGAAAACCA
chrA1.1102797	0-50	-1:1231081-1231131	0-71	+1:1230980-1231051	0-89	+1:1231081-1231170	[T/C]	[G]	[G]CTGGATTCTTGGTCTTTGACTCTCGGCTTTTTAAGCTTCATGCAGAATAT
chrA1.11045664	0-50	+1:9052298-9052348	0-100	+1:9052248-9052348	0-100	+1:9052349-9052449	[T/C]	[C]	CGACAAACAGTATAGATGGAAATAAGGACGATAAATAAGCCCTCTGGTGG[C]
chrA1.11070512	0-50	+1:9069069-9069119	13-100	+1:9069032-9069119	0-100	+1:9069120-9069220	[A/G]	[A]	GAGAAACAAGATCAAACCATGCCCGGGTTTCAATGCCTTGGGGAAATAAC[A]
chrA1.11076567	0-50	-1:9075171-9075221	0-100	+1:9075070-9075170	0-74	+1:9075171-9075245	[T/C]	[A]	[A]CAATCTAATGTAGTGCAACAGCCTACTGAGAAATGACCATGAGCTTGGTT
chrA1.11136218	0-50	-1:9116284-9116334	20-100	+1:9116203-9116283	0-100	+1:9116284-9116384	[T/G]	[C]	[C]GATCGCCTAGTTTATATTGTCTCCTTTGTCGTCTGGTTTCCTCCCTAGGT
chrA1.111383424	0-50	+1:88093384-88093434	0-100	+1:88093334-88093434	27-90	-9:111067355-111067418	[A/G]	[A]	TATCCATCCGCCCTTGTATACTGAATGCCATGGTACATTTTATTGAAAAC[A]
chrA1.111412276	0-50	-1:88117282-88117332	0-100	+1:88117181-88117281	0-100	+1:88117282-88117382	[A/G]	[C]	[C]ATCAAACCCCTCAGTGGTATTTAGGAAATGTTTTTTCAGGGCCAGCAAGG
chrA1.111468252	0-50	-1:88165945-88165995	0-100	+1:88165844-88165944	0-100	+1:88165945-88166045	[A/G]	[C]	[C]CTGCTAACAGTCTGGGATTTGTCTTTGCTTTGTTCAGACTCTTGGTCACC
chrA1.111513519	0-50	-1:88204571-88204621	0-100	+1:88204470-88204570	0-100	+1:88204571-88204671	[A/G]	[T]	[T]GGAGATGACAAAGCCTTCTTTGAGTGTCTGGGGGATAAGGAAGTAGAACA
chrA1.111539906	0-50	-18:30264557-30264607	0-100	-18:30264557-30264657	0-100	-18:30264456-30264556	[A/C]	[A]	TTATTGGTCCTATAAATCAGAGGTACATAACCAGTATGAGCGTGGCTTTT[A]
chrA1.111564543	0-50	-1:88246621-88246671	0-100	+1:88246520-88246620	0-100	+1:88246621-88246721	[A/G]	[C]	[C]AATATGCAACACCAAGACATTGGCCCACGTGGACACACATGATCTTTACC
chrA1.111590065	0-50	-1:88266808-88266858	0-100	+1:88266707-88266807	0-100	+1:88266808-88266908	[A/G]	[C]	[C]CCTCGCCCTGCACAATCCTGCATCAAGCAATTCCAAATCTCATATACCTT
chrA1.111642529	0-50	+1:88318274-88318324	0-100	+1:88318224-88318324	0-100	+1:88318325-88318425	[T/C]	[T]	CTGAAGGAGTACACTGATCTTTCTCTTTTCTATCATTCTGCCACTGGACA[T]
chrA1.111680154	0-50	-1:88353148-88353198	0-100	+1:88353047-88353147	0-100	+1:88353148-88353248	[A/G]	[C]	[C]CCCATTCATTATCCCCTGAGCATCACAATCTGAGAGTCAGCTCGTTCAAA
chrA1.111708378	0-50	+1:88370412-88370462	0-100	+1:88370362-88370462	0-100	+1:88370463-88370563	[A/G]	[G]	CCCACAAACACGAACGTGACCACACTAAATCAACATCCTCTGGAAAGAAA[G]
chrA1.11174809	0-50	+1:9134682-9134732	0-100	+1:9134632-9134732	0-100	+1:9134733-9134833	[A/G]	[G]	TGAAAACTGGGATAGCTTGTCTGTGGCTAGAATTCTGGGTTTTTTCCTCC[G]
chrA1.111773349	0-50	+1:88430856-88430906	0-100	+1:88430806-88430906	0-100	+1:88430907-88431007	[T/C]	[C]	TGCACAGTTTTAGGAAGATTAATTCCTGTGTATCCACCTCTAGGTAAAGG[C]
chrA1.111801684	0-50	+1:88456462-88456512	0-100	+1:88456412-88456512	0-100	+1:88456513-88456613	[A/G]	[G]	ACTCAGCACCCAGCACACCTGTCACTGAAAATCCCACATTTATTCATCTG[G]
chrA1.111828628	0-50	-1:88484694-88484744	0-100	+1:88484593-88484693	0-100	+1:88484694-88484794	[T/G]	[A]	[A]CCTGACCTAACAACTTGGGTTTGGGTTTTTTCAAGTGTCCAACCCACTAT
chrA1.111892069	0-50	-1:88527171-88527221	26-100	+1:88527096-88527170	0-100	+1:88527171-88527271	[A/G]	[C]	[C]TTTGCTAAGGCACTGAGACCCAGTGGGAAGAGCATGGAAGAGAAAATTAC
chrA1.111914686	0-50	+1:88544162-88544212	0-100	+1:88544112-88544212	0-100	+1:88544213-88544313	[A/G]	[G]	GAACATAAGCATGTATCTTTGCCCTTGAGACTATGGTAGGGACATCCCAC[G]
chrA1.111925084	0-50	-1:88555249-88555299	0-100	+1:88555148-88555248	0-100	+1:88555249-88555349	[A/G]	[C]	[C]TTTCTGTTTCCTCCAAGCCCCATGGCATGAAGATTTCCAAATCTTCCATT
chrA1.111978127	0-50	+1:88615865-88615915	0-100	+1:88615815-88615915	0-100	+1:88615916-88616016	[A/G]	[A]	CTGGTTATCCTATTTTCCTCGTGATTTCAACATCAGAGATTCTAGTTTCC[A]
chrA1.112006261	0-50	-1:88639035-88639085	0-100	+1:88638934-88639034	0-100	+1:88639035-88639135	[T/C]	[A]	[A]CTTGTCAATATCTCGGAGGTAATCACCATTCAGTAAAGACTGTTCTCTGG
chrA1.11215307	0-50	-1:9161352-9161402	0-100	+1:9161251-9161351	0-100	+1:9161352-9161452	[A/G]	[C]	[C]GTCGTTTCTACAGATTTTTTTTCTTGGTGTCTTAGCAGCTCCTTGCTCCA
chrA1.11241533	0-50	+1:9182680-9182730	0-100	+1:9182630-9182730	0-100	+1:9182731-9182831	[T/C]	[C]	AGCTACAGAAGAGTGCCTTTCTTCCAGAAGCTTCTGTAGTGATACTCAAA[C]
chrA1.11293302	0-50	-1:9229127-9229177	0-100	+1:9229026-9229126	0-100	+1:9229127-9229227	[T/C]	[G]	[G]TAGAACTACAGTTTCTCCTTCGCGATGCCTCAGTAGATGTTAGGCGATTG
chrA1.1131271	0-50	-1:1249173-1249223	0-100	+1:1249072-1249172	0-78	+1:1249173-1249251	[T/C]	[G]	[G]TCCAATTACTGTGTAAGTTAAAGTTAGGGTGTATTGCTCATATCCCCCGG
chrA1.11384403	0-50	+1:9289608-9289658	0-100	+1:9289558-9289658	0-100	+1:9289659-9289759	[A/G]	[A]	TTCACAGTGCTCCACACACAACGTGTTAGTGTGAATGTTAGTGAACAAAG[A]
chrA1.11418449	0-50	-1:9318658-9318708	0-58	+1:9318557-9318615	0-100	+1:9318658-9318758	[T/C]	[A]	[A]AAGGATCGGAGATGGAATCACTTACTGTTTTATGGTATAATAGCTCCGAC
chrA1.11475511	0-50	+1:9364101-9364151	44-100	+1:9364095-9364151	0-100	+1:9364152-9364252	[T/C]	[T]	ACTGTTTGCCCATACAGAACACATCGTCTTTTTCTTCCCACTATCTGGCA[T]
chrA1.11500184	0-50	+1:9385788-9385838	0-100	+1:9385738-9385838	0-99	+1:9385839-9385938	[T/C]	[T]	CAGAACATCCACCTTCGGTTGTGCCCTGGATAGTAGTTTAAAGAGATGAT[T]
chrA1.11552849	0-50	-1:9428591-9428641	0-100	+1:9428490-9428590	0-100	+1:9428591-9428691	[A/G]	[T]	[T]AAGGTTTAAAAGAGAGGGATAGAAATCCAGCTTTGCGATAAACACACCAG
chrA1.11598808	0-50	+1:9467186-9467236	0-100	+1:9467136-9467236	0-100	+1:9467237-9467337	[A/C]	[A]	AGTATGTGCCGCTCTGTTCTAAATATGGGAACAGCCAGTACAAATAGAAG[A]
chrA1.116054596	0-50	+1:96387206-96387256	0-100	-1:96387257-96387357	0-100	-1:96387156-96387256	[A/G]	[T]	[T]CTTTGGAAATGAAGCAGGAAGTCCAGAGTATTCTATGAACCCTCCTTGAA
chrA1.116100464	0-50	-1:96347254-96347304	0-100	-1:96347254-96347354	0-79	-1:96347174-96347253	[T/C]	[C]	TATAGCAATGTAAGTCCCGTGAGAGGCATAAAACCACCCTGAAAGGACAT[C]
chrA1.116182553	0-50	-1:96273227-96273277	0-100	-1:96273227-96273327	0-100	-1:96273126-96273226	[A/G]	[G]	ATTCCATTTCTCCAACTATTGTAGAACGGACACCTTACGATCCTCCCTAA[G]
chrA1.116220333	0-50	-1:96242703-96242753	9-100	-1:96242703-96242794	0-100	-1:96242602-96242702	[A/G]	[A]	GGAAAAAAAGCCAGCAAGACAGAGAAACTCCTTTACCATAGTAAGCTCCC[A]
chrA1.116278401	0-50	+1:96195215-96195265	0-100	-1:96195266-96195366	0-100	-1:96195165-96195265	[A/G]	[C]	[C]GTCCTTATTTCTGTTAAGCAGCATCCTCTTAACAACCAAGGCAGAGATTG
chrA1.116355235	0-50	-1:96133778-96133828	0-100	-1:96133778-96133878	32-100	-1:96133601-96133669	[T/C]	[C]	CATTATGATTGTTATCCAGTGAGAGGCAGTCACTACCATCAAACACGTAA[C]
chrA1.116370491	0-50	-1:96117552-96117602	26-100	-1:96117552-96117626	0-100	-1:96117451-96117551	[T/C]	[C]	TCATCGCTAGCAGAAGCACCATTGTCAAAGAGTCCATTGGTTTCCTATGC[C]
chrA1.116377264	0-50	-1:96110779-96110829	0-100	-1:96110779-96110879	0-100	-1:96110678-96110778	[A/C]	[C]	ATGCAAATCAAAATGCAGACTCACTGATCTGACTTCAGAGTACAAAGGGA[C]
chrA1.116428799	0-50	-1:96071693-96071743	0-100	-1:96071693-96071793	0-66	-1:96071626-96071692	[A/G]	[A]	AATCGGTTGTTGCTAAGTGGCAGTAAGGCACTGAGAAGACAAAATGACAG[A]
chrA1.116494075	0-50	+1:96011648-96011698	0-100	-1:96011699-96011799	0-100	-1:96011598-96011698	[T/C]	[A]	[A]TTTCCTTTGACTATCCCTCTCGTCTGTCCCCAGAGAACTCAAAATCACAA
chrA1.116554103	0-50	+1:95953612-95953662	0-100	-1:95953663-95953763	0-100	-1:95953562-95953662	[T/C]	[G]	[G]GCATATTAAGGAAATACTTGGGGGGAGAGGGTATTTGAAGTTGAACCTAA
chrA1.116604851	0-50	+1:95912320-95912370	0-100	-1:95912371-95912471	0-100	-1:95912270-95912370	[T/G]	[A]	[A]CAATTCTGCCTCAACTGATTTCATCGTACCCTACTAAAGGGAGCTGTGAG
chrA1.116669049	0-50	-1:95859145-95859195	0-100	-1:95859145-95859245	0-66	-1:95859078-95859144	[A/C]	[A]	GAAATTTTAAGAGGGGAAGGAGCAGAAAATGGGGAGAATAGACCTTCCAA[A]
chrA1.11670001	0-50	-1:9524914-9524964	0-100	+1:9524813-9524913	0-100	+1:9524914-9525014	[T/C]	[A]	[A]TTCTAGTGAAGATGCCTTTATATATTCCCAAGTGTAACAGAGGCCAGGTC
chrA1.116721712	0-50	-1:95816929-95816979	0-100	-1:95816929-95817029	0-100	-1:95816828-95816928	[A/G]	[A]	CTCAAACAAAGGTCTCTTGTACCTGGCATTACTCAGCTTGGAATAAACTG[A]
chrA1.116770466	0-50	-1:95778594-95778644	0-100	-1:95778594-95778694	0-100	-1:95778493-95778593	[A/C]	[C]	AGTGATTGTGATTCAATTCAGGTTTATCTCTTGGCCAGCCCCCCTCCTTT[C]
chrA1.116796882	0-50	-1:95758453-95758503	0-100	-1:95758453-95758553	0-100	-1:95758352-95758452	[T/C]	[C]	TCTAGATCTGAGGTCACAGATGCTGCCCCGTTTATCTAATATTTGCCAAG[C]
chrA1.116840293	0-50	-1:95725874-95725924	0-100	-1:95725874-95725974	0-100	-1:95725773-95725873	[A/G]	[G]	TGAAACAGACCAAAGGGAAACCTGAAATCAAGCCTTGTCCTTCAACGCAT[G]
chrA1.116953130	0-50	-1:95635395-95635445	43-100	-1:95635395-95635452	0-100	-1:95635294-95635394	[A/G]	[G]	CAGGTTATCTGAAAGGTCTGCATACAAGAAACTGTATACCCTCCATTACT[G]
chrA1.116983528	0-50	+1:95610560-95610610	0-100	-1:95610611-95610711	0-100	-1:95610510-95610610	[T/C]	[G]	[G]TTTTCTGATGAGAAACACACACAAATAAAGCTTGGCCTTGGCTATAGCGA
chrA1.117020442	0-50	+1:95574060-95574110	0-100	-1:95574111-95574211	0-100	-1:95574010-95574110	[T/G]	[A]	[A]GGCCCTGAGAGGCTGCGGAATTTTTAAGGAATATGTAAATTTTTCACACT
chrA1.117042326	0-50	-1:95562500-95562550	0-100	-1:95562500-95562600	0-100	-1:95562399-95562499	[A/G]	[G]	CAATGCAGGCATTCAATCAGCGTTTGAAAGTTTTGGCAAAGCCAAAGCAC[G]
chrA1.117053546	0-50	-1:95551540-95551590	0-100	-1:95551540-95551640	0-60	-1:95551479-95551539	[T/C]	[C]	GAGTTTTATCCCCCAAAGAGAAGACACCTGCTTTCTTCCTTTTCCCTCCA[C]
chrA1.117099300	0-50	+1:95517142-95517192	0-100	-1:95517193-95517293	0-100	-1:95517092-95517192	[T/C]	[A]	[A]TTTTGCACTGGTATTTGGAACGTCCTAGGCTACGGAGACTCAGAATTTTT
chrA1.117123688	0-50	-1:95497214-95497264	0-100	-1:95497214-95497314	0-100	-1:95497113-95497213	[T/C]	[T]	TTTCTGGCAAAATAACTAGACGTGGTCTTTCAAAGGATCCCTGTGTGAGC[T]
chrA1.117153170	0-50	-1:95466258-95466308	0-100	-1:95466258-95466358	0-100	-1:95466157-95466257	[T/C]	[C]	AGAAGACTGGGCCTGTCCAATTACTCCTTTAGTTTCCAAGGCAGCATTCA[C]
chrA1.117177725	0-50	-1:95441577-95441627	0-100	-1:95441577-95441677	0-100	-1:95441476-95441576	[A/G]	[G]	ACATGCAAATAGAGGGAAAATCAGGTTCCCATACTCAGCACTGGAGTCTT[G]
chrA1.117207742	0-50	-1:95423694-95423744	36-100	-1:95423694-95423758	0-100	-1:95423593-95423693	[A/G]	[G]	TGAAACGGCCACCTATAATGGCCTTAAAATGGCTCAGGACAAAGGAACTC[G]
chrA1.117233242	0-50	-1:95403172-95403222	0-100	-1:95403172-95403272	0-100	-1:95403071-95403171	[T/C]	[T]	GTAATCCACAGATGTCTATCTGGGTGATTTCACACTGAGTTTCAAGTATC[T]
chrA1.1172692	0-50	+1:1277267-1277317	0-100	+1:1277217-1277317	0-100	+1:1277318-1277418	[T/C]	[C]	TTCCCTTTGGCTGTGGTCACTTAAGACATCCAATGTGATTTGTGTTTCCA[C]
chrA1.117271594	0-50	+1:95374720-95374770	0-100	-1:95374771-95374871	0-100	-1:95374670-95374770	[A/G]	[C]	[C]GACGTATGTCCTCAACTCAAGGAGATTATAGTTTTTCAGGGGGGCACATG
chrA1.11734485	0-50	+1:9571352-9571402	1-100	+1:9571303-9571402	0-100	+1:9571403-9571503	[A/G]	[G]	ACCAGGAAGGAAAAATGGGTATATTTTCACCGAGAACCCCCAGGCACAAT[G]
chrA1.117368383	0-50	-1:95285173-95285223	0-100	-1:95285173-95285273	0-100	-1:95285072-95285172	[A/G]	[G]	AAAGCACTCGTTGGCGTCAGTAATGAAAATGTGCGCACAGAGAAATCACC[G]
chrA1.117407548	0-50	-1:95258454-95258504	0-100	-1:95258454-95258554	0-100	-1:95258353-95258453	[T/C]	[C]	ATACCATGTCTCAGCAGTTAAGTCTGTGAGCAAAGTCCCTATCAGATCCC[C]
chrA1.117523974	0-50	-1:95156508-95156558	0-100	-1:95156508-95156608	0-100	-1:95156407-95156507	[A/G]	[A]	GGTCACAGAGGGATGACTGTTTAATGAATATTCTGATGTGAGCACACGGC[A]
chrA1.117561056	0-50	+1:95120408-95120458	43-100	-1:95120459-95120516	0-100	-1:95120358-95120458	[T/C]	[G]	[G]AGATAATAGGACAGTTCTGACAGCCCTGTTTGTTCTTAACCACATAAAGG
chrA1.117591126	0-50	+1:95100015-95100065	0-100	-1:95100066-95100166	0-100	-1:95099965-95100065	[A/G]	[C]	[C]TATTCCAACAATGCTTTGCCCAAAACCCACCTTTCAGATGTTAGTTTCTC
chrA1.117638904	0-50	+1:95055869-95055919	0-100	-1:95055920-95056020	0-100	-1:95055819-95055919	[A/G]	[C]	[C]CTATCAAGGTCAGTCTTTGACTCCTCACACTTGCCAAATGGAAATAAATC
chrA1.117662598	0-50	-1:95034772-95034822	21-100	-1:95034772-95034851	0-100	-1:95034671-95034771	[T/C]	[C]	TTCTAACTTGAAAGACTGTTCAACAGCAGAATCACAGCAGTGACTCGAAG[C]
chrA1.117712403	0-50	+1:94988952-94989002	0-100	-1:94989003-94989103	0-100	-1:94988902-94989002	[A/G]	[T]	[T]AACTCTGATTGCTATAAAGAAAAACAGATGATGGCCAGCAAAAGAGGCAG
chrA1.117770063	0-50	+1:94932823-94932873	0-100	-1:94932874-94932974	0-100	-1:94932773-94932873	[A/G]	[T]	[T]GCCTTTAAAGTTCTCCAAACTACAAGCAGGTTCGATTTGGCCAGATGAAA
chrA1.117804750	0-50	+1:94904172-94904222	0-100	-1:94904223-94904323	0-100	-1:94904122-94904222	[A/G]	[T]	[T]CATCCGTGCCAAGAGAGGCCAAGAGTAATTTAAGAAGAAAAAGCTTGACA
chrA1.117830693	0-50	+1:94883510-94883560	0-100	-1:94883561-94883661	0-100	-1:94883460-94883560	[T/C]	[A]	[A]GGAATTTATTTGCGCGACTCGGTGGCTAATTTGCTCTTGTTATACTGTTC
chrA1.117859608	0-50	-1:94860767-94860817	0-100	-1:94860767-94860867	0-100	-1:94860666-94860766	[T/G]	[T]	AAGCCTTAGAAGTGTGAGATGGCGATGCTCTTTGCACTTTCTGGAAGGGT[T]
chrA1.117886504	0-50	-1:94833428-94833478	0-100	-1:94833428-94833528	0-100	-1:94833327-94833427	[A/C]	[A]	AACGTGAAGGTATCTGTTTTCATGGAAGGCAGCAACAAGATGTGGGAATA[A]
chrA1.117960666	0-50	+1:94767896-94767946	0-100	-1:94767947-94768047	0-100	-1:94767846-94767946	[T/G]	[C]	[C]CCAAGGCAGTTACAACTGTGACTAAAAGAGAATAGACAACACTATCAGGT
chrA1.117989675	0-50	-1:94743964-94744014	0-100	-1:94743964-94744064	0-100	-1:94743863-94743963	[A/G]	[G]	CTAACTTTCAATACTTCTACCACCCACATGAACACAGAATTGTGGAAAGC[G]
chrA1.11801605	0-50	+1:9623842-9623892	0-100	+1:9623792-9623892	0-100	+1:9623893-9623993	[A/G]	[G]	TCAAAGGTACAAACAATGAGCCTTCAATCCTAGAATCTGTAGCACAGTTG[G]
chrA1.118020368	0-50	-1:94717164-94717214	0-100	-1:94717164-94717264	0-100	-1:94717063-94717163	[A/G]	[A]	GCTTCAGGCTGATCAGATTTCCTAACACTGTAGCTCCATCACAGAAGTCA[A]
chrA1.118056282	0-50	+1:94684071-94684121	0-100	-1:94684122-94684222	0-100	-1:94684021-94684121	[T/C]	[G]	[G]AACAATAAAAACTGTACAATGTACTCTGTCCCCAGCTAACCACCTCTCAG
chrA1.118140253	0-50	-1:94617145-94617195	0-100	-1:94617145-94617245	0-100	-1:94617044-94617144	[T/C]	[C]	TGTTACAGTGTCCATGGTCTCAGGAGATGCACTCGGTACTGACAAATGAA[C]
chrA1.118231163	0-50	+1:94538265-94538315	0-100	-1:94538316-94538416	0-100	-1:94538215-94538315	[A/G]	[C]	[C]GGTAGGTGGAGGGCATGACTATGTGACTGTGTTTTTATTTGTGGTGAGTT
chrA1.118370615	0-50	+1:94423873-94423923	0-100	-1:94423924-94424024	0-100	-1:94423823-94423923	[A/G]	[T]	[T]CAGTTCTTAAGAATCTTCAGAATCTTTCTCATCTCTTGCTCCTAGACAGC
chrA1.118439559	0-50	+1:94374028-94374078	0-100	-1:94374079-94374179	0-100	-1:94373978-94374078	[A/G]	[T]	[T]GCCACTCTGCTAAGAATCTTTGATTGGAAATTGACCACAAGTCTAGGAGA
chrA1.118464252	0-50	-1:94356062-94356112	9-100	-1:94356062-94356153	0-100	-1:94355961-94356061	[A/G]	[A]	TCCTTTGCAAATGGCTGTTCTCTCTTTATTTTCAGGGACCACGCAAACAC[A]
chrA1.118490118	0-50	+1:94337048-94337098	0-90	-1:94337109-94337199	0-100	-1:94336998-94337098	[A/G]	[T]	[T]TCCCCCATCCAGTTCCGTCTTCCAAAATTGCATCTCTTTACAGGTTTCTA
chrA1.11850743	0-50	-1:9658485-9658535	0-100	+1:9658384-9658484	0-100	+1:9658485-9658585	[A/G]	[C]	[C]TGATGGTGAGTGCATTACTAGTTGGTAACAGAAGAATCCAGAACTTATCC
chrA1.118521196	0-50	-1:94308279-94308329	0-100	-1:94308279-94308379	0-100	-1:94308178-94308278	[A/G]	[G]	TGAGAAACTCAACATATTGTGTAAGTAGCTAGCCATGCCCCCCTATATAC[G]
chrA1.118587011	0-50	+1:94243530-94243580	0-100	-1:94243581-94243681	0-100	-1:94243480-94243580	[A/G]	[C]	[C]CTCCACCTTGCTTTTTTCCCCATTACAGAAAATTCCACATCAACACATAC
chrA1.118632935	0-50	+1:94201429-94201479	11-100	-1:94201480-94201569	0-100	-1:94201379-94201479	[T/C]	[A]	[A]TGAGTTCGGTTTGCAGCGACTAATGTATACAAGTCTTGGTCAAAGATGAC
chrA1.118725857	0-50	-1:94127218-94127268	0-100	-1:94127218-94127318	0-100	-1:94127117-94127217	[A/C]	[A]	ATTTATTGAATGTCCTGCTGAGCCTGTGGACAGAGGCTGTGATAAATTAC[A]
chrA1.11874734	0-50	+1:9681096-9681146	1970-08-01	-10:64596640-64596702	0-100	+1:9681147-9681247	[T/C]	[T]	CACCCCCATCAAAGAGTTAATCAGCCCAAACAGTCCGATAAAGTGTATTT[T]
chrA1.118784743	0-50	+1:94075569-94075619	0-100	-1:94075620-94075720	0-100	-1:94075519-94075619	[T/G]	[C]	[C]GTTTGTAGCATAACTGTAGCTCAAGGTTCAAAGCCATGTATAACCAAGTG
chrA1.118831096	0-50	+1:94038445-94038495	0-100	-1:94038496-94038596	0-67	-1:94038428-94038495	[T/C]	[G]	[G]AGGAAACAGGATGCCTTTTGCTGATTGCAAAATAAATGGACCGCTCTTGA
chrA1.118880130	0-50	-1:93997271-93997321	0-100	-1:93997271-93997371	0-100	-1:93997170-93997270	[T/C]	[C]	GACAAAGGCAGAGTGGCTTTCTATGACATGGATCACATGAAATGCCTTTA[C]
chrA1.118929718	0-50	-1:93954557-93954607	0-100	-1:93954557-93954657	0-100	-1:93954456-93954556	[T/C]	[C]	CATAAAGTAGAGGAAAATCCAGGCCATTTCCCTTAAGGGGCACTTACTCA[C]
chrA1.118967856	0-50	-1:93930482-93930532	0-100	-1:93930482-93930582	0-100	-1:93930381-93930481	[T/C]	[T]	TGAGGTGCTCCCAAACCCCTGAGCCACTATAGATGATTCTTTTGTCACTT[T]
chrA1.11899919	0-50	+1:9699431-9699481	0-100	+1:9699381-9699481	0-100	+1:9699482-9699582	[A/C]	[C]	TATTATCTAATGTTCTCTATCAAGAGACCCTGGGGTCTCTCTTCCTCTGT[C]
chrA1.119016962	0-50	+1:93896302-93896352	2-100	-1:93896353-93896451	0-100	-1:93896252-93896352	[T/C]	[G]	[G]GTGATCAGGAAAGACAAGTCACTGAAAATTCAGCACCCTTCATTGTGTGG
chrA1.119049203	0-50	-1:93871327-93871377	0-100	-1:93871327-93871427	0-100	-1:93871226-93871326	[A/G]	[A]	ATTCAGCCAGTATGGGTCTGTACTGGATATTTCACTGTTTGCTGGAATGT[A]
chrA1.119082073	0-50	+1:93845179-93845229	0-100	-1:93845230-93845330	0-100	-1:93845129-93845229	[T/C]	[G]	[G]TGAATCATCCTCTTGAGAGACACCAAGAAATGAGAGTCTCTGAGGATAGT
chrA1.119098061	0-50	-1:93833849-93833899	0-100	-1:93833849-93833949	0-100	-1:93833748-93833848	[T/C]	[C]	TTGGAAAAGTCCCAGAGTCCAGACTTCTTTTCAACTTACCCAACCAAGGG[C]
chrA1.119159096	0-50	-1:93785576-93785626	0-100	-1:93785576-93785676	0-100	-1:93785475-93785575	[A/G]	[A]	TTCCTTGCTGGGAGTGTTTCTCTTGAATGTTTTTATGACCTGGAAATGTG[A]
chrA1.119192148	0-50	-1:93756802-93756852	0-100	-1:93756802-93756902	0-100	-1:93756701-93756801	[A/G]	[A]	TGGTGGAAATGATCCACAGGTATAGGGACCATATTGTTGCAATAAACAGA[A]
chrA1.119230422	0-50	+1:93727442-93727492	0-100	-1:93727493-93727593	0-100	-1:93727392-93727492	[A/G]	[T]	[T]TGAAAGGGATGGGTGGGAAGGCATTCTTGGCAAAATACATGCCATATACC
chrA1.119273188	0-50	-1:93689292-93689342	0-100	-1:93689292-93689392	0-100	-1:93689191-93689291	[A/G]	[G]	CACACAAACTCCCACGGTCCCTTTCTATATACTTAGGTGAACAAAAACTG[G]
chrA1.119338736	0-50	+1:93648309-93648359	0-100	-1:93648360-93648460	0-100	-1:93648259-93648359	[T/C]	[A]	[A]ATCATAAGTAGCCCTTCCTAGATTTAGCATGTCCATCCTACTTGAAAGGT
chrA1.119386790	0-50	-1:93593630-93593680	0-100	-1:93593630-93593730	0-99	-1:93593530-93593629	[A/G]	[A]	CACATTGAATTAAGGCACATGCTGTTGCTTGCTGGTGCAGCTGTAAAAAA[A]
chrA1.119422194	0-50	+1:93558321-93558371	0-100	-1:93558372-93558472	0-100	-1:93558271-93558371	[T/C]	[A]	[A]TTGACCCATGGACTCCACCTTACTGCCTTACAGAGAAGTTAGCAAGTTAG
chrA1.119468913	0-50	-1:93528600-93528650	0-100	-1:93528600-93528700	0-100	-1:93528499-93528599	[T/G]	[T]	AAGGAGTCAAGTTATTAGCAAAGTAGGAAGCCTGGAGAGAAAGGATCCCT[T]
chrA1.119515928	0-50	-1:93493961-93494011	0-100	-1:93493961-93494061	0-100	-1:93493860-93493960	[T/C]	[C]	CCATTTAAGGATGCAAGCCTGTACAGAAGGGAAATTCCTTTATTAGGACG[C]
chrA1.119542978	0-50	-1:93478046-93478096	0-100	-1:93478046-93478146	0-100	-1:93477945-93478045	[A/G]	[G]	AGATTGATCTTTGGGTAACTGCCATCAGTGGATATGTTGTAAGAGCATAG[G]
chrA1.119547503	0-50	+1:93473099-93473149	0-100	-1:93473150-93473250	0-100	-1:93473049-93473149	[A/G]	[C]	[C]GGCCTACTTACCCACTGACAAAAATTAAAAAATCAAGGCACCTGGGTGGC
chrA1.119580695	0-50	+1:93441847-93441897	0-100	-1:93441898-93441998	0-100	-1:93441797-93441897	[A/G]	[C]	[C]GAGAAATAATGAATCACCAGGAAGCAGCAGATATGTGCAACGATCTGTCT
chrA1.119612910	0-50	+1:93402479-93402529	0-100	-1:93402530-93402630	0-100	-1:93402429-93402529	[T/G]	[C]	[C]AGCCTCACTGGGAAACTCCTGAATTCTGAGAATGTGTGTCTAGCTTTAAA
chrA1.119639428	0-50	-1:93374203-93374253	0-100	-1:93374203-93374303	0-100	-1:93374102-93374202	[A/G]	[A]	ACAAAACACTTGCTTCAAAAGAGCAAACCAATGAGCTTCCCTTCCTTGCC[A]
chrA1.119665203	0-50	+1:93354040-93354090	0-100	-1:93354091-93354191	0-100	-1:93353990-93354090	[T/G]	[C]	[C]TTTTAGGCCCATAGACCTCGACTTCAGACACTGAGTACTGTCACAATGGA
chrA1.119702641	0-50	-1:93322992-93323042	0-100	-1:93322992-93323092	0-100	-1:93322891-93322991	[T/C]	[C]	CAGATCAAAAAGCACTGCACCAAAATGTTTACTGGAATCCCACTGTGTAG[C]
chrA1.119783185	0-50	-1:93269991-93270041	0-100	-1:93269991-93270091	0-100	-1:93269890-93269990	[T/C]	[T]	GTGGCCAGTTTTCCATATTCAAACAAAAGTCACCTGCATCTCCTAGAACA[T]
chrA1.11979103	0-50	-1:9769308-9769358	0-100	+1:9769207-9769307	0-100	+1:9769308-9769408	[T/G]	[A]	[A]CTAATAGTAGCAGAGACCCTTCCATTCTTCATAGGAAGTCAGTGGAGCAT
chrA1.119829573	0-50	-1:93234301-93234351	0-100	-1:93234301-93234401	0-100	-1:93234200-93234300	[A/C]	[C]	TGGTAAAGATAAAGATGTACAGCAGGGACTTATAGGGAAAGGGGGGAGGT[C]
chrA1.119905471	0-50	-1:93169907-93169957	0-100	-1:93169907-93170007	0-100	-1:93169806-93169906	[T/C]	[C]	GGGAAGGTCATGCATTAAAGTCGCTCCTATCACAAGGGAAATAAACAGAA[C]
chrA1.119931975	0-50	-1:93145604-93145654	0-100	-1:93145604-93145704	0-100	-1:93145503-93145603	[A/G]	[A]	TCCACCTTCTAGCTCCAAGGAGAAACAGATTTGGATTCTCCATGTGGTCA[A]
chrA1.119958751	0-50	+1:93122289-93122339	0-100	-1:93122340-93122440	0-100	-1:93122239-93122339	[T/G]	[C]	[C]CTCCTATGCTCTTTACTGAGTAAATAAACAATTGCACCTCTGTGAGGGCC
chrA1.120008332	0-50	-1:93085264-93085314	0-100	-1:93085264-93085364	0-100	-1:93085163-93085263	[T/C]	[T]	GCAGCTGGTAGCCAGCCTCAGAGCTTAAGACAGAAGTTCTAATTAAAGAG[T]
chrA1.120107066	0-50	-1:93016091-93016141	0-100	+1:93015990-93016090	0-100	+1:93016091-93016191	[A/G]	[C]	[C]TTCATATGTTCCCTTCAGTTCACAGCAATGGCACCCTACTGAGCAGAAAA
chrA1.120148560	0-50	-1:92983659-92983709	0-100	-1:92983659-92983759	0-100	-1:92983558-92983658	[T/C]	[C]	CTACTTATCAAGGCTTGGATTGAATAGGGCTCACGGGAATAAATAAGTTC[C]
chrA1.12021454	0-50	+1:9811492-9811542	0-100	+1:9811442-9811542	0-100	+1:9811543-9811643	[A/G]	[G]	AATGGAAGAATTCAGAATCACGAGTAATGGGTCTAAATTGGCAGGCTTTC[G]
chrA1.120228411	0-50	-1:92916803-92916853	0-100	-1:92916803-92916903	43-100	-1:92916702-92916759	[A/G]	[G]	TACTCTGCAAGCATCCTTCAAGTGTGACTTCTACATTAGCGTTAAGCACC[G]
chrA1.120257167	0-50	+1:92900374-92900424	0-100	-1:92900425-92900525	0-100	-1:92900324-92900424	[A/G]	[C]	[C]GGCATCTGACACCTTGTGAAATTGACCATGCTAAGGTTTGAGTTTCATGG
chrA1.120292849	0-50	+1:92863336-92863386	0-100	-1:92863387-92863487	0-100	-1:92863286-92863386	[T/G]	[A]	[A]TGGAACTCAAGGTGGAACTCCATTTGAACAAAGGATGTTTACATAACCAC
chrA1.120344988	0-50	+1:106791740-106791790	0-100	-1:106791791-106791891	0-100	-1:106791690-106791790	[A/G]	[T]	[T]ATTTTTTGAGAGCCCTAACATTTATCTGTGCAAGACAAGCCCAGGTACCA
chrA1.120387500	0-50	-1:92813595-92813645	0-100	-1:92813595-92813695	0-100	-1:92813494-92813594	[A/C]	[A]	CAAAAGCACAGGAACATAAAGTCGTTGGTAACAAATGTTGCACTGGGAAG[A]
chrA1.120415036	0-50	+1:92793895-92793945	0-100	-1:92793946-92794046	0-100	-1:92793845-92793945	[A/G]	[T]	[T]AGGAAACCTACTTACTCCTCTCCTCCAAGGGCAAATTAAATTGAGAAATC
chrA1.120451831	0-50	-1:106737509-106737559	0-100	-1:106737509-106737609	0-100	-1:106737408-106737508	[A/G]	[A]	CCTCTGCCTTATGCACACTGTCAAGCACTGTATACAATGAACTGGAATTA[A]
chrA1.12050306	0-50	+1:9822518-9822568	0-100	+1:9822468-9822568	0-100	+1:9822569-9822669	[A/G]	[G]	GGATTGGGACGAATGTAACATGACCGTAGGTATAATTAGCCCTGGTGTTC[G]
chrA1.120510327	0-50	+1:106711825-106711875	0-66	-1:106711910-106711976	0-71	-1:106711804-106711875	[A/G]	[C]	[C]GCCTGATCAGGGCAGAAATCATCCATCTGCAGTCACTAATCAGTTTCTTT
chrA1.120554618	0-50	+1:92715786-92715836	0-100	-1:92715837-92715937	0-100	-1:92715736-92715836	[A/G]	[C]	[C]CTCTTTTCCCCTTTTGTTTTCTAGGGTTTTGAGGGGTCGTCTGAAAGACG
chrA1.120652483	0-50	+1:92684599-92684649	0-100	-1:92684650-92684750	0-100	-1:92684549-92684649	[A/G]	[T]	[T]GTTCAGGTCATTCTTTGTCTTGCATCCACTCCTTCCTTTTCAGGTAACTG
chrA1.120684168	0-50	+1:106632641-106632691	0-100	-1:106632692-106632792	0-100	-1:106632591-106632691	[A/G]	[T]	[T]CATGAAGATTTACTCTTTAGTGAAGTGTGCTACCACTGAAACCCAGAGAA
chrA1.120781282	0-50	-1:106590297-106590347	0-100	-1:106590297-106590397	0-100	-1:106590196-106590296	[A/G]	[G]	CATCACCAGTGGTATGTTATTGTGACCCCATATGCCTTGAGAGCAAAAGT[G]
chrA1.120795569	0-50	-1:92616431-92616481	0-100	-1:92616431-92616531	0-100	-1:92616330-92616430	[A/G]	[A]	TTCTGGCTGTTCTGTGAAGTGAGAAGACCTAAAGCAAAACAATAAAGGCC[A]
chrA1.120809317	0-50	-1:92607813-92607863	0-100	-1:92607813-92607913	0-100	-1:92607712-92607812	[T/G]	[T]	TAATGTCATGATCTGTGGACTAAAAAGAAAGCCCAGGTAGCCAGGATAAT[T]
chrA1.12087686	0-50	-1:9848113-9848163	*	*	0-100	+1:9848113-9848213	[A/G]	[C]	[C]CCCCATATGGTCCAACTAAGGGGGTCTCTTTTCAATGACACTTGCGGTAG
chrA1.120880875	0-50	+1:106532361-106532411	0-100	-1:106532412-106532512	0-100	-1:106532311-106532411	[T/C]	[G]	[G]CTGAAATCAGGGAATCCATTTCCTCAGTATGGAGGTCTACTGATTGACCA
chrA1.120938525	0-50	-1:106501090-106501140	0-100	-1:106501090-106501190	0-100	-1:106500989-106501089	[A/G]	[G]	TTCACAGAAAACTACAATCCATCTGGAACCAAGCAGGAATGGAGTTACAT[G]
chrA1.120988983	0-50	-1:92512966-92513016	0-100	-1:92512966-92513066	0-100	-1:92512865-92512965	[A/G]	[G]	CAGGAGGAGAGCTTGTTTTGAGTATCATCCCTGTGTTAATTACAATTCTC[G]
chrA1.121035103	0-50	+1:106459279-106459329	0-100	-1:106459330-106459430	0-100	-1:106459229-106459329	[A/G]	[C]	[C]GAACAAATCTTTCAGAAAAGAGGTGGCCACTGTGTCATCATGTACCAAAT
chrA1.121086650	0-50	+1:106438413-106438463	0-100	-1:106438464-106438564	0-100	-1:106438363-106438463	[T/C]	[G]	[G]TTACATGTCACAGGAACGTTCATACTGAAAATGGAAACACCACAGTAAGG
chrA1.121143075	0-50	-1:106409174-106409224	0-100	-1:106409174-106409274	0-100	-1:106409073-106409173	[A/G]	[G]	TACCTCTTGCTGTGTTGCCTTGAGTTTCTGAGATTTGAGTGACATGCCTC[G]
chrA1.121177382	0-50	-1:106399674-106399724	0-100	-1:106399674-106399774	0-100	-1:106399573-106399673	[T/C]	[T]	GGACCCGAGTTGGGAGAGACCAAGATTTATTCAGGAAACTAAGGGAAGTA[T]
chrA1.121207448	0-50	+1:106382043-106382093	0-100	-1:106382094-106382194	0-100	-1:106381993-106382093	[A/G]	[C]	[C]GTCAGGGGCATCACAAGCTCTAAAGATATCGCTTCATTATTTAGAGACTG
chrA1.12125625	0-50	-1:9880249-9880299	0-100	+1:9880148-9880248	0-100	+1:9880249-9880349	[A/G]	[T]	[T]TTAGGGCCTCTGCGATACCTTCAGCGAAGATTCCTATCACTTCACAAGTT
chrA1.121286543	0-50	-1:106342058-106342108	0-100	-1:106342058-106342158	0-100	-1:106341957-106342057	[A/G]	[G]	TAGAGGGTTGGATGGGTGGTGCCTGATAGTTTGTTCTTTGGAACAGTTAT[G]
chrA1.121368252	0-50	-1:92331121-92331171	0-100	-1:92331121-92331221	0-100	-1:92331020-92331120	[A/G]	[G]	AGTACTGATAGCAACGGTAACGACATTAGCTACCACTCGAAGACTCTGCT[G]
chrA1.121398686	0-50	+1:106285150-106285200	0-100	-1:106285201-106285301	0-100	-1:106285100-106285200	[T/G]	[C]	[C]CACTGGACACTCACATCCAGGACTCTGAATCAGAAGTGAACGAAGTAAAG
chrA1.121450977	0-50	-1:92274911-92274961	0-100	-1:92274911-92275011	0-100	-1:92274810-92274910	[A/G]	[G]	AGGGCATTTCCTAGTAATGAACTCTGGGGAGTTTATCTGGAAGTCCTCTC[G]
chrA1.121478405	0-50	+1:92259613-92259663	0-100	-1:92259664-92259764	0-100	-1:92259563-92259663	[T/C]	[G]	[G]TGGATGATGATGCTCTTCTCTGAGACAGGGAATTCAGAGGGAGAAAGGAA
chrA1.121527361	0-50	-1:92233418-92233468	0-100	-1:92233418-92233518	*	*	[A/G]	[G]	CCAAGAATCACACGATCAAGGGACGGTCAGATTCCCAAGTAAAGAGTGTT[G]
chrA1.121553353	0-50	+1:106193268-106193318	0-100	-1:106193319-106193419	0-100	-1:106193218-106193318	[A/G]	[T]	[T]CATTGAGACAGGGAGAGTCTTCTGAGCATTTACCGCATCAGCATTCTGAA
chrA1.12160853	0-50	-1:9901134-9901184	0-100	+1:9901033-9901133	0-100	+1:9901134-9901234	[A/G]	[C]	[C]TGAGTCTCGGATATGGTGACATCGGATATGGTGACATATTGACCACTTGA
chrA1.121623072	0-50	+1:106171772-106171822	*	*	0-100	-1:106171722-106171822	[T/C]	[A]	[A]AGGGAACATGGAAGTGGGAGTTCAAGATTATCCATTAGTTCCTGACTTCG
chrA1.121717282	0-50	-1:106126222-106126272	0-100	-1:106126222-106126322	0-100	-1:106126121-106126221	[T/G]	[G]	GTCTTATGTTCCTCACTAGAACAGAGCTTTACAGAGACTCTTCTGAAAAG[G]
chrA1.121766949	0-50	+1:92119170-92119220	0-100	+1:92119120-92119220	0-100	+1:92119221-92119321	[T/C]	[T]	GGTGTCATACCTTGGTGAGATCTTTCATACTCCGAGCATCACAAATATTC[T]
chrA1.121809257	0-50	-1:106078032-106078082	32-100	-1:106078032-106078100	0-60	-1:106077971-106078031	[A/G]	[G]	AGCAATCAGTGAGACTTAGAACCCAGGGAAATACATGAAGGAAAGGAAGA[G]
chrA1.121814498	0-50	+1:106072741-106072791	0-100	-1:106072792-106072892	0-100	-1:106072691-106072791	[T/C]	[G]	[G]AAAGGTCACTGCATTTTCCATAAATGTCCACCAATTTTCAGAGACTCGGA
chrA1.121853940	0-50	-1:106057471-106057521	0-100	-1:106057471-106057571	0-100	-1:106057370-106057470	[A/G]	[G]	TTTAATGTGACAAAGAGGATGTGCTGCTGCACGTACAATGTGGGCAAAGC[G]
chrA1.121862194	0-50	-1:106049217-106049267	0-100	-1:106049217-106049317	0-100	-1:106049116-106049216	[A/G]	[A]	TCCATAAAAGGAGACGAAGGAAACAAATCAGGAAAATTAGCCTCTTGCCA[A]
chrA1.121911498	0-50	-1:106029898-106029948	0-100	-1:106029898-106029998	0-100	-1:106029797-106029897	[T/C]	[T]	ATTAACTCATTATTTCAGACAATCGACAGGGACTCTGCTTTGCCGAGGTG[T]
chrA1.121942946	0-50	+1:106018845-106018895	0-100	-1:106018896-106018996	0-100	-1:106018795-106018895	[A/G]	[T]	[T]AGTAAGTAATCCTATCAAGTTGTATATCCAGCACTCTCTGTTTGCTGGTC
chrA1.122028566	0-50	+1:91983050-91983100	0-100	-1:91983101-91983201	0-100	-1:91983000-91983100	[A/G]	[C]	[C]CCTCTCAGTCTTTTCAAGAAAGAGAAGAAAGGCTGGAAGTGAGGTCCATT
chrA1.122069130	0-50	-1:105956427-105956477	0-100	-1:105956427-105956527	0-100	-1:105956326-105956426	[T/C]	[C]	GAACAGAGGATATGTGTGGACAAGACACTACCGTTTTGGGGAATGAGTTC[C]
chrA1.122097594	0-50	+1:91954578-91954628	0-100	-1:91954629-91954729	0-100	-1:91954528-91954628	[T/C]	[G]	[G]TAACTAAGCTTTCTTTTCTCAGAGAGCCACACACAATCAGAGGCAGGCAA
chrA1.12212832	0-50	+1:9941177-9941227	0-100	+1:9941127-9941227	0-100	+1:9941228-9941328	[T/C]	[C]	GCCTTCTTAAAAGATGTCTTCGAGCTTCTAAGCAAAGGCCTTTCTGCATG[C]
chrA1.122160452	0-50	+1:91923003-91923053	0-100	-1:91923054-91923154	0-100	-1:91922953-91923053	[T/C]	[G]	[G]TGAACACTGGAATAAGGCTGTTATTGAGTGGCTTACTTTCTATGGTCACT
chrA1.122219567	0-50	+1:91646138-91646188	0-100	-1:91646189-91646289	0-100	-1:91646088-91646188	[A/G]	[C]	[C]GAGCCACAAAGAATCAGTATCTTGCCAAACCCATTTTCGAGACAGGCCAT
chrA1.122274868	0-50	-1:105857789-105857839	0-100	-1:105857789-105857889	0-100	-1:105857688-105857788	[A/G]	[A]	ATCACTTACTGGCTAAGAGACTTCAGCAAGTTCTATTAGCCTCTGAGTTT[A]
chrA1.122338728	0-50	-1:91852922-91852972	0-100	-1:91852922-91853022	0-99	-1:91852822-91852921	[A/G]	[A]	AGTATTTGCTGAAATAGTTAAAGGCCCTGCCTAGTTCATGGTGGTGTTTG[A]
chrA1.122440442	0-50	-1:91762569-91762619	50-100	-1:91762569-91762619	0-99	-1:91762469-91762568	[A/C]	[C]	TAAAATTATCTGTACAGGCCTGTGGCAGATGGGAAAATGTGAGTGGGTGG[C]
chrA1.122465543	0-50	+1:105780358-105780408	0-100	-1:105780409-105780509	0-100	-1:105780308-105780408	[T/C]	[G]	[G]TGAACACTATTCTCTACCTGGAGAACCACAAGACTAACACCAGGTTGCTC
chrA1.122469025	0-50	+1:105776877-105776927	0-100	-1:105776928-105777028	0-100	-1:105776827-105776927	[A/G]	[T]	[T]CAGTGTCCCAAAGGAGTTCCCTGCTCTGGCTCTGATTTTAATGAATAAAG
chrA1.122500278	0-50	-1:105755182-105755232	0-100	-1:105755182-105755282	0-100	-1:105755081-105755181	[A/G]	[G]	CCTGTCGAATGAATGAATGTCTTGCCCATGTCAGAGAGCAAAGCCTTAAC[G]
chrA1.122548477	0-50	-1:91818539-91818589	0-100	-1:91818539-91818639	0-100	-1:91818438-91818538	[T/C]	[T]	TTCCACACTAGAAATAAAAAAATCCAGGAAGGTCTGTCTCAAGGGTAGCA[T]
chrA1.122579260	0-50	+1:105698562-105698612	0-100	-1:105698613-105698713	0-100	-1:105698512-105698612	[T/C]	[A]	[A]TCAATGAGCAAAGTTTGCATTTTACCTTCAGTGCAGCTGCACGTTGGTAG
chrA1.122615494	0-50	-1:105690181-105690231	0-100	-1:105690181-105690281	0-100	-1:105690080-105690180	[A/G]	[A]	CACCTACTGTGTCACTTTACTAAGAACTTGCTCAGCAAATCACACAAAGC[A]
chrA1.122648348	0-50	-1:91869181-91869231	0-100	+1:91869080-91869180	0-100	+1:91869181-91869281	[A/G]	[C]	[C]ATCTTGCCATTAGTTTCCAAGACATCTCAATCCTACTGGCTCCTCCTTGG
chrA1.122684414	0-50	+1:91908405-91908455	0-51	-1:91625923-91625974	0-100	+1:91908456-91908556	[T/C]	[T]	TAGTTTAAAGAGTGAATATCTTAAGAGGTGAAAGCAGAGCCCAGGTGCTC[T]
chrA1.122719096	0-50	-1:105629100-105629150	0-100	-1:105629100-105629200	0-100	-1:105628999-105629099	[A/G]	[A]	AGGTTTTGTCTCCAGAGGCCACTGATAAAATGCTCACTACCAAGAACATA[A]
chrA1.122734260	0-50	+1:105618120-105618170	0-100	-1:105618171-105618271	0-100	-1:105618070-105618170	[T/C]	[A]	[A]GGAGGGTGGGAGAGTGGGGAAAAGGAAAGTTTTGGATTCCATAATGTTGT
chrA1.12274369	0-50	+1:9984013-9984063	0-100	+1:9983963-9984063	0-100	+1:9984064-9984164	[T/C]	[C]	TTCTATTGGGGAAATAGCCAATTTCACCCTTTGGTATCTTCCTCAAGTCT[C]
chrA1.122765883	0-50	-1:105609503-105609553	0-100	-1:105609503-105609603	0-100	-1:105609402-105609502	[A/G]	[G]	GATAGGAAGAGTCTGCTGGTCATATACACAATGACTTCCATCTCCTTATC[G]
chrA1.122813463	0-50	+1:105580562-105580612	0-100	-1:105580613-105580713	0-100	-1:105580512-105580612	[T/C]	[A]	[A]TTGTTTCACAGGTGCCTCTGGCACATGCCAGCATCTAGTAATGATTGACT
chrA1.122848364	0-50	+1:91558889-91558939	0-100	-1:91558940-91559040	0-100	-1:91558839-91558939	[A/G]	[C]	[C]ATGCCTGTGAGTAAGAAATCTACTCCCAAGGCAGATATTCCTGGAGAAGA
chrA1.122909288	0-50	-1:105534087-105534137	0-100	-1:105534087-105534187	0-100	-1:105533986-105534086	[A/G]	[G]	AATGTGGTTGTGTGTTAAGAGGGAATTCTGCTGTAAAATCAACCAGAAGC[G]
chrA1.122939431	0-50	-1:91528948-91528998	0-100	-1:91528948-91529048	41-100	-1:91528847-91528906	[A/G]	[A]	GGGGGTTTTAGCCTCAATATACTTTTACCATCATCCCTGTCTGAGGCCCC[A]
chrA1.122945	0-50	0	0-100	+1:569897-569997	0-100	+1:569998-570098	[A/C]	[G]	[G]TCTCAAAACTGCCCACTAAGCGTGAAGTGTCTTCAGAATCCATCACAAGG
chrA1.122973156	0-50	+1:105502629-105502679	35-100	-1:105502680-105502745	0-100	-1:105502579-105502679	[A/G]	[C]	[C]GAAGAAAGACTTCTCTGAAAGGGTATCAGAGTCACAGTGACAGTTTCTCT
chrA1.122999881	0-50	-1:105499655-105499705	0-100	-1:105499655-105499755	0-100	-1:105499554-105499654	[T/C]	[C]	ATATGATAGTGATGATTCTGAAAACCATGGCCATCTGGTGCTGTAGGAAT[C]
chrA1.123057612	0-50	+1:91468169-91468219	0-100	-1:91468220-91468320	0-80	-1:91468139-91468219	[A/G]	[T]	[T]GAGGCTCCAGAACAGTAGTGGTGATAGCTGTGCTACAAGGAACTACATTT
chrA1.123085019	0-50	-1:105448970-105449020	0-100	-1:105448970-105449070	0-100	-1:105448869-105448969	[T/C]	[T]	TCTCTTTGATAAGCCAGAGATAGGGCTGTATCCAAAGCCTTTATGAACAT[T]
chrA1.123121870	0-50	-1:91433486-91433536	0-100	-1:91433486-91433586	0-100	-1:91433385-91433485	[A/G]	[G]	CACTGCTCAGTTTCCTACAGAATAAACCAGATGCAAAAAGCCTCAGAGAC[G]
chrA1.12317851	0-50	-1:10008984-10009034	0-100	+1:10008883-10008983	0-100	+1:10008984-10009084	[A/G]	[T]	[T]GGGGACTAACACAGGCATTTGGTTTTGCTCAGTTTGGGGGAGATAATCAT
chrA1.123256165	0-50	+1:91365404-91365454	0-100	-1:91365455-91365555	0-100	-1:91365354-91365454	[T/C]	[G]	[G]AGCACTTTTCTAAGGAGAAAGGGTGAAACAGGACAGTGGTTTCCAGTGCA
chrA1.123299721	0-50	+1:91344147-91344197	0-100	-1:91344198-91344298	0-100	-1:91344097-91344197	[T/C]	[A]	[A]TTTGATTTTGTAGCCATATCCCTCTATTAGCATCAGATGGTGCCACTCTG
chrA1.1233125	0-50	-1:1333348-1333398	0-100	+1:1333247-1333347	0-100	+1:1333348-1333448	[T/C]	[A]	[A]TTATTCTTTTGCCCGTCTGGTTTCTACCCATTGGCTCACTGGCATTCAAG
chrA1.123330212	0-50	+1:105339735-105339785	0-100	-1:105339786-105339886	0-82	-1:105339703-105339785	[A/G]	[C]	[C]TGCATTTCCCTGACCATATACTTAGAGACACAATAGCTTTTATTTAAATG
chrA1.123355813	0-50	+1:105316426-105316476	0-100	-1:105316477-105316577	0-100	-1:105316376-105316476	[T/C]	[A]	[A]AAGACAGCTGGAAAACGAGGAAGGTACTCAACCTGAAAGAAATTGGAAAG
chrA1.123400907	0-50	-1:91291393-91291443	0-100	-1:91291393-91291493	0-100	-1:91291292-91291392	[T/C]	[T]	GCTGCAGACATGGCCAGCTGGACCAAAACAGTATTTTCAAAAGTTCTGAA[T]
chrA1.123482048	0-50	-1:105258984-105259034	0-100	-1:105258984-105259084	0-100	-1:105258883-105258983	[T/C]	[C]	CTCCTTTTGTCTATGTCAAGATGAAGTGGTCCCTTGTTTCTAACAATGGG[C]
chrA1.123522915	0-50	-1:105241125-105241175	0-100	-1:105241125-105241225	0-100	-1:105241024-105241124	[T/C]	[T]	TTTTTCACATTAGCTCCACCTCCATAACAGAGGTTTACTGTGGTTTTCCA[T]
chrA1.123570319	0-50	-1:91209223-91209273	0-100	-1:91209223-91209323	0-100	-1:91209122-91209222	[T/C]	[C]	CTAAATGGAGACACAGCTGGAGGCTCCAACTCAATCTAAACAGTAATGAC[C]
chrA1.123613461	0-50	-1:91181933-91181983	0-100	-1:91181933-91182033	36-100	-1:91181832-91181896	[T/C]	[T]	AAATCTGAAGTGCTGAGAAAAGCTTCTGGCTCTTCTGAACTTGGCTGGAG[T]
chrA1.123642947	0-50	+1:91177646-91177696	0-100	-1:91177697-91177797	0-100	-1:91177596-91177696	[T/G]	[C]	[C]CTGAAGTCACAGAAGCTGTGAAGAGTCTAGTAAGGAACTTTCCAGCAACC
chrA1.123673132	0-50	+1:105177694-105177744	0-100	-1:105177745-105177845	0-100	-1:105177644-105177744	[T/C]	[A]	[A]CCTCTGGAATATTATAGAACAGTCACAGACACGTAGTAGCAAAGGTATTC
chrA1.12372928	0-50	-1:10054550-10054600	0-100	+1:10054449-10054549	0-100	+1:10054550-10054650	[A/C]	[T]	[T]ATAGCATTCCAACTAAGATCCCTCTGCCAGGCTCCAGAATTACCTTATTT
chrA1.123745701	0-50	-1:105154160-105154210	0-100	-1:105154160-105154260	0-100	-1:105154059-105154159	[A/G]	[A]	AAGTGCCCTATAGCCAGAGGAGAAACACATTTCTCTATAGACGTTTAGAA[A]
chrA1.123812856	0-50	-1:105114773-105114823	0-100	-1:105114773-105114873	0-100	-1:105114672-105114772	[A/G]	[G]	CATATCCATTTAACTCCTCTCTCCACTAGAGAGCAAAGGAGTCTCAAAGA[G]
chrA1.123866453	0-50	+1:91058123-91058173	0-100	-1:91058174-91058274	0-100	-1:91058073-91058173	[A/G]	[C]	[C]GGCCTTCACCTCCATGCTCTACTGCCTAAAATGGCCAAAAGAAGATAACA
chrA1.123945314	0-50	-1:105041941-105041991	0-100	-1:105041941-105042041	0-100	-1:105041840-105041940	[T/C]	[T]	GAGCAGATCATTCCATATTGATTAATCAGGGAACGGGGGAGTAGATTTGA[T]
chrA1.123996833	0-50	+1:105025924-105025974	*	*	0-100	-1:105025874-105025974	[T/C]	[G]	[G]CAAGGTATGTGTACATTTCTCTCAGAATGAACAACTCATCACCCCAGGTG
chrA1.124055727	0-50	-1:104979379-104979429	0-100	-1:104979379-104979479	0-100	-14:47429360-47429460	[T/C]	[T]	GCTTTCCCATGGATCCATTATCCTGGCATTACTTACCTTTTTTCCTTCTA[T]
chrA1.12407641	0-50	+1:10087572-10087622	0-100	+1:10087522-10087622	0-100	+1:10087623-10087723	[A/G]	[G]	TGAAACAAGACATAAATCAATGGTATGCATTTTGCAACGGCAGGTGAGCC[G]
chrA1.124084711	0-50	-1:104963040-104963090	0-100	-1:104963040-104963140	0-100	-1:104962939-104963039	[T/C]	[T]	TTAGCCACTGGCTCCTTCCTGAAAATCAACCCTAAAGAAACTACAGAAGC[T]
chrA1.124152866	0-50	-1:104928799-104928849	0-100	-1:104928799-104928899	0-100	-1:104928698-104928798	[T/G]	[G]	ATCCAACTCAGGGCAGTGGGTTTCAGCTTTACCAGCACCTATGCATATTA[G]
chrA1.124204466	0-50	+1:104905831-104905881	0-100	-1:104905882-104905982	0-100	-1:104905781-104905881	[T/C]	[A]	[A]ATGAGTGAGACTTTCAGTATGGAAAGGCAATCAATTCAAGCCCCTTCCCA
chrA1.124240168	0-50	-1:90870081-90870131	0-100	-1:90870081-90870181	0-100	-1:90869980-90870080	[T/G]	[T]	CTGCTCGTGCGTTGCAAGACAATATTGCGTATTTAGGCAATCCAGAAATT[T]
chrA1.124266239	0-50	-1:104876922-104876972	0-100	-1:104876922-104877022	0-100	-1:104876821-104876921	[T/C]	[C]	AAGTGGAAGGTGCAGAAAAGGCTGTAGAGTGTCTATCTTTCAGGAAGTTT[C]
chrA1.124294327	0-50	+1:104862259-104862309	0-100	-1:104862310-104862410	0-100	-1:104862209-104862309	[A/G]	[C]	[C]ACTCCCTCACGCACAAGAAACTAAAACCTTCAGGACTTGTGAATCTGAGG
chrA1.124354211	0-50	-1:104830896-104830946	0-100	-1:104830896-104830996	0-100	-1:104830795-104830895	[A/G]	[G]	TTCAGAACATCCTAAATGAGTAACCTCATGCACAGTAGCATGCTGGCACA[G]
chrA1.124407950	0-50	-1:104806585-104806635	0-100	-1:104806585-104806685	0-100	-1:104806484-104806584	[T/C]	[C]	AATGGCATTTGGAAAAATAACCGTACCCTTGGAACCTGAAATCAGACTGT[C]
chrA1.124543431	0-50	+1:104733056-104733106	0-100	-1:104733107-104733207	0-100	-1:104733006-104733106	[A/G]	[T]	[T]TCAGTCTCAGCTGGAAAAGTACTCCCTCTCACTTGTTCGTTGACATGCAT
chrA1.124580841	0-50	+1:104723971-104724021	0-86	-1:104724036-104724122	0-100	-1:104723921-104724021	[A/C]	[T]	[T]TCTCTTGGAAACCTACAAAGAGCAAAATGTTCAGGAATACCATCTCCCGT
chrA1.124658893	0-50	+1:104687846-104687896	0-100	-1:104687897-104687997	0-100	-1:104687796-104687896	[A/G]	[T]	[T]TGGGGAACACTGAATTGTGAAATTTAAAGCAAGGCAACGGGGTGCTCTTG
chrA1.12467435	0-50	-1:10135236-10135286	0-100	+1:10135135-10135235	0-100	+1:10135236-10135336	[T/C]	[G]	[G]TATTCAGTTTCCCGAATGAATTAATAATCCACTCAGGAGGGTGGGTTGTT
chrA1.124695248	0-50	-1:104662612-104662662	0-100	-1:104662612-104662712	0-100	-1:104662511-104662611	[T/C]	[T]	ACTCCAACTTTTCCACCAATCTGGCTAGGGAAGGGTGTAACAACAACTCA[T]
chrA1.124722295	0-50	-1:104652655-104652705	0-100	-1:104652655-104652755	0-100	-1:104652554-104652654	[A/G]	[G]	TTAGACAGAAACATCCTATTTCTCCAAATGCCCATAACATTCAGCTCTGC[G]
chrA1.124758664	0-50	+1:104626007-104626057	0-100	-1:104626058-104626158	0-100	-1:104625957-104626057	[T/C]	[A]	[A]TTAACTGATGGCACTCATCATCATTCTTGGAAACTGTTCACCAAAACAGC
chrA1.124801330	0-50	-1:90605877-90605927	0-100	-1:90605877-90605977	0-100	-1:90605776-90605876	[A/C]	[C]	CAAGAGCAGCATGAGGTTAACCTCTCCCTACATCTGAGTATTATGAATAT[C]
chrA1.124872553	0-50	+1:104561410-104561460	0-64	-1:104561497-104561561	0-100	-1:104561360-104561460	[T/C]	[A]	[A]GCCCTCTAATTTGCAAAGCTGTGGTCTTGCCAACAAATTAGTAAACTCTG
chrA1.124896696	0-50	-1:104551931-104551981	0-100	-1:104551931-104552031	0-100	-1:104551830-104551930	[A/G]	[A]	GTACCACTCAGAGCCGATTGTTCCCCATGTTAATGTCACTCTGTTTGGTT[A]
chrA1.124941381	0-50	-1:104532202-104532252	0-100	-1:104532202-104532302	0-100	-1:104532101-104532201	[A/G]	[G]	GGGTCTTTCTTTAAGACAAGTTTTCGATCTTCCCCATGACAAAGCCTTTC[G]
chrA1.124991896	0-50	-1:104155355-104155405	0-81	+1:104155254-104155335	0-100	+1:104155355-104155455	[A/G]	[T]	[T]TGTGGCATGATAGGAAAGTGGAGAGTCTTGCTTCCTAATCATTCTTTGAC
chrA1.125030801	0-50	-1:90512828-90512878	0-100	-1:90512828-90512928	0-100	-1:90512727-90512827	[T/G]	[G]	TCGTTCAGGAAGTAGATGTCTTTGATGAGCAGGCTGAAGAAGGGAATGAC[G]
chrA1.125076433	0-50	+1:104201697-104201747	0-100	+1:104201647-104201747	0-100	+1:104201748-104201848	[A/G]	[G]	AAGGTTAAGCCCTTGGGGAACTCTGACTGATGATTCTCTTTCATGAACCA[G]
chrA1.125102138	0-50	+1:104217655-104217705	0-100	+1:104217605-104217705	0-100	+1:104217706-104217806	[A/G]	[G]	TTTTCACCGAGCTCTCTTTGGCCTGATGCCATGGTGTCTTTAATGAACGT[G]
chrA1.125173666	0-50	-1:90450386-90450436	0-100	-1:90450386-90450486	0-100	-1:90450285-90450385	[A/G]	[A]	CTAATACAATTTGGCTGCGTTCATGCAGAAACATCTGTTTTCAATCCGCA[A]
chrA1.125219391	0-50	-1:90428037-90428087	0-100	-1:90428037-90428137	0-100	-1:90427936-90428036	[T/C]	[T]	AGTGTCAGATTTCTGGCCCACTTATTTATGAGCTGCCTGGCAAGCATTTG[T]
chrA1.125232504	0-50	+1:104280569-104280619	0-100	+1:104280519-104280619	0-100	+1:104280620-104280720	[T/C]	[T]	GTGCAATGTTTGGAAGAAGTTAATCCACTGGCCTCCATAGCAAGGAGTGA[T]
chrA1.125286509	0-50	+1:104301388-104301438	0-100	+1:104301338-104301438	0-100	+1:104301439-104301539	[T/C]	[T]	CTGACAGTTTCTGCACCCCACTTTTTATGTGTTCACTTTCCCGGACACTT[T]
chrA1.125322417	0-50	+1:90377042-90377092	0-100	-1:90377093-90377193	0-100	-1:90376992-90377092	[A/C]	[T]	[T]GTGCAGACAGGTGGAGGTGCATTCTGAGTGTGAGAAGTCATTTAAGAGTT
chrA1.125357774	0-50	+1:104339869-104339919	0-100	+1:104339819-104339919	0-100	+1:104339920-104340020	[T/C]	[T]	ATTTGTCACACTACAGTGAAATTTCCCCTATCATCTACTGCTGCTGCCTT[T]
chrA1.125405877	0-50	+1:104363142-104363192	44-100	+1:104363136-104363192	0-100	+1:104363193-104363293	[A/C]	[A]	ACTTCCTGTATGCTGAGTATAGGTGAAAACTGATGTCCCTTTTTAACCTC[A]
chrA1.125431368	0-50	+1:104369764-104369814	0-100	+1:104369714-104369814	0-100	+1:104369815-104369915	[A/G]	[A]	ATTCATCCTTAGCAGCATCCTCTAGACAGTGGAGAACTGGAAATGTTTTC[A]
chrA1.125522576	0-50	+1:104419293-104419343	0-100	+1:104419243-104419343	0-100	+1:104419344-104419444	[T/C]	[C]	TGCTCGTTGAGACTTCCTTGCTCAGAAATCTTCCAAGTTCGCTTACTCAG[C]
chrA1.125565747	0-50	-1:90244032-90244082	0-100	-1:90244032-90244132	0-100	-1:90243931-90244031	[A/G]	[A]	GAATTATTTCAACAAAGCCAAGGATTCCTTGACCACTTGCCCTTCGGTGA[A]
chrA1.12557442	0-50	-1:10207192-10207242	0-100	+1:10207091-10207191	0-100	+1:10207192-10207292	[A/G]	[C]	[C]CAGAACTCTTAGAAACACTCAGAAGATATGACCCATCCAAGGTGAATACA
chrA1.125603678	0-50	-1:104454593-104454643	0-100	+1:104454492-104454592	0-100	+1:104454593-104454693	[T/C]	[A]	[A]TTATGTCAGCAGAAATAGGTCGCCTAGTTTTTTCTCTCACAAAGGCAGTG
chrA1.125638977	0-50	+1:104475476-104475526	0-100	+1:104475426-104475526	0-100	+1:104475527-104475627	[A/G]	[A]	GGTTAAAGGAATGGCTCCCAATTAATCAGAGCGCCGCACTTAAAATATAC[A]
chrA1.125679629	0-50	+1:104492776-104492826	0-100	+1:104492726-104492826	0-100	+1:104492827-104492927	[A/G]	[G]	CTATTCTTTATATTGCCTGTAAAGCCCTTGGCCAACCTCTCCATATGAAG[G]
chrA1.125736038	0-50	+1:90155940-90155990	0-100	-1:90155991-90156091	0-68	-1:90155922-90155990	[A/G]	[T]	[T]CTATAAATCAGGTGCCTTTAGCTGTAGGGTCACACATTAGCCTTTTCTAG
chrA1.125762561	0-50	+1:90129420-90129470	0-100	-1:90129471-90129571	0-79	-1:90129391-90129470	[T/C]	[A]	[A]ACAGAACAGCCACCTCCAAGATCTTGGATTATGTTACAAGAACCGGACAG
chrA1.125796471	0-50	+1:90105578-90105628	0-100	-1:90105629-90105729	0-100	-1:90105528-90105628	[T/G]	[C]	[C]TCTAATACTTGCCCAATCCCCATCACCTTTAATTGGTGGCTCTGAGTCAC
chrA1.125840054	0-50	+1:90063222-90063272	0-100	-1:90063273-90063373	0-100	-1:90063172-90063272	[T/C]	[G]	[G]CATACCTTATTCTTCCCCTCTACAAATTCGGTCCAGGTGTCCAGACTTTC
chrA1.12588199	0-50	-1:10236445-10236495	0-74	+1:10236344-10236418	0-100	+1:10236445-10236545	[T/C]	[G]	[G]TAACTTAGTCCACACTGTACTTTTAGGGCAGAACCTGCCACAGTATCTAG
chrA1.125899621	0-50	-1:90017184-90017234	0-100	-1:90017184-90017284	0-100	-1:90017083-90017183	[A/G]	[G]	TGATATAAGAACCATTTTTCCGAGGAGAGACATGTGTATCATAGGTAGAC[G]
chrA1.125928397	0-50	+1:90004441-90004491	0-100	-1:90004492-90004592	0-100	-1:90004391-90004491	[A/C]	[G]	[G]GGTGAAGAAAAGCCTGACCTTGAAAACAGGGATCAAATTTTAGGCCCAGA
chrA1.1261019	0-50	+1:1357778-1357828	44-100	+1:1357772-1357828	0-100	+1:1357829-1357929	[A/G]	[A]	TTAATTATAGTTGGCACAGAGGCAGACTCCTCGTTTTCGCCCTTCTCCAA[A]
chrA1.12642007	0-50	+1:10275176-10275226	0-100	+1:10275126-10275226	0-100	+1:10275227-10275327	[A/G]	[A]	GAGAATTGAACTGAGGGTATGTTTTTCCTGAGTTTTCTTCCACGCCAGTA[A]
chrA1.12785848	0-50	-1:10398567-10398617	0-100	+1:10398466-10398566	0-100	+1:10398567-10398667	[T/G]	[A]	[A]GATTCTGATGCAGGTCCCAGTTGGGAACTTCGGAGACTCAATCTTAAAAG
chrA1.12830332	0-50	-1:10434512-10434562	*	*	0-82	+1:10434512-10434594	[A/G]	[C]	[C]GATCTCCGGCCCTAGACGAAGTTTTCTTACTTGGACTTTGATGTTTTACA
chrA1.12856275	0-50	-1:10459948-10459998	0-100	+1:10459847-10459947	0-100	+1:10459948-10460048	[T/C]	[G]	[G]AGACCCACAGATTAGGTAGTGATTGCCATTCATGCCCTCCAAACTTCATA
chrA1.1286685	0-50	+1:1382921-1382971	0-100	+1:1382871-1382971	0-100	+1:1382972-1383072	[T/C]	[T]	GAGAGCAACAGAGGAAACTTTATGTTCACGATTACCTCTGCGTGGAGCTT[T]
chrA1.12888530	*	*	*	*	*	*	[T/A]	*	*
chrA1.12923024	0-50	-1:10707512-10707562	0-100	+1:10707411-10707511	0-100	+1:10707512-10707612	[T/G]	[A]	[A]GAAAACCTGACACCAGGCATATTCACTTTCTATTTATTTGAAAGAGCGGG
chrA1.12943954	0-50	+1:10722978-10723028	0-100	+1:10722928-10723028	0-62	+1:10723029-10723091	[A/G]	[A]	TGCAGAATTCAAAGATGCCTGGTTTGTAAAGGAGGGAAACCGCAAAGCAG[A]
chrA1.12954788	0-50	-1:10733861-10733911	0-100	+1:10733760-10733860	0-100	+1:10733861-10733961	[A/G]	[C]	[C]AGAAACACACAAACTGACAGCTAAACCCACAGGGTCTAGAAAACTTCAAG
chrA1.12991652	0-50	-1:10757969-10758019	0-100	+1:10757868-10757968	0-100	+1:10757969-10758069	[T/C]	[G]	[G]CAAATACATTGAACACTGAGTTAGAGAATGTTCCTCCTCTTTGCTCAAGG
chrA1.13024154	0-50	-1:10780927-10780977	0-100	+1:10780826-10780926	0-100	+1:10780927-10781027	[T/C]	[A]	[A]GAATTATTTCACTCCAAAGAATGCTCTTCTAAGTTGGCCATGTGGCCAAA
chrA1.13073161	0-50	+1:10836809-10836859	0-100	+1:10836759-10836859	0-100	+1:10836860-10836960	[T/G]	[T]	TCACCCAACCCAGAACTGATTGTTTTGCAAAATCGTTTGCTTTGCATACA[T]
chrA1.13116339	0-50	+1:10862118-10862168	0-100	+1:10862068-10862168	0-100	+1:10862169-10862269	[T/C]	[C]	ACAAGGCACCTTTAGGATCTCCAAGAACACAGGAATGTTTCCTACTAGGT[C]
chrA1.13164915	0-50	-1:10901111-10901161	0-100	+1:10901010-10901110	0-100	+1:10901111-10901211	[A/G]	[C]	[C]GGTTCCTGCTGTTGCAATCTTTCTCATTAACTTCCCTGATCAAAACCATA
chrA1.132083910	0-50	-1:100394576-100394626	*	*	0-100	+1:100394576-100394676	[A/G]	[C]	[C]GTCCCGCCCATGCTGATTATATTTCTGCTCCTGCCATCCTTCATTACAAT
chrA1.132131466	0-50	+1:100442424-100442474	0-100	+1:100442374-100442474	0-100	+1:100442475-100442575	[A/G]	[A]	ACCCGCCTATGGTATAGAATAATGCCCAGAAAGACAAGTAGTGCAGAAAA[A]
chrA1.132133457	0-50	-1:100444466-100444516	0-100	+1:100444365-100444465	0-100	+1:100444466-100444566	[A/G]	[C]	[C]CTGCCTGCACAGGCACCTATTGTACTGACTTTCATTGTCTTCTACCCTTA
chrA1.132194210	0-50	+1:100494847-100494897	0-100	+1:100494797-100494897	0-100	+1:100494898-100494998	[A/G]	[A]	AAGATTGTGAGCCTCGGAAGAGGATGTTTGTGTCCTTAATGTGTAAGTCC[A]
chrA1.132223238	0-50	+1:100523434-100523484	0-100	+1:100523384-100523484	39-100	+1:100523524-100523585	[A/G]	[A]	TGAACCTCTGCAACTTTTTGTTCTTCTTCCTTCTGACTATTTCCTTCTCC[A]
chrA1.132268894	0-50	-1:100559642-100559692	0-100	+1:100559541-100559641	0-100	+1:100559642-100559742	[T/C]	[G]	[G]TTCCTACAGAAAACCACTGAAATGAGTCATCCTCTAGGGGGCAATAGAGT
chrA1.132314745	0-50	+1:100593168-100593218	0-100	+1:100593118-100593218	0-100	+1:100593219-100593319	[A/C]	[C]	ACCCTTAGATGAGTTCATTGGGATGCCACTGATGATGTGCTAAGAAGATG[C]
chrA1.132342501	0-50	-1:100619773-100619823	0-100	+1:100619672-100619772	0-100	+1:100619773-100619873	[T/C]	[A]	[A]GCAAACATGTTCTAGCTCTTGAAGCACAATGATGGTGGAACCATTACAAA
chrA1.132368086	0-50	+1:100645129-100645179	0-100	+1:100645079-100645179	0-100	+1:100645180-100645280	[T/C]	[T]	TTTCGCTGACGCTTCTCAGCATAAGATGGCTAATACCGTATGGTCCTATT[T]
chrA1.1324146	0-50	+1:1409445-1409495	0-100	+1:1409395-1409495	0-100	+1:1409496-1409596	[T/C]	[T]	GCTAACAGTGACTCCGACTAAATAAAGCCTTAGAAGGATTCTCCACACTA[T]
chrA1.132477572	0-50	-1:100719031-100719081	0-100	+1:100718930-100719030	0-100	+1:100719031-100719131	[T/G]	[A]	[A]GTCTAGGAACTGAGGCTGAGGATTGATGCTGATACCACGAGATCTTATTT
chrA1.132515093	0-50	-1:100743570-100743620	0-100	+1:100743469-100743569	0-78	+1:100743570-100743648	[T/C]	[G]	[G]GTATGCTAATGTGTTCACCTCTGGGAGAAAATGTCTATTGGCCATTCCTG
chrA1.132553253	0-50	+1:100777512-100777562	0-100	+1:100777462-100777562	0-100	+1:100777563-100777663	[A/G]	[A]	CTTATTTTGTAGCTGCTGAACTAACCACTGAAGTTTGGACTTGAGAGCAA[A]
chrA1.13256684	0-50	+1:10977056-10977106	0-100	+1:10977006-10977106	0-100	+1:10977107-10977207	[A/G]	[A]	ATCAAGCAAAGGAGGGGTACATTTCAACTTCTCCTACCAAGTCCTTTTGT[A]
chrA1.132599403	0-50	+1:100819287-100819337	0-100	+1:100819237-100819337	0-100	+1:100819338-100819438	[A/G]	[A]	AACCTGTTTCCTTTACCTTTCTCTGCTCTGTCACTCACTGACTACCTTCC[A]
chrA1.132635075	0-50	+1:100848354-100848404	0-100	+1:100848304-100848404	0-100	+1:100848405-100848505	[A/G]	[A]	CTGGGAAGAGCTGGAAATAATGAAACATGAAACTGACCCTTTCAAGAGCT[A]
chrA1.132676616	0-50	+1:100878126-100878176	0-100	+1:100878076-100878176	50-100	+1:100878227-100878277	[T/C]	[T]	ACAAATGATGTTTTTGGCACTAGATACCGTGGCTGTGGAAACTTGGATAA[T]
chrA1.132754059	0-50	-1:100943758-100943808	0-100	+1:100943657-100943757	0-100	+1:100943758-100943858	[T/C]	[G]	[G]GCCGCTTTCTTTCACCCTTCAAAGTATGTGTGGAAATTAACTTTGTAAGG
chrA1.132778937	0-50	-1:100961641-100961691	0-100	+1:100961540-100961640	0-100	+1:100961641-100961741	[A/G]	[T]	[T]GAGATAGGGTGACCACAAAGAGTTGCGTGTTTGGGGATTATTTGACTTTT
chrA1.132830816	0-50	-1:101003849-101003899	0-62	+1:101003748-101003810	0-61	+1:101003849-101003910	[A/G]	[T]	[T]TCATTCAATATCAGAAAACTTGGAGGGCTGGAGTAAGGATTAAGGGGAAG
chrA1.13283182	0-50	+1:11003553-11003603	0-100	+1:11003503-11003603	0-100	+1:11003604-11003704	[A/G]	[G]	TTTTAGCTTGTTGCAGCTGAGAGCCTTGGATTCAGGGTTTTTAGCTGATC[G]
chrA1.132861285	0-50	+1:101024884-101024934	0-100	+1:101024834-101024934	0-100	+1:101024935-101025035	[A/G]	[A]	CGCATTTTTGAGAGCCACATTGTGTATGTCTCTATAGTCGCACCATGATA[A]
chrA1.132929387	0-50	+1:101079699-101079749	0-100	+1:101079649-101079749	0-100	+1:101079750-101079850	[A/G]	[A]	AGCAGCTGAATCATTCAAGTAATGCCAACAAACCAAATGCTTCTGTGAAC[A]
chrA1.133034064	0-50	-1:101165143-101165193	0-100	+1:101165042-101165142	0-100	+1:101165143-101165243	[A/C]	[T]	[T]CCATGTCAAGGGCAATGAAGGACAAAAAGATACTATCTTTCTTTGGAACG
chrA1.133086405	0-50	-1:101201573-101201623	0-100	+1:101201472-101201572	0-100	+1:101201573-101201673	[T/C]	[A]	[A]CAAAATAATGGCTTCCTGAGTTGTGTAGGGAGTGGAATCAGTAGAGCTTG
chrA1.133142001	0-50	-1:101244478-101244528	35-100	+1:101244412-101244477	0-100	+1:101244478-101244578	[T/C]	[G]	[G]TTACTAGCAGGCTTTGGGGTAGGAGAGTGTAGAAAGCATGCTCAAAGTTT
chrA1.133198902	0-50	-1:101292000-101292050	8-100	+1:101291907-101291999	0-100	+1:101292000-101292100	[T/C]	[A]	[A]AACAGTTACTTGAGCATTGACTCAGCTGCATGCTTCCTACAGTGATGAAG
chrA1.133226914	0-50	-1:101307324-101307374	0-80	+1:101307222-101307302	0-100	+1:101307324-101307424	[A/G]	[T]	[T]TTTATCACTTCCTTAGAGACTGAGCCCTAACTGGCTGTCTTGTTTGACAC
chrA1.133315714	0-50	-1:101381297-101381347	0-100	+1:101381196-101381296	0-100	+1:101381297-101381397	[A/G]	[T]	[T]GATTGATCCTTCTTTTCTCTCTATGCAAATGACACAGTTAGTGGAGTTGG
chrA1.133381863	0-50	-1:101426511-101426561	0-100	+1:101426410-101426510	0-100	+1:101426511-101426611	[T/C]	[A]	[A]GCTATCGGCAGAACCTGATGAGGTCCCTGCAACAAGGTACTAATAGAAAT
chrA1.133419433	0-50	-1:101458942-101458992	39-100	+1:101458880-101458941	0-100	+1:101458942-101459042	[T/C]	[A]	[A]ATATACCACAAGGAACCATGTGTTTGTGCCTTTTGGGCATGTAAAATGAC
chrA1.133446288	0-50	+1:101485188-101485238	0-100	+1:101485138-101485238	0-100	+1:101485239-101485339	[A/C]	[C]	TCTCACACCCTTTCTTTCCAACACACTGTTTGCTATCACTGAGTAAGGAC[C]
chrA1.13353050	0-50	+1:11032769-11032819	0-100	+1:11032719-11032819	37-100	+1:11032857-11032920	[A/C]	[C]	CAATGAGGAGTTCAACAAGTACCACTACAAACAACACACACCCACCACTC[C]
chrA1.133537919	0-50	-1:101556752-101556802	0-100	+1:101556651-101556751	0-100	+1:101556752-101556852	[A/C]	[T]	[T]GTAATAAGCAAGAACGTGTGGTCATTCTTTCCACCATGTGTGGCTTCCCA
chrA1.133649137	0-50	-1:101648207-101648257	0-100	+1:101648106-101648206	0-100	+1:101648207-101648307	[T/C]	[G]	[G]TTGTTGTTCTTCCAAAAATGCCGTCGTGTCTCCTATATTGTCTTTAAGCC
chrA1.133693814	0-50	-1:101685748-101685798	0-87	+1:101685647-101685734	0-100	+1:101685748-101685848	[A/G]	[C]	[C]CTTTCTCTTTGTGGATATTGTAAATGGATCTTGTCACATTCCCCCCAGAA
chrA1.133729167	0-50	-1:101707007-101707057	0-100	+1:101706906-101707006	0-100	+1:101707007-101707107	[A/G]	[T]	[T]TGCTAGAAACTAACCTGACCCAGCGCTGAGAATTTCCCAACTGAGAATCT
chrA1.133761704	0-50	-1:101731841-101731891	0-100	+1:101731740-101731840	0-100	+1:101731841-101731941	[T/G]	[A]	[A]ATATTTTACCAGAGACCTTCCGAAATAACAACACTCCTGTTCCATTCGTG
chrA1.133768072	0-50	-1:101738208-101738258	0-100	+1:101738107-101738207	0-100	+1:101738208-101738308	[A/G]	[T]	[T]TGAAAAATTGAACTGTCTCTGCACTGGTCACTAATTCTCCTTCAAGCTCA
chrA1.133868335	0-50	-1:101826067-101826117	0-100	+1:101825966-101826066	0-100	+1:101826067-101826167	[T/G]	[C]	[C]TGAGATAGTGATTGTCTCTATCAACTGATAGCCATCTGTTCTGGTGTACA
chrA1.133898304	0-50	+1:101898140-101898190	0-100	-1:101898191-101898291	0-100	-1:101898090-101898190	[A/G]	[T]	[T]ACACGAAGCCCCCGTTTTGTCCCTTAACATATTTTAATGCCCAAATGGAG
chrA1.133899373	0-50	+1:101897071-101897121	0-100	-1:101897122-101897222	0-100	-1:101897021-101897121	[T/C]	[G]	[G]TGGGGGCAAATGTCATTCACAAGAAGCAACTGCACAGGAAATAAATACTG
chrA1.133957896	0-50	+1:101889435-101889485	0-100	+1:101889385-101889485	0-100	+1:101889486-101889586	[T/C]	[C]	CTTTAGACAACGTGTTCCCCATTAAGCCTCCTTCACCTAATACCACAGAG[C]
chrA1.13398149	0-50	+1:11062742-11062792	0-100	+1:11062692-11062792	0-100	+1:11062793-11062893	[T/C]	[C]	CTCAAGAGTAATGATACTGGTCAGTGGAAAGAATGGGTGCCTGACATATA[C]
chrA1.134016754	0-50	+1:101926369-101926419	0-100	+1:101926319-101926419	0-60	+1:101926420-101926480	[A/C]	[C]	GTTGCAGAGTAGGAATCCACTCAAATTGGTAGGAGGATTGCTTACGCTTG[C]
chrA1.134058977	0-50	+1:101964005-101964055	0-100	+1:101963955-101964055	0-99	+1:101964056-101964155	[A/C]	[C]	TGCTGGTGGTACTTTGCTGTTCCCTTCTTTTGATTTGCTTCATTTGATAG[C]
chrA1.134103978	0-50	-1:101989423-101989473	41-100	+1:101989363-101989422	0-100	+1:101989423-101989523	[T/C]	[G]	[G]AGTAGTTGATAACACCCACTCTGCTTGTGCTTGTGCATTTGTTTTGTAAC
chrA1.134181811	0-50	-1:102042544-102042594	0-100	+1:102042443-102042543	0-70	+1:102042544-102042614	[T/C]	[G]	[G]TGTTTTCTAAGCTATGGTCACTTGGGAAGGTACAGATTTCTGGCTGGTGG
chrA1.134215952	0-50	-1:102083713-102083763	16-100	+1:102083628-102083712	0-100	+1:102083713-102083813	[A/G]	[T]	[T]GCGACCGGAATCTTCAAGTGCTAAAAGAACAATTTAAAGGTTATGCGGTG
chrA1.134251921	0-50	-1:102108738-102108788	0-100	+1:102108637-102108737	0-100	+1:102108738-102108838	[A/C]	[T]	[T]TCTTTTCAAGGATTCCCCTTGCGGTGGATTATCTGAAGTGAAAGTTTCCC
chrA1.134295279	0-50	+1:102143904-102143954	0-100	+1:102143854-102143954	0-100	+1:102143955-102144055	[T/C]	[C]	AATAAGCAAATTGGATTATCCAGTGTGTAAATAGGCACTCTGCCTCCCCA[C]
chrA1.134375151	0-50	-1:102221735-102221785	0-100	+1:102221634-102221734	0-100	+1:102221735-102221835	[T/C]	[A]	[A]AGCAGGAAAAGAGTAACTTATTCTACACCTCACTAGCAAACCACCGTGCA
chrA1.134418574	0-50	+1:102245701-102245751	0-100	+1:102245651-102245751	0-100	+1:102245752-102245852	[T/C]	[T]	TTGGTGGCTTTTAGTAACTGGGGCATGGACTGTTTGTTACCTACGGAAAC[T]
chrA1.13442894	0-50	+1:11105391-11105441	0-100	+1:11105341-11105441	0-100	+1:11105442-11105542	[A/G]	[A]	AACCAGATGTTAATCTCATACTTCCTCAAGTAAGAACTCCTTGAGGCTCA[A]
chrA1.134458464	0-50	+1:102274572-102274622	0-100	+1:102274522-102274622	0-100	+1:102274623-102274723	[T/C]	[C]	CGACACCAGCAGGAGAGATGCCAATAATCCTGATATTTAGCTATCCTCTT[C]
chrA1.134609534	0-50	-1:102401956-102402006	0-100	+1:102401855-102401955	0-100	+1:102401956-102402056	[A/G]	[C]	[C]ATATACACGTATGACTGGTTCTGCAGATACTTGTTGAGAGACAAAGTTGC
chrA1.134654240	0-50	+1:102437484-102437534	30-100	+1:102437464-102437534	0-100	+1:102437535-102437635	[A/G]	[A]	TCTTTGAAGAATCTCAAGAGTAACACTAGAACCGTGAGGCTCCAATACGA[A]
chrA1.134678515	0-50	-1:102454514-102454564	0-100	+1:102454413-102454513	0-100	+1:102454514-102454614	[T/C]	[G]	[G]GTTCAAGGCCCCGCCAAGCATTTTTCCACTTGTAAATTTTGTGGCTAGGT
chrA1.134678721	0-50	+1:102454669-102454719	4-100	+1:102454623-102454719	0-100	+1:102454720-102454820	[A/G]	[G]	TACTCCCTAAAACTTCTTTCCTGCAGAAAATGGATCGCTCACGCGTTTGC[G]
chrA1.134731631	0-50	-1:102497523-102497573	0-100	+1:102497422-102497522	0-100	+1:102497523-102497623	[T/C]	[G]	[G]GCAGAAGCAAGACAGGTTAGGGAAGTATTGACAAATGAATTGGTTTTTCC
chrA1.134757935	0-50	-1:102518061-102518111	0-100	+1:102517960-102518060	0-100	+1:102518061-102518161	[T/C]	[A]	[A]CAGAAATGCACGACGCTTTCCTCCTTGGCTGATCTCTGAATTATGTCTTT
chrA1.134834412	0-50	+1:102584378-102584428	0-100	+1:102584328-102584428	0-99	+1:102584429-102584528	[A/G]	[G]	ACAACATAGAATGACACTCACTGTGGCAGTCGAAAAGAGGTACTTGGCAA[G]
chrA1.134848392	0-50	+1:102598351-102598401	0-100	+1:102598301-102598401	0-100	+1:102598402-102598502	[T/C]	[C]	GCTGTTCTTCAAAATCACGTATGGGAGAAAACTGAAGGATAGTCTTTCCC[C]
chrA1.134902067	0-50	+1:102644186-102644236	0-100	+1:102644136-102644236	0-100	+1:102644237-102644337	[T/C]	[T]	ATCACTGGATAAACCACAGAAACCAAGGCATTGTGTTTCTGAAGCTCCTT[T]
chrA1.134927641	0-50	-1:102669756-102669806	0-100	+1:102669655-102669755	0-100	+1:102669756-102669856	[T/C]	[G]	[G]ATGCTGTCCTTTCCTCTTACGGGGAAAAACATGACCTGAAATGCACCAAG
chrA1.134965404	0-50	-1:102693548-102693598	0-59	+1:102693447-102693506	0-100	+1:102693548-102693648	[T/G]	[C]	[C]AAAAGTTACAAAAAAATTTAGGAGGCCCACCGTTCTGGAAGCATCATTCC
chrA1.13497886	0-50	+1:11145752-11145802	1-100	+1:11145703-11145802	0-100	+1:11145803-11145903	[T/C]	[T]	ACCAAACCCAGCTACATTTTCTGTGGTTGATTATCATTCATGGTGGCAGC[T]
chrA1.135019168	0-50	+1:102743771-102743821	0-100	+1:102743721-102743821	0-100	+1:102743822-102743922	[A/G]	[G]	GAACATCATCATTGATTGTAGCAGGTATGGCACTTGTCACTTCAGTAGCA[G]
chrA1.135091643	0-50	-1:102791109-102791159	0-100	+1:102791008-102791108	0-99	+1:102791109-102791208	[T/C]	[G]	[G]TATCCAGACACTATAAGAAATGTTGCTTCTAAAGAGCGCGCATGATGAAG
chrA1.135148831	0-50	-1:102839877-102839927	0-100	+1:102839776-102839876	0-100	+1:102839877-102839977	[T/C]	[G]	[G]GTGTTCCTTAGGATTTCAGAAACAAAGACCTCACACCAGGCCATTTGACA
chrA1.135173109	0-50	+1:102861420-102861470	0-100	+1:102861370-102861470	0-100	+1:102861471-102861571	[A/G]	[A]	GGCATTATGAGACTGACTCCTAAGCTTTCAATAGACCCTCTTTGTAACTC[A]
chrA1.135204883	0-50	+1:102891574-102891624	0-100	+1:102891524-102891624	0-100	+1:102891625-102891725	[T/C]	[C]	TTAATACACAAAAGAACACAGAGCTGTTTTTCCATCACCGTCACCTCCCC[C]
chrA1.135237319	0-50	+1:102923835-102923885	0-100	+1:102923785-102923885	*	*	[T/C]	[T]	AGTTAATTAGATGGTGTTGGCAGAGCACGGTGAAGTTCTCCAGGCAAAAG[T]
chrA1.135320468	0-50	+1:102968609-102968659	0-100	+1:102968559-102968659	17-100	+1:102968677-102968760	[T/C]	[C]	CCCCTTGGTTGCAAAGATTCAGTTCTAATTTCATCTCCATCACAAAGGAA[C]
chrA1.135354643	0-50	+1:102995319-102995369	0-100	+1:102995269-102995369	0-100	+1:102995370-102995470	[A/C]	[C]	TGCTTTCTCAACTCCCCCTCTTGCGATTTACAAAAATCTCTAGAACCTTC[C]
chrA1.135383152	0-50	-1:103019350-103019400	*	*	0-100	+1:103019350-103019450	[A/G]	[T]	[T]TGAATGAAAGGCTGCTATGCATGTGACTCACATACTAAATGGAAACCTGC
chrA1.13541741	0-50	-1:11187671-11187721	0-100	+1:11187570-11187670	0-100	+1:11187671-11187771	[T/C]	[A]	[A]TAAAATAAGCTGAGTGCCGTATCCTCCATGACTTTACCCCAGGCATTTAA
chrA1.135439187	0-50	-1:103070681-103070731	0-100	+1:103070580-103070680	0-100	+1:103070681-103070781	[A/G]	[C]	[C]TCAGCCCAGGCAGGCTTGTCAAGAGTGTGAAGTCTGAAATCTCTTAACAT
chrA1.135527988	0-50	+1:103137941-103137991	0-100	+1:103137891-103137991	48-100	+1:103138039-103138091	[T/G]	[G]	GCTACTAGGAAAGTACTAGGGAAATGAGAACACAGAGGTTGGAAAGTTTA[G]
chrA1.135568083	0-50	+1:103176291-103176341	0-100	+1:103176241-103176341	0-100	+1:103176342-103176442	[A/G]	[G]	GGGTCGATGTGCTATGATATAATGCGGTTGGAAGAAGGATTACTTGTGCC[G]
chrA1.135594988	0-50	-1:103188806-103188856	*	*	0-100	+1:103188806-103188906	[A/G]	[T]	[T]CTTTTCAACACGTCTCCTTGTCTTCCTGTTCACACGTAGAGAACTTAAAG
chrA1.135652523	0-50	-1:103235155-103235205	0-100	+1:103235054-103235154	0-87	+1:103235155-103235242	[T/C]	[A]	[A]GTCACGAAATGGACTGTGTCTTTTCCTTCTTTCTGATCTGTAACATTTCC
chrA1.135694065	0-50	-1:103265550-103265600	0-100	+1:103265449-103265549	0-74	+1:103265550-103265624	[A/G]	[T]	[T]GAAATTAGACTAGAGATGGCCATAGGGAGAGCCTAGAACTGGATTTGACC
chrA1.13572163	0-50	-1:11207082-11207132	0-100	+1:11206981-11207081	0-100	+1:11207082-11207182	[A/G]	[T]	[T]GTGGTCGCAATTCAGTGTTAATCATTTCCTTGGTTCCATTTAGCGTGTTA
chrA1.135733853	0-50	+1:130466077-130466127	0-100	+1:130466027-130466127	0-65	+1:130466128-130466193	[A/G]	[G]	TGGCTTCTGTGTTCTCTCCCCCAAAAGGAAAAGAATGTTGGAAGACAAAC[G]
chrA1.135766625	0-50	-1:103287783-103287833	0-100	+1:103287682-103287782	0-100	+1:103287783-103287883	[A/G]	[C]	[C]GGAAGACTTGCTTTGTTCCTTGACTCATACACACTCAAATGCAACATTGT
chrA1.135782723	0-50	+1:103300903-103300953	4-100	+1:103300857-103300953	0-100	+1:103300954-103301054	[A/G]	[G]	GTTTGCCAACCAGGGTAGGGAGAGAATTAATAATACGAAGTAGACTCTGC[G]
chrA1.135806994	0-50	-1:103321761-103321811	0-100	+1:103321660-103321760	0-100	+1:103321761-103321861	[A/G]	[C]	[C]GGGTGGGTGGTGCAGTAACAGCATTTAGACGTTCCTTAATCAAACTGCAA
chrA1.135833172	0-50	-1:103339646-103339696	0-100	+1:103339545-103339645	0-100	+1:103339646-103339746	[A/C]	[G]	[G]TTTCCCCCTGAAGCATATATGAAGACAAATAGGACTGAGGGTCACAGATG
chrA1.135868338	0-50	+1:103372892-103372942	0-100	+1:103372842-103372942	0-100	+1:103372943-103373043	[A/G]	[G]	GTATTTAAAGGTCCTCACAAATATGAACATAGCCACGGCTTCCACAATGT[G]
chrA1.135896971	0-50	+1:103395206-103395256	0-100	+1:103395156-103395256	0-100	+1:103395257-103395357	[T/C]	[C]	CTAAGAATGCAGTTGTGTCTCTAGTAGAGTCACGTATCACACAGGCAAAC[C]
chrA1.135938652	0-50	+1:103430868-103430918	0-100	+1:103430818-103430918	0-100	+1:103430919-103431019	[T/C]	[C]	AAGAACGCTAGACTAGAAGTCAGAATATCTGGGTTCCAAGTGTCACTACA[C]
chrA1.135986510	0-50	-1:103469055-103469105	0-100	+1:103468954-103469054	0-100	+1:103469055-103469155	[A/G]	[C]	[C]TCTATTCCTCACCCCAAACAGACCAGGAGAAGGAACTGCCATTTCAAAAT
chrA1.136021479	0-50	-1:103501041-103501091	0-100	+1:103500940-103501040	0-100	+1:103501041-103501141	[T/C]	[G]	[G]GTAACTGGAAGACACTGCTGAGCAAAACAACACATAAAACCCCAGAAATA
chrA1.136084156	0-50	+1:103551566-103551616	16-100	+1:103551532-103551616	0-100	+1:103551617-103551717	[A/G]	[G]	ATTCTTCAGGTGTTGACTCTGTTCCGAAGTCACTCAAGCATTGCTCCACA[G]
chrA1.13609810	0-50	+1:11241615-11241665	0-100	+1:11241565-11241665	47-100	+1:11241713-11241766	[T/C]	[C]	GCTTCTTTCCTTTCCCTTACCGACCATTTTGTTTGCCACTTGGATGCTTA[C]
chrA1.136116241	0-50	-1:103581315-103581365	0-100	+1:103581214-103581314	0-100	+1:103581315-103581415	[A/G]	[T]	[T]TTCCAAGTCGGTAAGACCATTTCTCAGAAATGTTGATCTACTCAGAGCTA
chrA1.1361289	0-50	+1:1439999-1440049	0-100	+1:1439949-1440049	0-100	+1:1440050-1440150	[T/C]	[C]	CTAGTGCATGATGAGACCCATTCACTTTCCAATCCACTTAGGACTACGAC[C]
chrA1.136169758	0-50	-1:103619660-103619710	0-100	+1:103619559-103619659	0-100	+1:103619660-103619760	[A/G]	[T]	[T]GATAAGCAAACAGAAACAAGGCCATTTTCATGAGTGAAGACACAGAGCAG
chrA1.136193148	0-50	-1:103642456-103642506	0-100	+1:103642355-103642455	0-100	+1:103642456-103642556	[T/C]	[G]	[G]TTTTGTAGAAGCAACAGGTCCCTTTGGAGGTGTGGTGGGTATAAATTAAA
chrA1.136231038	0-50	-1:103672836-103672886	0-100	+1:103672735-103672835	0-100	+1:103672836-103672936	[T/C]	[A]	[A]GAAAATTCTGCAGTTCTACTACAGACTCAGAGTGAGATTCAGGGAGATGA
chrA1.136308280	0-50	+1:103738882-103738932	9-100	+1:103738841-103738932	0-100	+1:103738933-103739033	[A/G]	[A]	TTGCAAAGCACAGATGGTCACATCACCTCTTTGTAGGACTTTGTTAGAGA[A]
chrA1.136337545	0-50	+1:103760757-103760807	0-100	+1:103760707-103760807	0-100	+1:103760808-103760908	[T/C]	[C]	GACATTTAATTCCCAGTTGCTCATGCAGAAGCAATTGCGTAGTTTCAGTG[C]
chrA1.136361368	0-50	+1:103777801-103777851	0-100	+1:103777751-103777851	0-53	+1:103777852-103777905	[T/C]	[T]	GCAAGAATCATGAGAATCAGTGGTTGGAAAAGAAATGGGATATACCAGGC[T]
chrA1.136427726	0-50	+1:103835563-103835613	0-100	+1:103835513-103835613	0-100	+1:103835614-103835714	[T/C]	[C]	ATCTAAGGCTGAGCTGCCTGGTTCCTGAGTTCTTATGTAGGAAATAGTAC[C]
chrA1.136455885	0-50	+1:103858716-103858766	35-100	+1:103858701-103858766	0-62	+1:103858767-103858829	[T/C]	[C]	AAAAAATAAATAGCTGCAATCACCACAGGTTTGCCACCACACAATGACGA[C]
chrA1.136459115	0-50	-1:103861997-103862047	0-100	+1:103861896-103861996	0-100	+1:103861997-103862097	[A/G]	[C]	[C]TCGGGTAAACCTGTGTGCACAACATGGTATCCTGGAATTTTTTATTTGTC
chrA1.136522355	0-50	+1:103915889-103915939	0-100	+1:103915839-103915939	0-100	+1:103915940-103916040	[T/C]	[C]	GACTGCACTCACTGTCTGGGGCTATTTAGAATTTTCTGAATAACCTTAGA[C]
chrA1.13653749	0-50	+1:11275583-11275633	0-100	+1:11275533-11275633	0-100	+1:11275634-11275734	[T/C]	[T]	AGTACTTAGGTGGAAGGAGATAGCGCATGTTAGAGTTTGACGTGCCAAAG[T]
chrA1.136554849	0-50	-1:103940970-103941020	0-100	+1:103940869-103940969	0-73	+1:103940970-103941043	[T/C]	[A]	[A]TACTTTTGTAAGCCAACCATTCTTTCTCCTGACTGTGCATCAGAACCATA
chrA1.136597438	0-50	+1:103978717-103978767	0-100	+1:103978667-103978767	0-100	+1:103978768-103978868	[T/C]	[T]	TCATAACTGCCCCTCTGCGCAACATACATAAGAAAGCTTCCCATTTGTGA[T]
chrA1.136624855	0-50	+1:104000300-104000350	0-100	+1:104000250-104000350	0-100	+1:104000351-104000451	[A/G]	[A]	CTACTCTCCACAATGTCTCACTTTAAAGCATGACGTCCAAATGAGTTTCC[A]
chrA1.136652468	0-50	-1:104024691-104024741	30-100	+1:104024620-104024690	0-100	+1:104024691-104024791	[T/G]	[C]	[C]TATTTGAATGATTCCCTTAGGAGTCAAAGTCCTGGGTGGGAGCATGCAAC
chrA1.136721003	0-50	+1:104078353-104078403	0-100	+1:104078303-104078403	0-100	+1:104078404-104078504	[A/G]	[G]	GGGCCAGTGGGCATATTTCTCTGCTGAAGTACTAAATTAAGATGCCATCC[G]
chrA1.136756201	0-50	+1:104112706-104112756	0-100	+1:104112656-104112756	0-100	+1:104112757-104112857	[A/C]	[C]	GCCTTGTTTGGAAATGCTTCAATTTGGGGAAACGAAAGGAGCAAAATGGA[C]
chrA1.136784618	0-50	+1:104139237-104139287	0-100	+1:104139187-104139287	0-100	+1:104139288-104139388	[A/G]	[G]	AAGGTTATGGCCTCAAATCTCTTCCAAGGACAAACCGATCGTAGATAGGA[G]
chrA1.13701647	0-50	+1:11319043-11319093	0-100	+1:11318993-11319093	0-100	+1:11319094-11319194	[T/C]	[C]	CCATTTTCTCTCTATTGCTGCTGGCCATCTTTGAAAGTTCTCCTTCCTTT[C]
chrA1.137145095	0-50	+1:104503248-104503298	0-100	+1:104503198-104503298	0-100	+1:104503299-104503399	[T/C]	[C]	CAGCCTATGTATCCAAACACTCATGAGAACCCAGTAAGACAACTTCAAAT[C]
chrA1.137173664	0-50	+1:104529535-104529585	0-100	+1:104529485-104529585	0-100	+1:104529586-104529686	[A/G]	[A]	CATTTTGTGCTTCCTTTGGCATCTGTATGGAAAACTTTGCGTCCCAGAGG[A]
chrA1.137247937	0-50	-1:104582978-104583028	0-100	+1:104582877-104582977	0-100	+1:104582978-104583078	[A/G]	[T]	[T]AGTGAAAATTCTTGGTTTTGAGGTTCTTTCCCATCAGAAACAGAATCAGG
chrA1.137277902	0-50	+1:104615026-104615076	0-100	+1:104614976-104615076	0-100	+1:104615077-104615177	[A/G]	[G]	ATTTTTCCTCTGCTTTCTTGAACTCAACCATGGGGTCTGGAAACAAAGAT[G]
chrA1.137396933	0-50	+1:104742818-104742868	0-100	+1:104742768-104742868	0-100	+1:104742869-104742969	[T/C]	[T]	GTGTGTTATTTTTGTCTTGGGCGTGAATGTTGTTCAGGCAGACTCCCGAT[T]
chrA1.137440059	0-50	-1:104786734-104786784	0-100	+1:104786633-104786733	0-100	+1:104786734-104786834	[A/G]	[C]	[C]ATTTTGTCATTTGTGCTTTAGATACTTTTCTTATTAAAAGAAATGAGACC
chrA1.13753159	0-50	+1:11352213-11352263	0-100	+1:11352163-11352263	0-100	+1:11352264-11352364	[A/G]	[G]	AACAGCATCTTGCTTCTTGTAGCAACCACCTGTTGGTGGCCTAAAATGAA[G]
chrA1.137641141	0-50	+1:105001176-105001226	0-100	+1:105001126-105001226	0-100	+1:105001227-105001327	[T/C]	[C]	TTGCTTTCCCCTGCTGCTCTGTGGTTCTTCTGCTCTTACAAGGATCTCTA[C]
chrA1.137732212	0-50	+1:105096593-105096643	0-100	+1:105096543-105096643	25-100	+1:105096668-105096743	[T/C]	[C]	TTTCATTTACTCAGGGTTCCCTTTTACCCAGATATGAGCTGTCAACCGAT[C]
chrA1.137774762	0-50	-1:105142582-105142632	0-53	+1:105142480-105142533	0-100	+1:105142582-105142682	[A/G]	[T]	[T]GAGCCAGGTACAAGAGTTTAATTCTTCCTTCTACCTTTACCACCAGCTAT
chrA1.137813875	0-50	-1:105180095-105180145	0-100	+1:105179994-105180094	0-100	+1:105180095-105180195	[A/C]	[G]	[G]AATGCAGGGGAGGGGGGGATAACAGCTAATTGCCAGGTGAATTTTAGATT
chrA1.137903422	0-50	+1:105275189-105275239	0-100	+1:105275139-105275239	0-98	+1:105275240-105275338	[A/G]	[G]	CCCTTTGCCATTACAAAGAAGCAAAACCCATTTTACCTGCTAATCTTCAG[G]
chrA1.13800563	0-50	+1:11387258-11387308	0-100	+1:11387208-11387308	0-100	+1:11387309-11387409	[A/G]	[G]	AAGGGCTTCATTTCTTCTTCTTATTGTGCTAACCTGTGAACATGTGATCC[G]
chrA1.138057671	0-50	-1:105452524-105452574	0-100	+1:105452423-105452523	0-100	+1:105452524-105452624	[A/C]	[G]	[G]TTCATTCCCCAGAGGCACTCTTTCATCAGAAAAAAATTTTTCTTTACAGG
chrA1.138186119	0-50	-1:105585499-105585549	31-100	+1:105585429-105585498	0-85	+1:105585499-105585584	[A/G]	[T]	[T]TCAGTTGAAAAGGAGGAAGCAACCAGGTAGATGGACTAGAAATTTTAGCT
chrA1.138274003	0-50	-1:105673514-105673564	0-56	+1:105673413-105673469	0-100	+1:105673514-105673614	[A/G]	[C]	[C]GGCATTTCCAGGTTTGTTTGTTTCTGCAGACTTATCAAGACTATCTTGAC
chrA1.138388437	0-50	-1:105788959-105789009	0-100	+1:105788858-105788958	0-100	+1:105788959-105789059	[A/G]	[C]	[C]GTGTAACCCAGTAACAGTCAAGCATGGGGATGATTTCTGGAAGAGGTTTT
chrA1.13846676	0-50	-1:11427770-11427820	0-100	+1:11427669-11427769	0-100	+1:11427770-11427870	[A/G]	[T]	[T]CTGTTTTGTGTAAACACCGTTCTGGTGAATTGAGAGGTTTTCACTTGGCG
chrA1.138475130	0-50	-1:105879287-105879337	0-100	+1:105879186-105879286	0-74	+1:105879287-105879361	[A/G]	[C]	[C]TGAGGCCTCTTTTGTTGGAGTCCACAAGATCTGCCTTGTGAGATTTTACC
chrA1.138534753	0-50	+1:105931065-105931115	0-100	+1:105931015-105931115	0-100	+1:105931116-105931216	[A/G]	[A]	ACTGGTGGATGCAAGCATTTCACTAAGATGCCCAAGAAGTTGCCTTGATT[A]
chrA1.138747224	0-50	+1:106151262-106151312	29-100	+1:106151241-106151312	0-82	+1:106151313-106151395	[A/G]	[A]	CAAGTTAGAAACTGAGCCAATTAACAGCAAGAGTCAGGAGTCTTAGAAAG[A]
chrA1.13876652	0-50	-1:11454726-11454776	0-100	+1:11454625-11454725	0-100	+1:11454726-11454826	[A/G]	[C]	[C]GTATGTATGCCTATCTGCGCGCATATTTACATTGAGGTGTGCGTGAGACA
chrA1.138957254	0-50	-1:106365473-106365523	0-100	+1:106365372-106365472	0-100	+1:106365473-106365573	[A/G]	[C]	[C]GGACCAGGATTTCAGTAGAGAATTGTGAGAACCTCTTATAAAAGCCGGGC
chrA1.139002908	0-50	-1:106404261-106404311	0-100	+1:106404160-106404260	0-100	+1:106404261-106404361	[T/C]	[A]	[A]TGTCTCACAGTTGGAAGAGGCTACTCTCTCAAGTTTTCCAAACTTTAAAA
chrA1.139137743	0-50	+1:106549257-106549307	0-100	+1:106549207-106549307	0-100	+1:106549308-106549408	[A/G]	[A]	AGACATTTGAAATGCGCTGCCGTCGGCAGAAGATACAGTTGAGAGAATAT[A]
chrA1.139146025	0-50	-1:106557087-106557137	0-100	+1:106556986-106557086	0-100	+1:106557087-106557187	[T/C]	[G]	[G]GCTGGCAAAGTGATTAAAATGATGAAGCATTGTACATCTCCACATACAGG
chrA1.13916615	0-50	-1:11492720-11492770	0-100	+1:11492619-11492719	0-100	+1:11492720-11492820	[T/C]	[G]	[G]GTGACTTTCAACCAGCTCTCTCTATAATGAGCCAAAGAGAAATCACAAGA
chrA1.139310419	0-50	-1:106725451-106725501	0-80	+1:106725349-106725429	0-100	+1:106725451-106725551	[T/C]	[A]	[A]TTCCATAACCCAGGAGTACTGCCTTTAAAGGAGAAACCTCTGTACATTTG
chrA1.139349940	0-50	-1:106761700-106761750	0-100	+1:106761599-106761699	0-100	+1:106761700-106761800	[A/C]	[T]	[T]GTGAGTAATGGGAATGCCCATACCCTATAACACTTGCGTGTTTTTGTTTG
chrA1.139400504	0-50	-1:106821401-106821451	0-100	+1:106821300-106821400	0-100	+1:106821401-106821501	[T/C]	[A]	[A]TCAATTGTTCAGACATCTTTGCTGTATCTCCACGTAAGACAGATGAGATC
chrA1.139428892	0-50	+1:106851315-106851365	0-100	+1:106851265-106851365	0-100	+1:106851366-106851466	[T/C]	[T]	CAAACTAAGACTTACAGCCCCTAATGCAAGGCTAGTTTCCTTACTGAGAG[T]
chrA1.139473565	0-50	+1:106890682-106890732	0-100	+1:106890632-106890732	0-100	+1:106890733-106890833	[T/C]	[C]	TGTTTCAATACGCTACACCTGTGAGTCTTTTGTTCCCTTTGCTGTCATTG[C]
chrA1.13951769	0-50	+1:11515621-11515671	0-100	+1:11515571-11515671	0-100	+1:11515672-11515772	[T/C]	[T]	AGGAAGGGACTGGCTAGAATTCACTGAAGTCCACTTACAGATCAGTTTCT[T]
chrA1.139519627	0-50	+1:106930444-106930494	0-100	+1:106930394-106930494	0-100	+1:106930495-106930595	[T/C]	[C]	TTCATGCACGTGGGAATACTGTTGACATCTCCATGAATCTCACGGATAAG[C]
chrA1.139585413	0-50	-1:106981640-106981690	0-100	+1:106981539-106981639	0-97	+1:106981640-106981737	[A/G]	[T]	[T]AATGCATACTACACAGCACAGCTCTGTGTGTAGTTGGTGATGCATAATCA
chrA1.139630779	0-50	-1:107013377-107013427	0-100	+1:107013276-107013376	0-74	+1:107013377-107013451	[T/G]	[C]	[C]ATTGCTACCTGGTAGGATGCTGCTCAAAGCAAAGAGGTGGGAAAATCCAA
chrA1.139655617	0-50	+1:107032154-107032204	0-100	+1:107032104-107032204	0-97	+1:107032205-107032302	[A/G]	[G]	GGAGGGAAACTGGGAAGACGAAATGGAATCGACATCCAAATGAAAAAAGT[G]
chrA1.139725724	0-50	-1:107095795-107095845	0-100	+1:107095694-107095794	0-100	+1:107095795-107095895	[T/C]	[G]	[G]CAAGTTAGGAAAAAACCAGCTCCTCTGGGGATTTGGTACCACAAATATGA
chrA1.139756816	0-50	+1:107126432-107126482	0-100	+1:107126382-107126482	0-100	+1:107126483-107126583	[A/C]	[A]	AGTTGGTGGGTTCAACTCAAGAATGTTGGTTTGGTCAGGGCCCTATAACT[A]
chrA1.139829089	0-50	-1:107202723-107202773	0-100	+1:107202622-107202722	0-100	+1:107202723-107202823	[T/C]	[G]	[G]AGTAGGAATTTCTTTCCTTCTCTCCCAGGGACTTATCAGAGCAAAAGCAA
chrA1.139855220	0-50	-1:107224995-107225045	0-100	+1:107224894-107224994	0-100	+1:107224995-107225095	[T/G]	[C]	[C]GAATTTTCTCTTTAATACAACTCACATAAAAGGAAGACCCGCCCCCATCC
chrA1.139857851	0-50	+1:107227621-107227671	0-100	+1:107227571-107227671	0-100	+1:107227672-107227772	[T/C]	[C]	ACTGAAATTGCCATGGGTAACTGTGCCCCATAGTTAGTCATGTGGTTTGC[C]
chrA1.139860553	0-50	-1:107230373-107230423	0-100	+1:107230272-107230372	0-100	+1:107230373-107230473	[A/G]	[T]	[T]TTACCTCCAGCGTAAAATGTTGTCTTTTTTTCTACCAGTTGGCATCAGCT
chrA1.139891545	0-50	-1:107261194-107261244	0-100	+1:107261093-107261193	0-100	+1:107261194-107261294	[A/C]	[G]	[G]ACAGTATTGGAGCCCATTTTCCTCATATCAAGGCCAGAATATTTGGCTTT
chrA1.1398935	0-50	+1:1464573-1464623	0-100	+1:1464523-1464623	0-100	+1:1464624-1464724	[A/C]	[C]	TGATCACCCACCGTCAACAGCCAAGTGAAAAAACTAGAGACCAATATTAC[C]
chrA1.13995104	0-50	-1:11550802-11550852	0-100	+1:11550701-11550801	0-100	+1:11550802-11550902	[A/G]	[T]	[T]GAGATGACTAATTTTAGCCATAGAGGGACAAAGATGTCAAAGGGCAGAGA
chrA1.140000066	0-50	+1:107382007-107382057	0-100	+1:107381957-107382057	0-100	+1:107382058-107382158	[A/G]	[G]	TGTTCTGTGTCTGCTCTTCACAGCATGGTTGTCAGCAATACAAGGACAAG[G]
chrA1.140135110	0-50	+1:107522051-107522101	0-100	+1:107522001-107522101	0-100	+1:107522102-107522202	[A/G]	[G]	AAATGTACTCAGAAAAGGAGTTTGATTTTCTGGTTCCTCAGCAGGCTCAC[G]
chrA1.140178715	0-50	+1:107551030-107551080	0-100	+1:107550980-107551080	0-100	+1:107551081-107551181	[A/G]	[A]	TCTTCCCAGCCATGGGAGATAAATGGATTTGAAGATAGGAGGCTACAGAG[A]
chrA1.140217619	0-50	-1:107586182-107586232	0-100	+1:107586081-107586181	0-100	+1:107586182-107586282	[T/G]	[C]	[C]GAACTACCATCCTCAACCTTTACTTTCCAGATGCATTTCTGCCACTATCA
chrA1.140227571	0-50	-1:107590619-107590669	0-100	+1:107590518-107590618	0-100	+1:107590619-107590719	[T/C]	[G]	[G]CTGTCTCAAGTAGTCTTCACAGTCTTCTTGTCTGACGCATAAATGACTTG
chrA1.14025631	0-50	-1:11576962-11577012	0-59	+1:11576860-11576919	44-100	+1:11579850-11579906	[A/G]	[C]	[C]CTTTTCAGGGCACAGAGATTCCGTAGTTTCCCTTCCCACTGTGGATATTA
chrA1.140259993	0-50	-1:107618552-107618602	0-100	+1:107618451-107618551	0-100	+1:107618552-107618652	[T/C]	[A]	[A]TCACCAGATGGGTTGCATTAGTGGGAAAGATGATATGTTAGGTTTGTGTT
chrA1.140299912	0-50	-1:107669035-107669085	0-100	+1:107668934-107669034	0-100	+1:107669035-107669135	[T/C]	[G]	[G]AAGAATCTCCTATAGTATGGGTCCTACCCCTTTTAGGTGACCTTCTATAG
chrA1.140326066	0-50	-1:107690140-107690190	0-100	+1:107690039-107690139	0-100	+1:107690140-107690240	[T/C]	[G]	[G]GCGCTAATTTCTGGGGCTAATTTCTTAGGGCTGTTGCCCTTAAGGAAATT
chrA1.140364927	0-50	-1:107708816-107708866	0-100	+1:107708715-107708815	0-100	+1:107708816-107708916	[A/G]	[T]	[T]TGGAAAGAGGAATTTTATGTACACCAGTAAAGCCTGTCCTGGAAGCCTCA
chrA1.140396514	0-50	+1:107733159-107733209	0-100	+1:107733109-107733209	0-100	+1:107733210-107733310	[A/C]	[A]	CAAATAAATGCTGATTACGGAGGCTAAAAACCAGGGTGGCATCTTGGAGG[A]
chrA1.140423716	0-50	+1:107752204-107752254	0-100	+1:107752154-107752254	0-100	+1:107752255-107752355	[T/C]	[T]	GTTCAACCCTGGAGATACTATAATAAGCTAAAGGAGCTTATTCTGTAGGG[T]
chrA1.140511209	0-50	-1:107829973-107830023	0-100	+1:107829872-107829972	0-100	+1:107829973-107830073	[T/C]	[G]	[G]ATAAGGGTATTAGCACGTTTTCAAAGAGTTCAGGAGCCCCTCCCTCACTT
chrA1.140542337	0-50	-1:107858675-107858725	0-100	+1:107858574-107858674	0-100	+1:107858675-107858775	[T/G]	[C]	[C]TCTAGCACCCTGAATGATAGTGCCGGAAATTTCTTTTCCTTCAGTTTGGC
chrA1.140570445	0-50	-1:107884491-107884541	0-100	+1:107884390-107884490	0-100	+1:107884491-107884591	[T/G]	[A]	[A]AATGCTGCTGCTGCTGATGTTGATAATGGTAACAGATTGTTCTCAGTTCC
chrA1.140623042	0-50	-1:107923318-107923368	0-100	+1:107923217-107923317	0-100	+1:107923318-107923418	[A/C]	[T]	[T]GACTCTCACTCTATCTCTCTGTAAAGAATGATAGAGTGGTGCCACATTGA
chrA1.140671772	0-50	+1:107960506-107960556	0-100	+1:107960456-107960556	0-100	+1:107960557-107960657	[A/G]	[A]	AAGGCGGTTTGACTTCTACTACCTCAAGTAGATCCTGAATGTCAAAAAGC[A]
chrA1.140702412	0-50	+1:107985534-107985584	0-100	+1:107985484-107985584	0-100	+1:107985585-107985685	[A/G]	[G]	TCCTGTAGAACAGATGGCCTAGCTACTTGGAGTTATGGACTATAAATTCT[G]
chrA1.140754347	0-50	+1:108008491-108008541	0-100	+1:108008441-108008541	0-100	+1:108008542-108008642	[A/G]	[A]	GCCAGAGCACACTTATGTTGTACAAGTCTCTAGATCACACACAGAAGGTA[A]
chrA1.14076047	0-50	-1:11620159-11620209	0-100	+1:11620058-11620158	0-58	+1:11620159-11620217	[A/G]	[C]	[C]CTCAGAAGGAGCTCAGCAGAGAAGCTTAAAACCCACCTTAGGAAAATCAT
chrA1.140801766	0-50	-1:108057187-108057237	0-100	+1:108057086-108057186	0-100	+1:108057187-108057287	[A/G]	[C]	[C]AGGAGTGGCATGCATGGCTGTTTAACCAGCAAGAATAAGTAGATGAAATT
chrA1.140839599	0-50	+1:108089749-108089799	0-100	+1:108089699-108089799	0-100	+1:108089800-108089900	[T/C]	[T]	TTGTTGATATTCAGGCAACCACATGTCCCTTTCTCTGTCCTACATGTCCT[T]
chrA1.140867308	0-50	-1:108114294-108114344	0-100	+1:108114193-108114293	0-100	+1:108114294-108114394	[T/C]	[G]	[G]CTGAAGTCAGTTAAAATGCCATTGACTTCCAGGGCATCTATTGTAAGACA
chrA1.140918877	0-50	-1:108162506-108162556	0-100	+1:108162405-108162505	0-100	+1:108162506-108162606	[A/G]	[C]	[C]TTAGACGCCATAGGAGTTACACAGGTGAAGAAGACCCTGTGTATATTTGT
chrA1.140994344	0-50	+1:108237640-108237690	0-100	+1:108237590-108237690	0-100	+1:108237691-108237791	[A/G]	[A]	CATAGATTAGGACTTCTGGATTCTTCCAACCATCTCCTTAAGTTATGCCT[A]
chrA1.141043616	0-50	+1:108284615-108284665	0-100	+1:108284565-108284665	0-100	+1:108284666-108284766	[T/C]	[C]	AAGAAGGTGTGGGTTCTGGTTTTGCCAAGATGGTGAAATAATACCAGTTT[C]
chrA1.141074396	0-50	-1:108303136-108303186	0-100	+1:108303035-108303135	0-100	+1:108303136-108303236	[T/C]	[A]	[A]ATTTTCATTTTATGTCTCCATTCACTCTGTAGGGAGGGATGGCCATGGAT
chrA1.14109029	0-50	-1:11642852-11642902	0-100	+1:11642751-11642851	0-100	+1:11642852-11642952	[A/G]	[C]	[C]GGTAGCTGAGAATCCAAGCTCCTGGGCAGTAATAAGTGTACCTCTTAATT
chrA1.141155638	0-50	+1:108359645-108359695	0-100	+1:108359595-108359695	0-100	+1:108359696-108359796	[T/G]	[G]	CAGTTCAGGTAAAGCTAACTTCGCAAGAGAAACCCCTTGACATCAAGTGG[G]
chrA1.141199619	0-50	-1:108396923-108396973	0-100	+1:108396822-108396922	0-100	+1:108396923-108397023	[T/C]	[G]	[G]CCTGAGGAGTTTACTTTTCTTTTTCAAGAATGAGGTACAGGAATAGCTGC
chrA1.141247809	0-50	-1:108439086-108439136	*	*	0-100	+1:108439086-108439186	[T/C]	[A]	[A]TAAGCAGTTGTGTACTGGACGTTGCTTGCAAGAAAGCTATTGTTTTCCTG
chrA1.141282025	0-50	-1:108467973-108468023	0-100	+1:108467872-108467972	0-100	+1:108467973-108468073	[T/C]	[G]	[G]CCACTGGATCTCTTTGCATTCACTGGTGGAGCCACAAACTAATGCATCTT
chrA1.141364296	0-50	+1:108535129-108535179	0-100	+1:108535079-108535179	0-100	+1:108535180-108535280	[T/G]	[G]	GCATATGAATCACATTGCAGCTTACTGAGATGCAGAAGACTGAGGAAGCC[G]
chrA1.141390027	0-50	+1:108556506-108556556	0-100	+1:108556456-108556556	0-100	+1:108556557-108556657	[T/C]	[T]	GGCAGGCACTGGTCTCATGTGGAGCTGAGCTAATGAAACTGATAAAAATA[T]
chrA1.141446210	0-50	+1:108615462-108615512	0-100	+1:108615412-108615512	0-100	+1:108615513-108615613	[A/C]	[A]	GACTCCTATTGGGCATGGGCTTGGTTTTTTAGTCAGTTCTGTCAGGTTGA[A]
chrA1.141462826	0-50	-1:108631708-108631758	0-100	+1:108631607-108631707	0-100	+1:108631708-108631808	[A/G]	[T]	[T]GTGCCTCCTGGAACAGAAAGAGCTCTTTGGCTATCTCGTCTATTATTTTG
chrA1.141525223	0-50	-1:108679696-108679746	0-100	+1:108679595-108679695	0-100	+1:108679696-108679796	[T/C]	[G]	[G]GTGTCAGTTTTATTCACACTACTCCAAAACTAAGCCTGGCCCTACACAGT
chrA1.141556384	0-50	+1:108706044-108706094	0-100	+1:108705994-108706094	24-100	+1:108706119-108706195	[A/C]	[A]	TGCTCAGATTTCAGGTGCCCTTTGAATTAGAAGATTCGCATCCTTCTTTC[A]
chrA1.141587317	0-50	+1:108728510-108728560	0-100	+1:108728460-108728560	0-100	+1:108728561-108728661	[A/G]	[G]	AGCTACATGGGAATGCCATTCTGTGATGAGAGAATGGAACCAATTGGCAC[G]
chrA1.141637398	0-50	-1:108763458-108763508	0-100	+1:108763357-108763457	0-56	+1:108763458-108763514	[T/G]	[A]	[A]TGTCTTACAGCTTATCAGGAAAAAAGCTCCCAACGAGTCTATTACCTGAG
chrA1.141662286	0-50	+1:108783190-108783240	0-100	+1:108783140-108783240	0-100	+1:108783241-108783341	[T/C]	[C]	CATAGTCCAAGCCTTGAGCAAACTTCAATGGACTTAACATTCACTGAATA[C]
chrA1.141695131	0-50	-1:108811985-108812035	0-100	+1:108811884-108811984	0-89	+1:108811985-108812074	[A/G]	[T]	[T]GCACTTACCTAAGCTGATGTTCCCTGAGATTTGATAGTATTTCCATTCCA
chrA1.141749706	0-50	+1:108855438-108855488	0-100	+1:108855388-108855488	18-100	+1:108855507-108855589	[T/C]	[T]	GAAAGCTTACTTTTTACACCACAGTGGAATGACTCCAAGAGCAACAGAAG[T]
chrA1.141787679	0-50	-1:108887330-108887380	0-100	+1:108887229-108887329	0-100	+1:108887330-108887430	[A/C]	[T]	[T]AAAAAGTCAGTTTTAAGACTACAGCATTCTCCTGCCACTGTCATAAGGAG
chrA1.141821868	0-50	+1:108919723-108919773	0-100	+1:108919673-108919773	0-100	+1:108919774-108919874	[A/G]	[G]	GGTATGAGATTAGAGCCAGCAGACAGATTAATACCGAGACATAGAGAGAG[G]
chrA1.141833659	0-50	-1:108927433-108927483	0-100	+1:108927332-108927432	0-100	+1:108927433-108927533	[A/C]	[G]	[G]TTAGGTAAGAAAGTGAGGAGGGGGGAAGCTAACAGATTAGAAGAAAATGA
chrA1.141869164	0-50	-1:108954126-108954176	0-100	+1:108954025-108954125	0-100	+1:108954126-108954226	[T/C]	[A]	[A]AAGGCCAACATTCATGGCTTTATTCCCTCAGCAAATGGCATCTTCTGTGT
chrA1.14187487	0-50	+1:11705961-11706011	0-100	+1:11705911-11706011	0-100	+1:11706012-11706112	[T/C]	[T]	GGTGTTCCTCTAACAGAGAGGAAAAGGGGCAAAAAAGACGAACTAAACGA[T]
chrA1.141909472	0-50	+1:108989455-108989505	0-100	+1:108989405-108989505	0-100	+1:108989506-108989606	[A/C]	[C]	ATAAAAGACAGGGGCACTCTCTTCTGGTTACAGATACAGGAAAAGGTGGC[C]
chrA1.141943742	0-50	-1:109016473-109016523	0-100	+1:109016372-109016472	0-85	+1:109016473-109016558	[A/G]	[C]	[C]CTTTAGAATCTCATCACCAGCTTTCTCCCCACCATCTGGATTCCCATCCT
chrA1.141973305	0-50	-1:109048034-109048084	0-100	+1:109047933-109048033	0-100	+1:109048034-109048134	[A/G]	[C]	[C]AGTACAACAAGCATGAACATTTTCCCTCTGGTCCCTTTCATGGCTCCTAC
chrA1.142046274	0-50	+1:109100918-109100968	0-100	+1:109100868-109100968	0-100	+1:109100969-109101069	[A/C]	[C]	AGCTTATGCCCATCATATTGGCCTGTGAACTGTCTAAAGATGCGTCTTTC[C]
chrA1.142098124	0-50	-1:109148548-109148598	0-100	+1:109148447-109148547	0-100	+1:109148548-109148648	[T/C]	[G]	[G]TCTGTGAGGTCCAGTGTCATTCTGTCTCTAGCCTGATAATGGCTCTAAGT
chrA1.142127595	0-50	+1:109174511-109174561	0-100	+1:109174461-109174561	40-100	+1:109174602-109174662	[T/C]	[T]	GAGAGGATAACACTTCCAGAGCTAAGGAGCTTAAGCTCCCAAAATAAGGG[T]
chrA1.142153396	0-50	+1:109200308-109200358	0-100	+1:109200258-109200358	0-100	+1:109200359-109200459	[A/G]	[G]	AAGGAAACGCCCTGTGAAACCCAGACTATCACCTTCAAAAATTTCAAAGA[G]
chrA1.142185811	0-50	-1:109217707-109217757	0-100	+1:109217606-109217706	0-100	+1:109217707-109217807	[T/C]	[A]	[A]CAAGGACAGTTGCAACACAAATGGCAATATCAGGAATGAGGTAGAAGCTC
chrA1.142230856	0-50	-1:109262622-109262672	0-100	+1:109262521-109262621	0-100	+1:109262622-109262722	[A/G]	[C]	[C]GCACTGCAACAATCTGAACAAATGGTCACGCTCAAAATATTCCTGAAAGA
chrA1.142307610	0-50	-1:109255779-109255829	0-100	+1:109255678-109255778	0-100	+1:109255779-109255879	[A/G]	[T]	[T]GTTACAAAACCACTACAAGGCACTAGAAAGCTTGACTCTACAGCCACTCT
chrA1.14232601	0-50	+1:11739475-11739525	0-100	+1:11739425-11739525	0-100	+1:11739526-11739626	[T/C]	[T]	GAAGGGGGTTAGAGACCTAAATGGAAGGCTCCTTCACGGTATTCAGATTA[T]
chrA1.142357091	0-50	+1:109302724-109302774	0-100	+1:109302674-109302774	0-100	+1:109302775-109302875	[A/C]	[A]	ATTGGCCTGGAAAGAGAACTTGCTCATTTGTGTCTCCCAGACTATTGCTA[A]
chrA1.1424	0-50	0	0-100	+1:465436-465536	0-100	+1:465537-465637	[A/G]	[C]	[C]GATGTTAGTTGAAGAATTATGTAGCTGTCTCACAAGTGCTTATCTCCTTT
chrA1.142436308	0-50	-1:109373034-109373084	47-100	+1:109372980-109373033	0-100	+1:109373034-109373134	[T/C]	[A]	[A]GGAAATGAAGAGAGATCAGCTGTGTACAGGCTAAACCAATGACAAAGTAA
chrA1.142459980	0-50	-1:109383081-109383131	0-100	+1:109382980-109383080	0-100	+1:109383081-109383181	[T/C]	[G]	[G]TTGTGACCAGAGCCCTTCAGAGCCAGTTAACTAACAGCTTTACAGGAAAC
chrA1.142508743	0-50	-1:109405809-109405859	0-100	+1:109405708-109405808	0-100	+1:109405809-109405909	[A/G]	[C]	[C]CATTAAACATGTTAGGAAGGCTTCTGAGATAGTATCCATTTGTGTCTGGG
chrA1.142598336	0-50	-1:109522069-109522119	0-100	+1:109521968-109522068	0-100	+1:109522069-109522169	[T/C]	[A]	[A]GACTTCAGTAAAAATCGAAGTGGGGGTTGTATAAAATGCTGAGCAGAGTG
chrA1.142653472	0-50	+1:109568022-109568072	49-100	+1:109568021-109568072	0-100	+1:109568073-109568173	[A/G]	[G]	GCTTCCAGGTCAGTAGCCTCTTTGATGCTTTTACTATGAGGGTATTATGT[G]
chrA1.14271734	0-50	-1:11769207-11769257	0-100	+1:11769106-11769206	0-100	+1:11769207-11769307	[A/G]	[T]	[T]AGAGCCTCTTCAAAGAACTCAGTTGTCATAAATTCTCTCTGCCCAGGAGC
chrA1.142734019	0-50	-1:109623990-109624040	0-100	+1:109623889-109623989	0-100	+1:109623990-109624090	[A/G]	[T]	[T]ATCTCTCCTTGATTGGACTCAGGCTATTACTGACAGTCAACTGGGTAGAC
chrA1.142756423	0-50	+1:109635429-109635479	0-100	+1:109635379-109635479	0-100	+1:109635480-109635580	[T/C]	[C]	AAAGCAATGGAAGATGAAGTGGGTAGGATATACGGGAACTCTGTTCATTA[C]
chrA1.142919055	0-50	+1:109768096-109768146	0-100	+1:109768046-109768146	0-100	+1:109768147-109768247	[A/G]	[A]	CTTTCCATAGGAGAAACAACTCGAGAGAAAATTGGGAAAGGATGTTTTGC[A]
chrA1.142943942	0-50	-1:109775828-109775878	0-100	+1:109775727-109775827	0-100	+1:109775828-109775928	[T/C]	[G]	[G]TCTTGTTTCCTTGTGACCCAGAAGCTTGAAGGCTGTGGATCATCAAATCC
chrA1.143018472	0-50	-1:109827487-109827537	0-100	+1:109827386-109827486	0-100	+1:109827487-109827587	[T/G]	[A]	[A]ATTTTTTTACCTCTGATCTCTAATTGCTGCTGGCAGCACCACTAGTACTA
chrA1.143049108	0-50	-1:109848679-109848729	0-100	+1:109848578-109848678	0-100	+1:109848679-109848779	[T/G]	[A]	[A]CTCTGCCCATTAAGGCAAGCTTCTATCTTCCCAAGTTCAAGAACCTGTCT
chrA1.143081935	0-50	-1:109880147-109880197	0-100	+1:109880046-109880146	0-100	+1:109880147-109880247	[A/G]	[C]	[C]CATAACTGATCTGGACATCACTGGAAGGAAACAGACTATGTTCCCAAGTG
chrA1.14315351	0-50	-1:11797359-11797409	0-53	+1:11797255-11797308	0-100	+1:11797359-11797459	[A/G]	[C]	[C]GGGAAACTTTTTCCTTAAAGATCACCTTACCAGGTCCAAGGGAGTATTTA
chrA1.143157381	0-50	+1:109933099-109933149	0-100	+1:109933049-109933149	0-100	+1:109933150-109933250	[A/G]	[G]	AACCTCACATGATCAACGATGACCAGGAATTAAAGCACACTATCTCAAAG[G]
chrA1.143220835	0-50	-1:109978736-109978786	0-100	+1:109978635-109978735	0-100	+1:109978736-109978836	[T/C]	[A]	[A]TACTCAGAGAAGAGGGGTAGTCATACTATATGCAAAGGCTGCATGAAAGT
chrA1.143272690	0-50	-1:110024720-110024770	0-100	+1:110024619-110024719	0-100	+1:110024720-110024820	[T/C]	[G]	[G]AAAACATCAAGGCAGTCAGGACCAGAAGTTCCTTACACACTGCATACAGG
chrA1.143303929	0-50	-1:110049832-110049882	0-100	+1:110049731-110049831	0-100	+1:110049832-110049932	[T/C]	[G]	[G]GTCTCCTCCCATTTTACCTACCAGACTTCTTAGAAGTTGATGCTTCTCTG
chrA1.143352914	0-50	+1:110092951-110093001	0-100	+1:110092901-110093001	0-100	+1:110093002-110093102	[A/G]	[G]	TACACAGCTCAGGCAAACCCTTCAGCTATCCCCAAAACTGTTTTACATTG[G]
chrA1.143397298	0-50	+1:110131126-110131176	22-100	+1:110131098-110131176	0-100	+1:110131177-110131277	[T/C]	[C]	TTTCTTTCGCTACATAGACACTGTGAGACATCTTTTGGGGTGTCTTTCTA[C]
chrA1.14342550	0-50	+1:11823098-11823148	46-100	+1:11823094-11823148	0-100	+1:11823149-11823249	[T/C]	[C]	GGAATTGAGATGAAATGAGCCCTTTCAGTATCATCCCAAATCTGCTTGAC[C]
chrA1.143445186	0-50	-1:110169857-110169907	0-100	+1:110169756-110169856	0-100	+1:110169857-110169957	[A/G]	[T]	[T]GCATAGAGCTAGGCCTTTGATATTAATCATAGTTCTGTGATGGCAAGAAG
chrA1.143492714	0-50	+1:110205845-110205895	0-100	+1:110205795-110205895	0-100	+1:110205896-110205996	[A/G]	[A]	CTTTGTTCAGGGGTGAGGTTCTGGCTGAATTTCATCTCTCTGTTTATATG[A]
chrA1.143523884	0-50	-1:110234993-110235043	0-100	+1:110234892-110234992	0-57	+1:110234993-110235050	[T/C]	[G]	[G]TGCAGCTGGAATGCCCATCATTTCCACAAATGTATTACCTCCTCAGCATG
chrA1.143527075	0-50	+1:110237980-110238030	0-100	+1:110237930-110238030	0-100	+1:110238031-110238131	[A/G]	[G]	ATTCCTTTGGGGCTCATGTCTGAAGTGGGAAATGCAGATTTTATAATCAC[G]
chrA1.143561214	0-50	-1:110264982-110265032	0-100	+1:110264881-110264981	0-100	+1:110264982-110265082	[A/C]	[G]	[G]CTCCTGAAGCACCTCAGTTTGGAAAGCAAAGAAAGGGAACACTTCAAGTG
chrA1.14390311	0-50	-1:11865173-11865223	0-100	+1:11865072-11865172	0-100	+1:11865173-11865273	[T/C]	[A]	[A]ATGATGGGTAGGAGGAAGGAAGTAGAAGGGATAGACTGTAAAGTGTTATA
chrA1.144010565	0-50	-14:27731301-27731351	0-100	-14:27731302-27731402	0-100	-14:27731201-27731301	[C/G]	[C]	ATGCAGGATTAAAGTGAGAGATGGCTAACGTCTGGGAAAAGACAAGAGCC[C]
chrA1.144045369	0-50	+1:110768055-110768105	0-100	+1:110768005-110768105	0-100	+1:110768106-110768206	[A/C]	[C]	GAGCTCAGCACAGGCATACCCCAAGTGAGTGTGAGTCTAAGGTAATTTTC[C]
chrA1.14429414	0-50	+1:11900368-11900418	0-100	+1:11900318-11900418	0-100	+1:11900419-11900519	[A/G]	[A]	CTTGGTGCTTTTAGTTCCAGTATAAACCTGTTTTCTCAGCATTGGTCTCA[A]
chrA1.1443742	0-50	-1:1495897-1495947	16-100	+1:1495812-1495896	0-100	+1:1495897-1495997	[T/C]	[A]	[A]ACGGACTTAAATGCCAGAAAATAGTACCTTACACGCCATCGAGGGAAACG
chrA1.144534102	0-50	+1:111263927-111263977	0-100	+1:111263877-111263977	0-100	+1:111263978-111264078	[A/G]	[G]	AAATACTACATAGGCTGATGTTTTTCCATCTCTGTCAAATAATCATCTGT[G]
chrA1.144588410	0-50	+1:111321805-111321855	23-100	+1:111321778-111321855	0-100	+1:111321856-111321956	[T/C]	[C]	TCTAACAATGCTGAAACTTCAGAAAAGCTTCAACTGCACCTTCGTAAAGG[C]
chrA1.144650130	0-50	+1:111367242-111367292	0-100	+1:111367192-111367292	0-100	+1:111367293-111367393	[T/G]	[G]	GGAAGATTCCCAAATCCCAAAGATACCCAGTTCTGACAACTTCCTAGAAA[G]
chrA1.144723350	0-50	-1:111428360-111428410	0-100	+1:111428259-111428359	0-100	+1:111428360-111428460	[A/G]	[C]	[C]GTTGGCACCATGCCATACACATCTTGACTGTGTAACAAATCACTGCTCAG
chrA1.14475586	0-50	+1:11944988-11945038	0-100	+1:11944938-11945038	*	*	[A/G]	[G]	CACAGATGCTGGGGAAATGATTGAATTTATGTTTGTCCCTTCATGGGGAG[G]
chrA1.144808790	0-50	+1:111493274-111493324	0-100	+1:111493224-111493324	0-100	+1:111493325-111493425	[A/G]	[A]	TCTTTTTGCCCTAACTGGGAGATCTTGTGTATATGTCATCATAGAGGACA[A]
chrA1.144808801	0-50	-1:111493336-111493386	0-100	+1:111493235-111493335	0-100	+1:111493336-111493436	[T/G]	[A]	[A]TTGTTCTCCAGTATTTCCAGTGTTAAGAGCTTTCAGGGAGCATATTCACC
chrA1.144860988	0-50	+1:111536047-111536097	0-100	+1:111535997-111536097	0-100	+1:111536098-111536198	[T/G]	[T]	TGGAAGTGTTAACAGGGGGAGGATTTACATTTCAAGAAGATGATCTGGGA[T]
chrA1.144911936	0-50	-1:111570286-111570336	0-100	+1:111570185-111570285	0-100	+1:111570286-111570386	[T/C]	[A]	[A]TGTCCACCCAGATCAAAAGTTGTAAAGGTCATGCCAGCAATGGTTAGTTC
chrA1.144950492	0-50	-1:111597595-111597645	18-100	+1:111597512-111597594	0-100	+1:111597595-111597695	[A/G]	[C]	[C]AGAGGTATTGTCTCAACAGAGGACTTTGACGTTTGTCGTCTCTGGTAATT
chrA1.144977428	0-50	-1:111625891-111625941	0-100	+1:111625790-111625890	0-100	+1:111625891-111625991	[T/C]	[A]	[A]CGGCCTTCAGGAATTTAGGGTTTTAAAAAGGGCTCCTTAGAATTCTACTA
chrA1.145004130	0-50	+1:111645322-111645372	0-100	+1:111645272-111645372	0-100	+1:111645373-111645473	[A/G]	[A]	GGCCTCATTTATGAGAGTATCTCCTTTTTGAATGACAGAGCAGTTGGTGG[A]
chrA1.145036654	0-50	+1:111671402-111671452	0-100	+1:111671352-111671452	0-100	+1:111671453-111671553	[A/G]	[A]	AGCTTACCTCAAGCAGTGAGTCCTATTTGTCCCTATGTGTTTGTTATGTG[A]
chrA1.145061998	0-50	+1:111695647-111695697	0-100	+1:111695597-111695697	0-100	+1:111695698-111695798	[T/C]	[C]	CCAAACATTAGAAGGAGAACTAGCAAAGGTACTCAGGGAGAATATTCATC[C]
chrA1.14510160	0-50	-1:11968884-11968934	0-100	+1:11968783-11968883	0-100	+1:11968884-11968984	[A/G]	[T]	[T]CAGCCTCCAGAGCAGACAACATTTTCTGCTGCTGGTCTTGATTTTCTTTT
chrA1.145179016	0-50	-1:111787863-111787913	0-100	+1:111787762-111787862	0-100	+1:111787863-111787963	[T/C]	[G]	[G]AATGGTGTTCCTTTCAGCCAGAGGAAGAGGATGATGTCAACTCATCTCTC
chrA1.145213431	0-50	-1:111815926-111815976	0-64	+1:111815825-111815889	0-100	+1:111815926-111816026	[T/C]	[G]	[G]TCAGTTCCAAGTAGTCCACATTCATGTTAATAGCTGAGGCAGGTGCAAAT
chrA1.145256189	0-50	+1:111853572-111853622	0-100	+1:111853522-111853622	0-100	+1:111853623-111853723	[A/G]	[A]	TGGAAGAAGGATTATGAAATTGTCTCCTTGCTCCCAGAGCAGAAGCAAGC[A]
chrA1.145282780	0-50	+1:111858610-111858660	0-100	+1:111858560-111858660	0-100	+1:111858661-111858761	[T/C]	[T]	TAACCCTAACCTCGCATGACTATGGTGGACTGACCAAGAGAGATGTGAAA[T]
chrA1.145314885	0-50	+1:111890012-111890062	0-100	+1:111889962-111890062	0-100	+1:111890063-111890163	[T/G]	[T]	CTCAGGGGTTTCTGTCATTAAGCCAAACTTTGTGTCCCAAAGTTGTTCCC[T]
chrA1.145365157	0-50	-1:111934443-111934493	0-100	+1:111934342-111934442	0-100	+1:111934443-111934543	[T/C]	[A]	[A]CAAGAATTTAGATTAGTTGTAGCAGCCGGGCACATTCGCAAATGCAACTT
chrA1.145373109	0-50	+1:111942344-111942394	0-100	+1:111942294-111942394	0-100	+1:111942395-111942495	[A/G]	[G]	AATTATCTCTGCAGATGAGCCCTGATTTAGCAGACAGTCTAGAGTAAACC[G]
chrA1.145395508	0-50	-1:111953885-111953935	0-100	+1:111953784-111953884	0-100	+1:111953885-111953985	[A/G]	[C]	[C]GGAGTCAACTTGTCACATGCAATGATTGCTTAATTGACGTCTATGAAGGC
chrA1.145429139	0-50	-1:111987440-111987490	0-100	+1:111987339-111987439	0-100	+1:111987440-111987540	[T/C]	[A]	[A]CTTTGCCTCATTCTTAGATTGGACCTCCAGATCTTCCTGAACTGTCTGCA
chrA1.145453016	0-50	-1:112007691-112007741	0-100	+1:112007590-112007690	0-100	+1:112007691-112007791	[T/C]	[G]	[G]CCAAGCACATTGAGAGAAGATACTTGTTGAGGCTGAAGGATGAAGTAACA
chrA1.14546925	0-50	+1:11993816-11993866	0-100	+1:11993766-11993866	0-100	+1:11993867-11993967	[T/C]	[T]	GTAGTACTTGGAGAGAAACACCAAGCACTAAGCAAAAAGCACTCAGGGTC[T]
chrA1.145487100	0-50	-1:112040879-112040929	0-55	+1:112040778-112040833	0-100	+1:112040879-112040979	[T/C]	[G]	[G]TTCTGGACCTGTAATCATGTTTTTTCCAGGCCCTAAGAGGGTTAGGGAAG
chrA1.145517443	0-50	-1:112062033-112062083	0-100	+1:112061932-112062032	0-100	+1:112062033-112062133	[T/C]	[G]	[G]CATCCTGGAAGTAGCATTGGAAATGGGTCTTGAAAGAGGTACTGTCTACA
chrA1.145549970	0-50	-1:112091192-112091242	12-100	+1:112091103-112091191	0-100	+1:112091192-112091292	[A/G]	[T]	[T]TTCCTACTATTCCTATGTTCAAGAACCCCTGCTCTCATCTTTTTTGCTGG
chrA1.145573801	0-50	-1:112110009-112110059	0-100	+1:112109908-112110008	0-100	+1:112110009-112110109	[T/C]	[A]	[A]TGATTCTTTCTCCCCTTCTCTGTCACCCATTAACTCTGACATAATAAGGA
chrA1.145632132	0-50	-1:112154001-112154051	0-100	+1:112153900-112154000	0-100	+1:112154001-112154101	[T/C]	[G]	[G]AGCTGTTTTATAAGGCAGCAGAAGTGAAAGTTATCAGCAAGGCTGCTTAA
chrA1.145675151	0-50	+1:112192204-112192254	0-100	+1:112192154-112192254	0-100	+1:112192255-112192355	[A/G]	[A]	ACAGTCCCACTTTTATTTTCTCTGAAATGCCTTTTTGCTTCACGCTGCCC[A]
chrA1.145708858	0-50	-1:112221255-112221305	0-100	+1:112221154-112221254	0-89	+1:112221255-112221344	[A/C]	[G]	[G]GGGCGAGACGCACTTTGGATTAGTGAAAGTTTAGAAACATTTAGGTGATT
chrA1.14572954	0-50	-1:12019607-12019657	0-100	+1:12019506-12019606	0-100	+1:12019607-12019707	[A/G]	[C]	[C]TGGAACAAACGAGCTTCCGAAGGTATACCCAAGTCTTCTTCTCTTTACAC
chrA1.145827667	0-50	-1:112303538-112303588	0-100	+1:112303437-112303537	0-100	+1:112303538-112303638	[A/C]	[T]	[T]AGCTACTTTGATTCAGCCAACGTTCACTATTGGACTCAAACTGGGATTTA
chrA1.145851460	0-50	+1:112326152-112326202	0-100	+1:112326102-112326202	0-100	+1:112326203-112326303	[T/C]	[T]	TTCCGGTATTCCCCTCCCCATGACCAATGCACTTTACTGTATTTATTGAC[T]
chrA1.145904276	0-50	-1:112377932-112377982	0-100	+1:112377831-112377931	0-85	+1:112377932-112378017	[A/G]	[T]	[T]GCAGCCATTGTAATCACCACGTGCAGAAGGGGTCTTATCACATAACAACT
chrA1.145929233	0-50	-1:112402943-112402993	0-100	+1:112402842-112402942	0-100	+1:112402943-112403043	[A/G]	[T]	[T]TCTGTACTGCTTCCACTGGAAAAGAGGGGACTTGTTTCAAAAGAGCTCCA
chrA1.145962963	0-50	-1:112427224-112427274	0-100	+1:112427123-112427223	0-100	+1:112427224-112427324	[T/C]	[G]	[G]GATTCAGGAGAACTTCCAGCCCCTATTCCATGTTTTCCCATCACAGTTAA
chrA1.146002097	0-50	-1:112457756-112457806	0-100	+1:112457655-112457755	0-100	+1:112457756-112457856	[A/G]	[C]	[C]GATGAACCCATCCTGAGACTTTAAGACCTAGCTTTCTGGTTTTAGGACTG
chrA1.146058604	0-50	-1:112508716-112508766	0-100	+1:112508615-112508715	0-100	+1:112508716-112508816	[T/C]	[G]	[G]TGGAGAAGCCTACCTGGTATTGAGTTTGCTTTCCATATACCTTCTTGGAG
chrA1.146081577	0-50	-1:112531686-112531736	0-100	+1:112531585-112531685	0-100	+1:112531686-112531786	[T/C]	[G]	[G]AGGTCTGTGACCAACAACCTGACTTAGACAGAAATCCTGTACATGATCAA
chrA1.146100331	0-50	+1:112550389-112550439	0-100	+1:112550339-112550439	0-100	+1:112550440-112550540	[A/G]	[A]	GCCTGTCTCTGGCTGTAATTGTCAGGCTTTGTTCTCTTCCACAATTAGAC[A]
chrA1.146131625	0-50	-1:112561084-112561134	0-100	+1:112560983-112561083	0-100	+1:112561084-112561184	[A/C]	[G]	[G]GGGCATCAGCTCATATTAGTTCTTTGTCTGAAAGTGGGCCCCTTTTCAGA
chrA1.146163761	0-50	-1:112586339-112586389	0-100	+1:112586238-112586338	0-100	+1:112586339-112586439	[T/C]	[A]	[A]GACAGTTCATGGGGCTGAAACCTTAAATCACAAACATGGGATTTGGGCTG
chrA1.146198280	0-50	+1:112618774-112618824	0-100	+1:112618724-112618824	0-100	+1:112618825-112618925	[A/G]	[A]	TCCTTTAAAATCTCTCCTCCCTCAACAACAGGAAGTGTGCTCTTTGCCAT[A]
chrA1.14621540	0-50	+1:12053569-12053619	0-100	+1:12053519-12053619	0-100	+1:12053620-12053720	[T/G]	[G]	ATCTTTTTCTTCTGAGGCTAATAGAGCCAGGTTGTCTAGAGCAGCCTGCA[G]
chrA1.146232798	0-50	-1:112639266-112639316	0-100	+1:112639165-112639265	0-100	+1:112639266-112639366	[T/C]	[G]	[G]TTTCTGCGTCTTTTCCTGGGAGTGGTTTTGATAAAGGAGGATGGAAAGAA
chrA1.146302286	0-50	+1:112694134-112694184	0-100	+1:112694084-112694184	0-100	+1:112694185-112694285	[A/G]	[G]	ACATTGCTGACCAGCTAAGCTAAGATTTTAGTGTTTCTCCAAGAGACAGT[G]
chrA1.146381587	0-50	+1:112761383-112761433	0-100	+1:112761333-112761433	0-100	+1:112761434-112761534	[T/C]	[T]	ATGGATGCAAAACTCATTTGACCTAGTAACTGCTTGCTCACGCATTCCTC[T]
chrA1.146449650	0-50	+1:112812879-112812929	0-100	+1:112812829-112812929	0-100	+1:112812930-112813030	[T/C]	[T]	CAAGGGTAGCTTAGCGTCTAACAAAACCTGCCCCGTGTATTTTTAGCTTC[T]
chrA1.146489683	0-50	+1:112852963-112853013	0-100	+1:112852913-112853013	0-100	+1:112853014-112853114	[T/C]	[C]	TGTGGGGTTTATAGTTTATATCCTTGTGTCGACTCGACCACAAGGACACC[C]
chrA1.146528946	0-50	+1:112892219-112892269	0-100	+1:112892169-112892269	0-100	+1:112892270-112892370	[A/G]	[A]	AAGATGGAAGAGACTGGGGATAGAAAACAGAGAATGTGAGATTTTACAGG[A]
chrA1.146581527	0-50	+1:112903161-112903211	0-100	+1:112903111-112903211	0-100	+1:112903212-112903312	[A/C]	[C]	TATTCCCTCTCTATTGCAGATCCCTTGGTCAGTGTGCCTTTCTTTTTCAC[C]
chrA1.146629049	0-50	-1:112938238-112938288	32-100	+1:112938169-112938237	0-51	+1:112938238-112938289	[A/G]	[T]	[T]CTGGATGTGAATTCTTGCACCTCCCCTTATTCACTTTGCAGCCTAAGATG
chrA1.146672804	0-50	+1:112980549-112980599	0-100	+1:112980499-112980599	0-100	+1:112980600-112980700	[A/G]	[G]	CCTGGATAAATCAACTGCTCTTCTTACAAAGCACATCGGCTTTCGTAGTC[G]
chrA1.146707575	0-50	-1:113015370-113015420	0-100	+1:113015269-113015369	0-100	+1:113015370-113015470	[T/C]	[G]	[G]ATTGCCCTATCACAACCTGAAAAACTGGAATCTGTCTATTCGGAGCTGTA
chrA1.146740485	0-50	-1:113022998-113023048	0-100	+1:113022897-113022997	0-100	+1:113022998-113023098	[T/C]	[G]	[G]AAAAAACCTCCATGCCAAGATGGTAAGTAAGTTGTCCAGAGCCACACAGG
chrA1.146786535	0-50	+1:113068997-113069047	0-100	+1:113068947-113069047	35-100	+1:113069083-113069148	[A/G]	[G]	AAGCTATTAGTCATGGTTCCAAGGGGACAGAGAGAGATGGAGAAAACAGC[G]
chrA1.146849191	0-50	+1:113098326-113098376	0-100	+1:113098276-113098376	*	*	[A/G]	[G]	ACCACTTAATCCTTTAACCCTAATGTGCAATTTCCAGGGGTCTCTTAAGC[G]
chrA1.146883627	0-50	+1:113131608-113131658	0-100	+1:113131558-113131658	0-100	+1:113131659-113131759	[T/C]	[C]	TTTCTAGAAGCCAGAGTGAAATAGAAACAAGCCAGGTAACTAGTGGAAAC[C]
chrA1.146915570	0-50	-1:113156628-113156678	0-97	+1:113156527-113156624	0-100	+1:113156628-113156728	[T/C]	[G]	[G]GTGTAGATTTGGAAAAGGGTGCCTTGTGACTGGGTAGAAAACCTAAGAGG
chrA1.146934423	0-50	+1:113179474-113179524	0-100	+1:113179424-113179524	0-100	+1:113179525-113179625	[T/C]	[C]	TCTCAGATGCAGCTCACAGTCCAGAAATCTGATTATTAGCAGGTACAAGA[C]
chrA1.146960632	0-50	+1:113202594-113202644	0-100	+1:113202544-113202644	0-100	+1:113202645-113202745	[A/G]	[A]	AACAAGTTTCCCATCCAGTATGTTGTAGAAAGGCAGTCACTCCCAAGAAC[A]
chrA1.146994370	0-50	+1:113233338-113233388	0-100	+1:113233288-113233388	0-100	+1:113233389-113233489	[T/G]	[T]	AATATAGTGCTGGAGGACATCATTCTCAAGGTGACCCTGAGTCTATAACA[T]
chrA1.147072092	0-50	-1:113305860-113305910	0-100	+1:113305759-113305859	0-100	+1:113305860-113305960	[T/C]	[G]	[G]GGAATAACTGCTCAGAGAAGCAAACCAAACAGAACAGAGACAAAGGGACA
chrA1.14709342	0-50	+1:12108038-12108088	0-100	+1:12107988-12108088	32-100	+1:12108121-12108189	[A/G]	[G]	CTACTTGTGCAAGAAAACCTCTCACTTCCATATGACCCCATTCTCCAAAC[G]
chrA1.147096023	0-50	-1:113326037-113326087	49-100	+1:113325985-113326036	0-100	+1:113326037-113326137	[A/C]	[T]	[T]CCATTAAAAGGTACCTCTGTCTCTATTACAAGACCAGCAGCTGGGTCATC
chrA1.147124547	0-50	+1:113353144-113353194	0-100	+1:113353094-113353194	47-100	+1:113353242-113353295	[A/G]	[G]	AAACTCATTGGCCCTGGGGAAAAGAGCAGCTTCACTTGTCTGCTTCTTAA[G]
chrA1.147153532	0-50	-1:113371555-113371605	0-100	+1:113371454-113371554	0-100	+1:113371555-113371655	[A/G]	[C]	[C]GTTATTCAGCTGGGTTGAGTGGTTTATCCTAGCCGGAATATAAGAATGAA
chrA1.147175927	0-50	-1:113393953-113394003	0-100	+1:113393852-113393952	0-100	+1:113393953-113394053	[T/C]	[A]	[A]CACACTGGCCACTTAAATGTGACACACACTGTATCTGTTCTCTGTCATTT
chrA1.147199838	0-50	+1:113410289-113410339	0-100	+1:113410239-113410339	0-100	+1:113410340-113410440	[A/G]	[A]	CGGGTACTGATCTCTTGCTTCTGCCTAATAACAGACTTTAATTCAATGGC[A]
chrA1.1472115	0-50	+1:1512339-1512389	0-100	+1:1512289-1512389	0-100	+1:1512390-1512490	[A/C]	[C]	ACTGACCTGAAAATCCTGTTAATGCCACAGAAGTGCTATCAAAGCCCTCG[C]
chrA1.147238196	0-50	+1:113439348-113439398	48-100	+1:113439346-113439398	0-100	+1:113439399-113439499	[A/G]	[A]	TCCCTAAACGATGGTCTGGTTCTCTGATGGCAAAATCAAGAGTTAGGAGA[A]
chrA1.147265980	0-50	+1:113460601-113460651	46-100	+1:113460597-113460651	0-100	+1:113460652-113460752	[T/C]	[C]	GCAGGTGGTGGCAAGAGATTGAAATTCCCAGGAAAGGAACAGTAACCATT[C]
chrA1.147319962	0-50	-1:113509467-113509517	0-100	+1:113509366-113509466	0-100	+1:113509467-113509567	[T/C]	[A]	[A]GAAATCAGATCAAAGTGGAGATTAAGACACCGAAGAAAGGAGTCAGTCAC
chrA1.147367688	0-50	-1:113540864-113540914	0-100	+1:113540763-113540863	0-100	+1:113540864-113540964	[T/C]	[A]	[A]TTTGGGTATGCGTAGGTGAGTAATGTGATTTATAGGGACCAACCTGAGTG
chrA1.14741159	0-50	-1:12136589-12136639	0-100	+1:12136488-12136588	0-100	+1:12136589-12136689	[A/G]	[T]	[T]CTGCAACGTCTAACTCAACAACCGGCGCTGGTTTGAAATGGTTACAAGAT
chrA1.147422655	0-50	+1:113586499-113586549	0-100	+1:113586449-113586549	0-100	+1:113586550-113586650	[A/G]	[A]	AGTGGGTATCTCCATCCACTTGGTTTCTTTCCTGGCAGGATAGAAATGTT[A]
chrA1.147450359	0-50	+1:113607110-113607160	0-100	+1:113607060-113607160	0-99	+1:113607161-113607260	[A/G]	[G]	TTGCTCATAGGCTTAGGAACTCAGATGGTAATCGTGTTCAAATGGCCTAC[G]
chrA1.147498953	0-50	-1:113642068-113642118	0-100	+1:113641967-113642067	0-100	+1:113642068-113642168	[T/C]	[A]	[A]GTAAGAAGGGACAAAGACACGAACCCCACAACTGTCACTTTTCTCAGATT
chrA1.147552986	0-50	+1:113686507-113686557	0-100	+1:113686457-113686557	0-100	+1:113686558-113686658	[T/C]	[C]	AATCGTATCTTTGTAACACAGACAGCGGTATGAACCAAGAAAAGACCTTG[C]
chrA1.147587596	0-50	+1:113710095-113710145	0-100	+1:113710045-113710145	0-100	+1:113710146-113710246	[A/G]	[A]	TGTGCCCCTGGCTCTGTGCTGCATTCCCAGCAGATCATATTAATAAAGAA[A]
chrA1.147627831	0-50	+1:113750004-113750054	0-100	+1:113749954-113750054	0-100	+1:113750055-113750155	[A/G]	[G]	CTCTTTAACCAGATAACTAACATTCTGGTATAGACTTGGCTTCTGTGCCC[G]
chrA1.147652232	0-50	+1:113761732-113761782	0-100	+1:113761682-113761782	0-100	+1:113761783-113761883	[T/C]	[T]	AAATTAACCAACCCAGCTAATGCAGGGGACCAACTCTTCTGACTTTAACA[T]
chrA1.147688966	0-50	+1:113797356-113797406	0-100	+1:113797306-113797406	0-100	+1:113797407-113797507	[A/G]	[A]	CTGCATAATCCAAAGCTTTTTTGAGACCTTTAATGTGCTAACCACTGGGT[A]
chrA1.147715147	0-50	+1:113824210-113824260	0-100	+1:113824160-113824260	0-100	+1:113824261-113824361	[T/G]	[G]	TCAAATAAACTCAACAAGCTGAAGAAATCCAACAAGAGGCCACAGCCCAG[G]
chrA1.147776176	0-50	-1:113879011-113879061	0-100	+1:113878910-113879010	0-100	+1:113879011-113879111	[A/G]	[C]	[C]GGGCACTGGATATGACTATGAACACAGACAAATGGATCAGAATACAAAGT
chrA1.147827262	0-50	-1:113915017-113915067	0-100	+1:113914916-113915016	0-100	+1:113915017-113915117	[A/G]	[C]	[C]GGGATCTGAGGGTACTCATCTGAGATTTACAACTTCTGAAGTTACATTCC
chrA1.147879264	0-50	+1:113956977-113957027	0-100	+1:113956927-113957027	0-100	+1:113957028-113957128	[T/G]	[T]	ACCCTCACTAACCATCTAAGAAGTTTGATGGCTCAACGCCAAAAACAATC[T]
chrA1.147916524	0-50	+1:113994367-113994417	0-100	+1:113994317-113994417	0-100	+1:113994418-113994518	[T/C]	[T]	ACACAAGGACACTGCTAGAAAGTGAGCTAACGTGGGCTTTTAATTACTGG[T]
chrA1.147947796	0-50	+1:114018173-114018223	0-100	+1:114018123-114018223	0-100	+1:114018224-114018324	[A/G]	[G]	ACTTTATATTAAGTCAGCAACTTTATAGCCCCAACCTCAACGCACAGAAC[G]
chrA1.14795534	0-50	-1:12184071-12184121	0-52	+1:12183970-12184022	0-100	+1:12184071-12184171	[A/G]	[C]	[C]GGCTTTTTTCACACCCGCAAATCTTTACTGGCTTTCATAGCTTTCCTACT
chrA1.147993178	0-50	-1:114066857-114066907	1-100	+1:114066757-114066856	0-100	+1:114066857-114066957	[A/C]	[T]	[T]AGGAATGGTCAGGTAATCGGGACTCTCAAACATGGAAACTTCTGATTATG
chrA1.148024640	0-50	-1:114089623-114089673	*	*	0-100	+1:114089623-114089723	[T/C]	[A]	[A]GGCTCTAATGAGGCTTTAGGAAAAGCAGAGCTGCCTTTTAAGAAAATTTC
chrA1.148085089	0-50	+1:114129509-114129559	0-100	+1:114129459-114129559	0-100	+1:114129560-114129660	[T/C]	[T]	TGGACACCAACCAGCCAACCAAACCCATCAATGTCACAAAAGAATCAGCA[T]
chrA1.148129673	0-50	+1:114174052-114174102	0-100	+1:114174002-114174102	0-100	+1:114174103-114174203	[T/G]	[T]	GTTCAACTCCAGCACATTTGAAATCCAAAGATGTGCTGTGCCCACTTTTT[T]
chrA1.148170023	0-50	+1:114201925-114201975	0-100	+1:114201875-114201975	0-99	+1:114201976-114202075	[T/C]	[T]	GATAACAATGGGATGAGCTGTAATTTTCAACAGTGGGAGCTCTGAATGGC[T]
chrA1.148204612	0-50	-1:114231400-114231450	0-100	+1:114231299-114231399	0-100	+1:114231400-114231500	[A/G]	[T]	[T]GAAGCCATCAGCAGACTGAAATTCTAGATTTCAGATTCTGACCTGCCTAT
chrA1.148241639	0-50	+1:114263682-114263732	0-100	+1:114263632-114263732	0-100	+1:114263733-114263833	[T/C]	[T]	ATAAATCATTCCCACAGGAAAGAAAAGGGGAAGGGACAGAGAGACAGAAG[T]
chrA1.148282658	0-50	-1:114304915-114304965	0-100	+1:114304814-114304914	0-100	+1:114304915-114305015	[A/G]	[C]	[C]GACAACCACATGGTCAGTCAACTAACTAGTTCATTCCATCAAATTGTGCC
chrA1.148316838	0-50	-1:114323951-114324001	45-100	+1:114323895-114323950	0-100	+1:114323951-114324051	[A/G]	[C]	[C]CCAAAAGCATTCCCAAGATGATTTCCCAAAGTGAACGGGGACTTGTGGTT
chrA1.14836170	0-50	-1:12224157-12224207	0-100	+1:12224056-12224156	0-100	+1:12224157-12224257	[A/C]	[G]	[G]ATGCCAGCAGTCTACTTCAATAACTTCTTAAACACATCTGTGGCTACACT
chrA1.148378519	0-50	-1:114374976-114375026	0-100	+1:114374875-114374975	0-100	+1:114374976-114375076	[T/C]	[A]	[A]GAAATCAGGTAGAAACTGAAAAGGAACTTGAAGCCCACGAAATCAGGTAG
chrA1.148416839	0-50	-1:114400982-114401032	0-100	+1:114400881-114400981	0-100	+1:114400982-114401082	[A/G]	[C]	[C]GCAAATACAGTGTGCTAGAACAGAAATGGGCAGAAATCCAGTCTGTAAAT
chrA1.148463511	0-50	+1:114435870-114435920	0-100	+1:114435820-114435920	0-100	+1:114435921-114436021	[T/C]	[T]	GCCTGCTGGTTGGCCTTGAACATCTTCAATGTTATTTTTGACTGGTATCA[T]
chrA1.148511500	0-50	+1:114494514-114494564	0-100	+1:114494464-114494564	17-100	+1:114494582-114494665	[A/G]	[A]	CATTAGGAGAAGAGATGATGTCAACACCAGTCAAGACCAGTTATCTCAAT[A]
chrA1.148575269	0-50	+1:114544015-114544065	0-100	+1:114543965-114544065	0-100	+1:114544066-114544166	[A/G]	[G]	CAAAGAAGTTAGTCTTGTCTGCTTTGCTCTTTTCCCTGGCCTATTGCACA[G]
chrA1.148626927	0-50	-1:114597742-114597792	0-100	+1:114597641-114597741	0-100	+1:114597742-114597842	[A/G]	[C]	[C]ACCTACACAATTCTATGCCACTGGGGTAATTATTTTGTTTCAGGGACTCT
chrA1.148702003	0-50	-1:114611955-114612005	0-100	+1:114611854-114611954	0-100	+1:114611955-114612055	[T/G]	[C]	[C]CCACGGCAAGTGGAGGGAACATAAAAGAAAGATGCAGTGACAGAAGACAA
chrA1.14875287	0-50	-1:12255278-12255328	0-100	+1:12255177-12255277	0-100	+1:12255278-12255378	[T/G]	[C]	[C]TCTCTAAACACTATCTCCTTCCTGTCACCAAGTAGTACCTGCCCCTTAAC
chrA1.148764692	0-50	-1:114673566-114673616	0-100	+1:114673465-114673565	0-76	+1:114673566-114673642	[A/G]	[T]	[T]AGCCCAATTTTGGCTATATTCTCTGAGCGATTTAAGGAAGTCAGCAACCA
chrA1.148818073	0-50	+1:114712812-114712862	0-100	+1:114712762-114712862	13-100	+1:114712876-114712963	[T/G]	[G]	GTGAGAGAGTAAAAAACAGAATAAAGGGGGTTAGCCACCTGAATCTCTCC[G]
chrA1.148879229	0-50	+1:114767746-114767796	0-100	+1:114767696-114767796	0-100	+1:114767797-114767897	[T/C]	[C]	AGGAATCAACTGCAATGACAGGCATCAACCCCACCCCAAATTTAATGTAA[C]
chrA1.148945874	0-50	-1:114817339-114817389	0-100	+1:114817238-114817338	0-100	+1:114817339-114817439	[T/C]	[G]	[G]TATGCCTGAATAGCAGCAGATGTGTTCTTCATTTCCATGTACTCATGTCC
chrA1.148973295	0-50	+1:114886759-114886809	0-100	+1:114886709-114886809	0-100	+1:114886810-114886910	[T/C]	[T]	CTTAATTGGGAAGAGAATGTAACCACTTCCTGAAGCAACACAAATCTCCA[T]
chrA1.148974	0-50	0	0-100	+1:588493-588593	0-100	+1:588594-588694	[T/G]	[A]	[A]TTTGAAAAAAGAAAACGTTTGGGCAGTCTGCTCACCCTGCTACCTTACAG
chrA1.14901873	0-50	+1:12278409-12278459	0-100	+1:12278359-12278459	0-100	+1:12278460-12278560	[A/C]	[C]	TGAATCCTGGATCAATTCCCAACCACAGCTCTGTTAGACAAATACGAATG[C]
chrA1.149020019	0-50	-1:114914057-114914107	0-100	+1:114913956-114914056	0-80	+1:114914057-114914137	[T/G]	[C]	[C]TGAAACACCCCTCAGGAACCTTTTCTCTACTCCAATAATTTGCATCTCAT
chrA1.149077546	0-50	+1:114944544-114944594	0-100	+1:114944494-114944594	0-100	+1:114944595-114944695	[A/G]	[A]	CTTTTATGTTTCTCTTCCTTTGCACCTGCCAGAAAGTCTTTCTCTGCCAG[A]
chrA1.149121432	0-50	+1:114967524-114967574	0-100	+1:114967474-114967574	0-100	+1:114967575-114967675	[A/C]	[A]	GCAGTTTTCATGGAATTGTAGGGGAGAAAAGTTGATTTGACCCACAAGAA[A]
chrA1.149160369	0-50	-1:114999681-114999731	0-100	+1:114999580-114999680	0-100	+1:114999681-114999781	[A/G]	[C]	[C]TGGAGAGATGATCCTCTTCCACAGAGTATTTAATGAGTCCTCTTCCGATT
chrA1.149220412	0-50	-1:115043873-115043923	0-100	+1:115043772-115043872	0-100	+1:115043873-115043973	[A/C]	[T]	[T]TCCTTCTTGCCTTGGGAATCTGGATTGAATGTAATGAGAGCCCTATGACA
chrA1.149261860	0-50	+1:115078989-115079039	0-100	+1:115078939-115079039	0-100	+1:115079040-115079140	[T/C]	[C]	GTAACATTCTATGACAGTACCTGCCTTGCCTAGGAAATCTGCCTGAGTAG[C]
chrA1.149271529	0-50	-1:115088707-115088757	0-100	+1:115088606-115088706	0-100	+1:115088707-115088807	[T/C]	[A]	[A]GACCACCTCACAGGCTTGCTTTTCTGTGTGATTCATCCTGAAATAAATTG
chrA1.14927950	0-50	-1:12299659-12299709	0-100	+1:12299558-12299658	0-72	+1:12299659-12299731	[T/C]	[A]	[A]AAAATAAAAGGGCATACAGTTGGAATCCTGTAGCCATTTCTCAACGTGCC
chrA1.149290201	0-50	+1:115096171-115096221	0-100	+1:115096121-115096221	0-100	+1:115096222-115096322	[A/C]	[A]	TTCCAAGGTCTAGGCTGTCTCTTCACCTCTGATCTTCTCATATACCATCT[A]
chrA1.149379898	0-50	-1:115173001-115173051	0-100	+1:115172900-115173000	0-100	+1:115173001-115173101	[T/C]	[A]	[A]TTCCCTGGCCCTGAAATGTTAATTGGTTTATGAAGCTCACTGCCTATTTT
chrA1.149425030	0-50	+1:115212504-115212554	0-100	+1:115212454-115212554	0-100	+1:115212555-115212655	[A/G]	[A]	CCCTTCCTCTTCTTTTCTGTTTCCGTTCTCCCACTTCCTCTGTAATCTGA[A]
chrA1.149465325	0-50	+1:115243573-115243623	9-100	+1:115243532-115243623	0-100	+1:115243624-115243724	[A/G]	[A]	TCCAAGTAGAGGGCGCAGGAAATTGACAAGATCATGATGTAGGAAAGGAA[A]
chrA1.149492747	0-50	-1:115266254-115266304	0-100	+1:115266153-115266253	0-100	+1:115266254-115266354	[T/C]	[G]	[G]TGGCCTATGGAGTTTGAATAACTTAGCTCTTCAGTTGCTTGTTGGGAAAA
chrA1.149517674	0-50	+1:115279447-115279497	0-100	+1:115279397-115279497	0-100	+1:115279498-115279598	[A/G]	[A]	GCTTCTAAGTTGTTATGGAAAAACTAGAAATAGACCTGGTTTGGTGCCAG[A]
chrA1.149552500	0-50	-1:115305448-115305498	0-100	+1:115305347-115305447	0-100	+1:115305448-115305548	[A/G]	[C]	[C]GTGAGAATGTATGGCCTTTAGGCTTTAATCTGGAGTGGACATGTTCAGCC
chrA1.149610256	0-50	+1:115342912-115342962	0-100	-1:115342963-115343063	0-100	-1:115342862-115342962	[T/G]	[C]	[C]CTCACACTACCTGTTCCAGTGTCTTTTTATACTATACAGGGAAGGCCCAA
chrA1.149639496	0-50	-1:115313738-115313788	0-100	+1:115313637-115313737	0-100	+1:115313738-115313838	[A/G]	[T]	[T]GTGTAGAAAATGCCACACACAACATGTGCATTAGCTGCTTAAGCATAATG
chrA1.149669121	0-50	-1:115387723-115387773	0-100	+1:115387622-115387722	0-100	+1:115387723-115387823	[T/C]	[G]	[G]CAGTCAGTATCATTGGGGGGAATGCTGACCTTGGATTCCAAAAGAATTTA
chrA1.149698114	0-50	+1:115413609-115413659	0-100	+1:115413559-115413659	0-100	+1:115413660-115413760	[A/C]	[A]	ATTAAATCAGGAAGCAGTCCAGAATAATGACATGTCGATGCATAAGGTGG[A]
chrA1.149735057	0-50	+1:115451273-115451323	0-100	+1:115451223-115451323	0-100	+1:115451324-115451424	[A/G]	[G]	CACATGAGAGTGAAGCCCTCAAGAGAATCAAAACATCCAGCCAGTAACAT[G]
chrA1.149768143	0-50	+1:115476177-115476227	0-100	+1:115476127-115476227	0-100	+1:115476228-115476328	[T/C]	[C]	TGAGTTTTGAGAGACACATGCACATGTACACACACACATATATGGAGTTG[C]
chrA1.14976851	0-50	-1:12340611-12340661	0-100	+1:12340510-12340610	0-100	+1:12340611-12340711	[T/C]	[G]	[G]CATCATTTCTTTCAGAAGACAAAATTGAAGACTGGCCAGAAGGGCATGAT
chrA1.149816526	0-50	+1:115522761-115522811	0-100	+1:115522711-115522811	0-100	+1:115522812-115522912	[A/G]	[G]	CTCCTAGCAGAGCAATCACATCTAAGGGATGTCATATCCTGTTTCTTTGG[G]
chrA1.149851274	0-50	-1:115542480-115542530	0-100	+1:115542379-115542479	0-100	+1:115542480-115542580	[T/C]	[A]	[A]CAGCCAAAGAGAAGATGAGGCCAGTTAGTGGCAAGAACAACAAGGAACTA
chrA1.149902862	0-50	-1:115583993-115584043	0-100	+1:115583892-115583992	0-100	+1:115583993-115584093	[T/C]	[A]	[A]GTGACTAGAGGAATGGGACTGCCAATCTTTTTATTCGAATAAATTCCCAG
chrA1.149963075	0-50	-1:115640717-115640767	0-100	+1:115640616-115640716	0-100	+1:115640717-115640817	[A/C]	[G]	[G]GCAATGAACACTTTGTCTGGCAGCATGTGACTCTGACTCAGGCTTCTTTA
chrA1.150000177	0-50	+1:115670765-115670815	0-100	+1:115670715-115670815	0-100	+1:115670816-115670916	[A/G]	[G]	TCTGTAATGCAGAGAAGAGAAAGAGTCATGGCTGAGAGTGAATCAGGACT[G]
chrA1.15002736	0-50	-1:12360355-12360405	0-100	+1:12360254-12360354	0-60	+1:12360355-12360415	[T/C]	[A]	[A]GCGAGCAATAGCCTACCCATATTATGTCACTGGAGTAAAACCCTATCGTA
chrA1.150042862	0-50	-1:115710930-115710980	0-100	+1:115710829-115710929	0-100	+1:115710930-115711030	[A/C]	[G]	[G]CCACCATACAAAGCTAGTCTCTCTGAAGGGAGTTCTATAGCTGCAGTGAT
chrA1.150076892	0-50	+1:115731964-115732014	0-100	+1:115731914-115732014	0-100	+1:115732015-115732115	[A/G]	[G]	TGAGTCAGGTGCTTGGTTTAAAAATTCTGACCACAGGAATCCATGCTTCT[G]
chrA1.150102051	0-50	+1:115748518-115748568	0-100	+1:115748468-115748568	0-100	+1:115748569-115748669	[T/G]	[T]	CCAGTGCTTCAGCAGCTGCAAAGAAAAAGCTTAAAAAGGTAAAGGGAGAT[T]
chrA1.15045382	0-50	+1:12402930-12402980	0-100	+1:12402880-12402980	0-100	+1:12402981-12403081	[T/C]	[T]	TTATTTTGTCTCTCAGCCCTCCCTACTGTCTTTGGTTGACTTTGCCTCTA[T]
chrA1.15081309	0-50	-1:12428343-12428393	0-100	+1:12428242-12428342	0-100	+1:12428343-12428443	[A/G]	[T]	[T]AACATGAAACTTCAGAACAACGCAGTTGGCAAGATCTTGACCTACAGGTG
chrA1.150927528	0-50	+1:117201965-117202015	0-100	+1:117201915-117202015	0-100	+1:117202016-117202116	[A/C]	[A]	GTGATTAGTAGGGACACACATGTTTATACTGTGAAAGTTGCAGCAAATAC[A]
chrA1.150958401	0-50	+1:117232192-117232242	0-100	+1:117232142-117232242	0-100	+1:117232243-117232343	[A/G]	[A]	AGAAATAGTAACTCTCAAGTGCTAAGGCATCAGGAGGAAAGAGGGACCCA[A]
chrA1.151030041	0-50	-1:117291110-117291160	0-100	+1:117291009-117291109	0-97	+1:117291110-117291207	[A/G]	[T]	[T]CTTAGGTAAAGTGCTTGTTGGTTCCCATTTTCTCCATGGGGTTGATCCAT
chrA1.151095320	0-50	-1:117341860-117341910	*	*	0-100	+1:117341860-117341960	[T/C]	[G]	[G]TTTGTCAATGCTTGCCGTGGTTGTTATGGATGCAATGAAAAAGCCTTTGG
chrA1.151109226	0-50	-1:117353768-117353818	0-100	+1:117353667-117353767	0-100	+1:117353768-117353868	[T/C]	[A]	[A]TTATTTAGTTGTCTTCCTTCACTTGTGTGGGGATTTCTGGAAACTCAGAG
chrA1.15111432	0-50	-1:12447985-12448035	0-100	+1:12447884-12447984	0-100	+1:12447985-12448085	[T/C]	[A]	[A]GCTATGAAGGAGACATTTGCAGTTAGCACTCTGAAGTTAGGAAGCAACAA
chrA1.151135389	0-50	+1:117371930-117371980	0-100	+1:117371880-117371980	0-100	+1:117371981-117372081	[T/G]	[G]	GGCGCACTTCTGTGACTTAAAAGGACATTGGTATGACAGCAGTTATAATT[G]
chrA1.151220354	0-50	-1:117437315-117437365	0-100	+1:117437214-117437314	0-100	+1:117437315-117437415	[T/C]	[G]	[G]GATGGTTACTGTTCCTGCAGTCATACGCAGATCTAAGAGAAGAGAATTAA
chrA1.151284259	0-50	-1:117512013-117512063	0-100	+1:117511912-117512012	0-100	+1:117512013-117512113	[A/G]	[T]	[T]CTCATCTTCATCTTCACTGCTGCTGCTGAGGTCATTGAATATCTCCCGAA
chrA1.151341639	*	*	*	*	*	*	[T/C]	*	*
chrA1.151368078	0-50	-1:117568887-117568937	0-100	+1:117568786-117568886	0-100	+1:117568887-117568987	[A/G]	[T]	[T]GTTTGGTGGTATTTTGCATAAATTGGGCTGTGCAATAGTGTGGAAGTATG
chrA1.151379419	0-50	-1:117580619-117580669	0-55	+1:117570472-117570527	0-61	+1:117580619-117580680	[T/G]	[C]	[C]GATATTGGCTTAAACTCTCTGCGGATTTATAAACTCTCTCTTAGCCCTAG
chrA1.151418290	0-50	+1:117611153-117611203	0-100	+1:117611103-117611203	0-100	+1:117611204-117611304	[T/C]	[C]	CTGTCATAAGATTGGACCAGGAGTTTCTCCCACCTATAATCCTGAAACTT[C]
chrA1.151504976	0-50	+1:117687781-117687831	0-100	+1:117687731-117687831	0-100	+1:117687832-117687932	[T/G]	[T]	GTATAGTTTCAGAGGAAGAGGCTTAAAAAGGGAATTCCCCACCAAAAATC[T]
chrA1.151549939	*	*	*	*	*	*	[A/G]	*	*
chrA1.151575562	0-50	-1:117742492-117742542	0-100	+1:117742391-117742491	0-100	+1:117742492-117742592	[T/C]	[A]	[A]GTCCTCAACAACAAACTGTGGATAAAGGCAGAGTGTTGAGTTATTAAGCT
chrA1.151607769	0-50	+1:117764588-117764638	0-100	+1:117764538-117764638	0-100	+1:117764639-117764739	[A/G]	[A]	CGGGCTTTTAAAATGACAATAGCTGGTGAAGTGACCCAGCCAGATTCTTG[A]
chrA1.151662452	0-50	-1:117810781-117810831	0-100	+1:117810680-117810780	0-100	+1:117810781-117810881	[T/C]	[G]	[G]CTGTGAGGAGGACCTGATATTGCTCCTTCACTACAGTCTCCTCCTTTTTT
chrA1.151711589	0-50	-1:117845443-117845493	0-100	+1:117845342-117845442	0-100	+1:117845443-117845543	[A/G]	[T]	[T]GAATGGTAGTGTGGAAAGTGAACTAGTTCTTAGGAGTGAGATGGAGACTG
chrA1.15172550	0-50	-1:12502875-12502925	0-100	+1:12502774-12502874	0-100	+1:12502875-12502975	[T/G]	[C]	[C]ATCTGAGGATTCTGAAGATCTTTGGGGAAAAATCTCCAATGGGAGAGGGT
chrA1.151736280	0-50	+1:117870067-117870117	0-100	+1:117870017-117870117	0-100	+1:117870118-117870218	[T/C]	[C]	ATACCAGAGATGGTAGGATCAACTAGAATAACATGTCACACGGTGGGCTG[C]
chrA1.151774711	0-50	+1:117890856-117890906	0-100	+1:117890806-117890906	0-100	+1:117890907-117891007	[T/C]	[T]	GGCCTATGTGTGAAATTGAGGATATCATTGGGGGACTTATTGGAGCTACA[T]
chrA1.151802283	0-50	+1:117918457-117918507	0-100	+1:117918407-117918507	0-100	+1:117918508-117918608	[A/G]	[G]	ATCACCTTCCAAATTACCTAGACAGGTCACAAAGGGAAAGGTCTCCAGCA[G]
chrA1.151848174	0-50	-1:117955705-117955755	0-100	+1:117955604-117955704	0-100	+1:117955705-117955805	[A/C]	[T]	[T]CTTTCTACGGAGCTAGTCTCTGGTATAATACATAACCTTGAGCAAACCTG
chrA1.151882900	0-50	-1:117983846-117983896	0-100	+1:117983745-117983845	0-100	+1:117983846-117983946	[T/G]	[C]	[C]AATAAGCCAGGACTTCACTGTGAAATGCTAAGTGAGGAGAGAGCCAGAGA
chrA1.151955434	0-50	+1:118043301-118043351	0-100	+1:118043251-118043351	0-100	+1:118043352-118043452	[A/C]	[A]	GTACTGACCGCAACAAGGCAAACAGAAATAATATGCTCACATTCACCTCC[A]
chrA1.151983860	0-50	-1:118071840-118071890	0-100	+1:118071739-118071839	0-100	+1:118071840-118071940	[T/C]	[A]	[A]TACCTAATATGTCTGCTTGACTTTTTCAGACCTTCTCACTTCAGCCCTAA
chrA1.152011612	0-50	+1:118089027-118089077	0-100	+1:118088977-118089077	0-100	+1:118089078-118089178	[A/G]	[A]	CCTGTCTCTGAATCAATAGCTACCAAGTGAGAAACTGGGGATTCCTGGAT[A]
chrA1.152012524	0-50	+1:118089939-118089989	0-100	+1:118089889-118089989	0-100	+1:118089990-118090090	[T/C]	[C]	TCAAAAAATGAGTGGATTTCCCTGTCTAGCTCCTTCACCACCACAAGTTC[C]
chrA1.152061888	0-50	-1:173873183-173873233	0-100	+1:173873082-173873182	0-85	+1:173873183-173873268	[T/G]	[A]	[A]CCTGTACAGACTGCCAGGTCATCATGTTCAAAAGTGTAGTTTGAAGAGGT
chrA1.152087566	0-50	-1:118145965-118146015	0-100	+1:118145864-118145964	0-100	+1:118145965-118146065	[T/C]	[A]	[A]ACCCTGAGCGTTGCGCTTCAAATGTGATTGGCTGAAGCACATAATACCAT
chrA1.15211378	0-50	-1:12538019-12538069	0-100	+1:12537918-12538018	0-100	+1:12538019-12538119	[A/G]	[C]	[C]TGAGTATGGAAGAAACACTGGTGATATTGGCTTTCCTGGAGCACCCTTTT
chrA1.152116583	0-50	-1:118173406-118173456	0-59	+1:118173305-118173364	0-100	+1:118173406-118173506	[A/G]	[T]	[T]CCATCCCTCCAGAACATTCAAACTGGTCTCTAAGACAAGGCTTGCTACAT
chrA1.152145477	0-50	+1:118191301-118191351	0-100	+1:118191251-118191351	0-100	+1:118191352-118191452	[T/C]	[T]	CATGGGTCACTAAATGTTTTCTTCTTTGTACTTCCCATGCCTGAACAACG[T]
chrA1.152245944	0-50	+1:118276936-118276986	0-100	+1:118276886-118276986	0-100	+1:118276987-118277087	[A/C]	[A]	GAAAGAGGCCTCTAACTAAACTCCAGTTGTTCCTATTTCCAGCCTAACCC[A]
chrA1.152284386	0-50	-1:118314809-118314859	0-100	+1:118314708-118314808	0-100	+1:118314809-118314909	[T/C]	[A]	[A]GTTTCTTTTTCTCCCTGGGTGCTGTCAGCCAGTAAGAACTTTTAAGCAGA
chrA1.152317387	0-50	-1:118325259-118325309	0-100	+1:118325158-118325258	0-100	+1:118325259-118325359	[A/G]	[T]	[T]GGATCAGGTCACCAATCCTAATCCATTGGCCAAAGGAGGGTATACTGAAA
chrA1.152356050	0-50	+1:118355785-118355835	0-100	+1:118355735-118355835	0-100	+1:118355836-118355936	[T/C]	[C]	CTCATTAAGCCATTACAGGTGTGTTGAGAGGACACAGTCTCAGCTTAAGG[C]
chrA1.152390027	0-50	-1:118389927-118389977	0-100	+1:118389826-118389926	0-100	+1:118389927-118390027	[T/C]	[A]	[A]GAGTTGGGGTGAGATTGCAGGGGGTGATTACTGACAATATCATTACAGTT
chrA1.1524078	0-50	+1:1548349-1548399	0-100	+1:1548299-1548399	0-100	+1:1548400-1548500	[T/C]	[C]	ACACAAAGTGAGCCCCTGAGAAACATCCAGGTAGGAGTATAAATTGGTGC[C]
chrA1.152449635	0-50	-1:118428321-118428371	0-100	+1:118428220-118428320	0-100	+1:118428321-118428421	[A/C]	[T]	[T]GACACATCTTGCCTAATCAGAGTGAGAGTTGTGTACATGTGATAAGCGAG
chrA1.15245147	0-50	-1:12567673-12567723	0-100	+1:12567572-12567672	0-100	+1:12567673-12567773	[A/G]	[T]	[T]GTCTCAAGTTGAATACATCCTTTCTTACCAGACTTGGTCTTCCTGCTGGG
chrA1.152488696	0-50	+1:118459316-118459366	0-100	+1:118459266-118459366	0-100	+1:118459367-118459467	[T/G]	[T]	TATGCATTGTAGCTGTTGATGTGCCTGACAGAGTTGGAGGAACACAATCA[T]
chrA1.152577166	0-50	+1:118527223-118527273	0-100	+1:118527173-118527273	0-100	+1:118527274-118527374	[T/G]	[T]	GGCTTGATGTGGCAAGAATGCTTATAAGGCAAGCCAAAGGAAGAGTGTGT[T]
chrA1.152640105	0-50	-1:118583293-118583343	0-100	+1:118583192-118583292	0-100	+1:118583293-118583393	[A/G]	[C]	[C]TGATAACTATGTAATTAGCATAGTTTCCTACCCCTCATCCCCAAAGAGAG
chrA1.152688310	0-50	-1:118622224-118622274	0-100	+1:118622123-118622223	0-100	+1:118622224-118622324	[T/C]	[A]	[A]GGAGTTTATGTGACTTCATGCCCCTCTTTCTGGGGTAGAATAAACAAAAC
chrA1.152753164	0-50	+1:118679572-118679622	0-100	+1:118679522-118679622	0-100	+1:118679623-118679723	[A/C]	[C]	GTGATTGCCTGCTTCCTCGGCTTTCCATACATTCTCATGTCACATAGAGA[C]
chrA1.152792735	0-50	-1:118712203-118712253	0-100	+1:118712102-118712202	0-100	+1:118712203-118712303	[T/C]	[G]	[G]TTTTAACCCTTGGCTTCCTACAGCAGCTTGCTTACGTGAGATTTTACCAC
chrA1.152820985	0-50	+1:118730919-118730969	0-100	+1:118730869-118730969	0-100	+1:118730970-118731070	[T/C]	[T]	CATCTCTGGACACTTTTGTTTAGGAACTGTTTCCCTTGGAAAAGAGGGCA[T]
chrA1.152894519	0-50	-1:118785689-118785739	0-100	+1:118785588-118785688	0-100	+1:118785689-118785789	[A/G]	[C]	[C]TGCTGATCCCTGGAAAATTTATAGATCTTCAGAAGAATTCCCCTAGGAAC
chrA1.152998989	0-50	+1:118863424-118863474	0-100	+1:118863374-118863474	0-100	+1:118863475-118863575	[A/G]	[A]	ACTGTGAAGGCTGATGCTGCTTCTCTTTTTATTTGGCAGCGTGGTCAAGA[A]
chrA1.153043862	0-50	+1:118907461-118907511	0-100	+1:118907411-118907511	0-100	+1:118907512-118907612	[A/G]	[A]	GGCATTGTCAGACTCCTCTTTATAAATAAATCTTCTGGCCAGGGTAAAAG[A]
chrA1.153079342	0-50	+1:118939415-118939465	0-100	+1:118939365-118939465	0-100	+1:118939466-118939566	[T/C]	[T]	AAGTGGAAGTTTCTGAACTCTGCCTCTGTGGGGCTAAAATTACCCTTTCT[T]
chrA1.153104219	0-50	-1:118959958-118960008	0-100	+1:118959857-118959957	0-100	+1:118959958-118960058	[T/C]	[A]	[A]CAAGTAATATTCCCTATAGCTGGAGAAGTAAGTTCTTCTGTCTTGAAGGG
chrA1.15311103	0-50	+1:12616995-12617045	0-100	+1:12616945-12617045	0-100	+1:12617046-12617146	[A/G]	[A]	GTGAGATCACTGTTAGTCCATCCGATTGTTATGCCGTTGAGTGTAAGCAC[A]
chrA1.153178186	0-50	-1:119021482-119021532	0-100	+1:119021381-119021481	0-100	+1:119021482-119021582	[T/C]	[G]	[G]AGGAAAATAGCCCAAGTTCTGTTTCTCTTTAACTTGTGGGATTTGCAAGG
chrA1.153225525	0-50	+1:119065481-119065531	0-100	+1:119065431-119065531	0-54	+1:119065532-119065586	[T/G]	[G]	CCTCTGATTATGAATGTCATCTCTAAGACAGGTAGAAGGTAAAGGCAGGA[G]
chrA1.153262452	0-50	-1:119096118-119096168	0-100	+1:119096017-119096117	0-100	+1:119096118-119096218	[T/C]	[A]	[A]CGAAGATTCATTTGGCTCAAAAACCAAGGAGAGCAATGGGAAAGGAATGA
chrA1.153305233	0-50	-1:119138062-119138112	0-100	+1:119137961-119138061	0-100	+1:119138062-119138162	[T/C]	[A]	[A]ATCCAGACTGGTTTGCTAAAGTGAACTGTTGATGGCTTTTCCACTGGGAA
chrA1.153342385	0-50	+1:119164876-119164926	0-100	+1:119164826-119164926	0-100	+1:119164927-119165027	[A/G]	[G]	TTTGCTTCCCTCCCAGATACTCAGGAGACTTGTACATATATATGCATAGC[G]
chrA1.153379148	0-50	+1:119190538-119190588	0-100	+1:119190488-119190588	0-100	+1:119190589-119190689	[T/C]	[C]	TTTGAGATTAGTCACAACTTGTGAGGCTGATGACTGATGAGTTTGCTTCT[C]
chrA1.153417534	0-50	-1:119228348-119228398	0-100	+1:119228247-119228347	0-100	+1:119228348-119228448	[T/C]	[G]	[G]TGCAAGGCTGTGCATGGAAGATACAAATGGAGTAGAGAAGATGTTTGAGC
chrA1.153458015	0-50	-1:119266266-119266316	0-100	+1:119266165-119266265	0-100	+1:119266266-119266366	[A/G]	[T]	[T]TGCCTCAATCCTGAACAGGTTTTTATCTTCCTGCAGCACCTGAATGTACC
chrA1.153511009	0-50	+1:119285960-119286010	0-100	+1:119285910-119286010	0-100	+1:119286011-119286111	[A/G]	[A]	CAGGCAAGATAGATAGGCAACATTGTCTTGAATTCCTGGTTTATGGTGGT[A]
chrA1.153539723	0-50	-1:119307918-119307968	0-100	+1:119307817-119307917	0-100	+1:119307918-119308018	[A/G]	[C]	[C]GCTACCTTCTGTAGAGGAAGGAGAAAAAAAAAATAGGAAAACTGGGAGTG
chrA1.153567245	0-50	-1:119335412-119335462	0-100	+1:119335311-119335411	0-100	+1:119335412-119335512	[A/G]	[C]	[C]TTTCTCTATCTCCTCGGGCTGTTTATCACTTGCTTCTTACTACCACCTCT
chrA1.153592778	0-50	-1:119356195-119356245	0-100	+1:119356094-119356194	0-53	+1:119356195-119356248	[A/G]	[C]	[C]TCACAGAAAACACATCTGGTCAACTATCACTTGATGCACACTATTTCCCT
chrA1.153655524	0-50	-1:119414378-119414428	0-100	+1:119414277-119414377	0-100	+1:119414378-119414478	[T/C]	[A]	[A]GAGCTTTAATGTTCGACATGTGATGACCACAAGGTCACAAGTCACTGCAT
chrA1.15367332	0-50	+1:12664326-12664376	0-100	+1:12664276-12664376	0-100	+1:12664377-12664477	[T/C]	[T]	GTACCATGAGGAACTTGAGAAAGCTGTTGGTTAGAAGTAAGGGGCAAATT[T]
chrA1.153680196	0-50	-1:119426233-119426283	0-100	+1:119426132-119426232	0-100	+1:119426233-119426333	[T/G]	[A]	[A]TGTATCTAGAAGAGATGACTCCTCTTTTCTTTTCCCTTGGCGCAAGTCAG
chrA1.153717649	0-50	+1:119455206-119455256	0-100	+1:119455156-119455256	0-100	+1:119455257-119455357	[T/G]	[T]	ACTTTTGGCAAATTGCCTCACAAATTATACAGTGGCTCCCTGCCTTCTCG[T]
chrA1.153749290	0-50	-1:119476919-119476969	0-100	+1:119476818-119476918	0-100	+1:119476919-119477019	[T/C]	[G]	[G]TGTTGCATTATAACTTTGACTGTGGTCAGTCCTGCTACATTCCCTATGTC
chrA1.153801039	0-50	-1:119519385-119519435	0-100	+1:119519284-119519384	0-100	+1:119519385-119519485	[A/G]	[T]	[T]TGAGGCTGGTTAGCAGCTTTCAGTAATGGCAGAGAATTGCTAATAAGTGA
chrA1.153869349	0-50	+1:119576502-119576552	11-100	+1:119578948-119579037	0-58	+1:119579038-119579096	[T/G]	[T]	TGTACCTTTATAGCCTGCTGAACACACACATCTTTAGAGACATGAAGGAT[T]
chrA1.153920376	0-50	+1:119609129-119609179	0-100	+1:119609079-119609179	0-100	+1:119609180-119609280	[T/C]	[T]	CAGGGAATGTGAAGGTTCACAATTTCTTACAAATGCCCAGATGAAGGAAT[T]
chrA1.153983095	0-50	+1:119650685-119650735	0-100	+1:119650635-119650735	0-100	+1:119650736-119650836	[T/C]	[T]	AAGAAACTTTCCTCTTTAGTGGCTTCCCCTAAACCATGTAGGATGACTGA[T]
chrA1.154029594	0-50	+1:119696123-119696173	0-100	+1:119696073-119696173	0-100	+1:119696174-119696274	[A/G]	[A]	AAAATTATCCCCAGTGTACTTCAAAGATTGTAGGATAGGTTGAGCCTCCC[A]
chrA1.15413408	0-50	-1:12703336-12703386	0-100	+1:12703235-12703335	0-100	+1:12703336-12703436	[A/G]	[C]	[C]GGAAAAGTTAATTTGCTGATACGTATTTCTAATTGGCCTGCTGTGGCCAC
chrA1.154140777	0-50	+1:119787010-119787060	0-100	+1:119786960-119787060	13-65	+1:119789667-119789719	[A/C]	[C]	AATAGTTTCTTCAGTTTGTGGACGGCCTCTGAGAGACCTTCATGAATATC[C]
chrA1.154166163	0-50	+1:119809759-119809809	0-100	+1:119809709-119809809	0-100	+1:119809810-119809910	[A/G]	[G]	AGGGAGTGTGAGAGACAAGTGTTCATGAGATTGTGAGTGAAGAGGGATTC[G]
chrA1.154242657	0-50	+1:119879170-119879220	0-100	+1:119879120-119879220	0-100	+1:119879221-119879321	[T/C]	[C]	GGCCAGGCTTAGAGCAACGTTCTGCCATAACCCTTACCTTTCTACATTAT[C]
chrA1.154270766	0-50	-1:119899589-119899639	0-100	+1:119899488-119899588	0-100	+1:119899589-119899689	[A/G]	[C]	[C]AACCTTCTCTTGGCATTAGTGACTGAGTCTACTAAGGCAGTGGGCTCAAT
chrA1.154340479	0-50	+1:119955364-119955414	0-100	+1:119955314-119955414	0-100	+1:119955415-119955515	[T/C]	[C]	CTTCATCTGTACACGAACTGAGCTGTACAATTTTCCACCGTTTCTTTCCG[C]
chrA1.154424214	0-50	+1:120020038-120020088	0-100	+1:120019988-120020088	0-100	+1:120020089-120020189	[A/G]	[A]	GATTGTTTCATGTACAAATCAGAAGAGTACCAGGGGCCAAACCCACGAAT[A]
chrA1.154459738	0-50	+1:120052147-120052197	0-100	+1:120052097-120052197	0-100	+1:120052198-120052298	[A/G]	[G]	GTCATGATGAGGAAACAGACCCTTGTCTTTAAGTCCTTGTGGATGTCACA[G]
chrA1.154514545	0-50	-1:120098399-120098449	0-100	+1:120098298-120098398	0-100	+1:120098399-120098499	[T/C]	[A]	[A]TAAGAGTTCAAAGTCCTTTTGGCTCAATGGTGTCCACATGCCAGATCAAT
chrA1.154577083	0-50	-1:120145397-120145447	0-100	+1:120145296-120145396	0-100	+1:120145397-120145497	[A/C]	[T]	[T]AAGCCTTGATCTCTGGAGGGGGAACAGTAAATGAGTCTGTAAAGTTTAGT
chrA1.154601832	0-50	+1:120163357-120163407	0-100	+1:120163307-120163407	0-100	+1:120163408-120163508	[T/C]	[C]	AATTGAGGCTGGGAGTTGGTTATTAAGTCCAAGATTCCAGTGCTAGGAGG[C]
chrA1.154630201	0-50	-1:120188653-120188703	0-100	+1:120188552-120188652	0-100	+1:120188653-120188753	[T/C]	[G]	[G]TATTCCACCATATTATCTGGAAAACACTTCCCTGGAGATTGAGACTAAGC
chrA1.154658901	0-50	-1:120215221-120215271	1-100	+1:120215121-120215220	0-100	+1:120215221-120215321	[T/C]	[A]	[A]GTAGGCATTTCCAAAGTTATGGGTGCTGCTTTCTCCTCTTCCGTATGTCT
chrA1.154746107	0-50	-1:120291252-120291302	0-100	+1:120291151-120291251	0-100	+1:120291252-120291352	[T/G]	[C]	[C]CTTTGTCTTCTGCCTCCTTGAATCTCTTCCTGGGCATGAATTCCCTTCAT
chrA1.154775285	0-50	-1:120313078-120313128	0-100	+1:120312977-120313077	0-100	+1:120313078-120313178	[A/G]	[C]	[C]AGACCTGAACACCTGTTGACTTTCCTTCTCAGCTGATTGTAAAAGGCCCT
chrA1.154785902	0-50	-1:120316192-120316242	0-100	+1:120316091-120316191	0-100	+1:120316192-120316292	[A/G]	[C]	[C]GAGCGTTAATTGTATTCTTCTCAAACCAGGATCAAGCTGATTCATCACCT
chrA1.154815655	0-50	+1:120345793-120345843	0-100	+1:120345743-120345843	0-100	+1:120345844-120345944	[T/C]	[C]	CCTCCACTGCTGTTGCTTGTCTGTTACTCAGCATCTTGAAAACAGTTCTA[C]
chrA1.154851665	0-50	-1:120367709-120367759	0-100	+1:120367608-120367708	0-100	+1:120367709-120367809	[T/C]	[G]	[G]CTGGTTCTGCCCCATCAAGAGATAATGGCTAGGAGGGAGACATTAATTAC
chrA1.154887423	0-50	-1:120403648-120403698	0-100	+1:120403547-120403647	0-100	+1:120403648-120403748	[T/C]	[A]	[A]GGAGGGGTGGAGAAGTGCCAAAACCCCTGATTACTCTGTTTCTGATATAA
chrA1.154897381	0-50	+1:120414012-120414062	0-100	+1:120413962-120414062	0-100	+1:120414063-120414163	[T/C]	[C]	AGGGTACATGATTGAGGGAAAGGAAGAAGGAAAGGAGAGATTAGCTTTGA[C]
chrA1.154924626	0-50	+1:120441167-120441217	0-100	+1:120441117-120441217	0-100	+1:120441218-120441318	[T/G]	[G]	TTCTGGTGTTACTGCAATATAGAAGCTGGGACAGCTTCTAACCCCAGTCA[G]
chrA1.154981295	0-50	+1:120477412-120477462	0-100	+1:120477362-120477462	0-100	+1:120477463-120477563	[T/G]	[T]	GTTCTCTCATTTAGGGCATTTATCTGGGATTGAGTGGAGAAGTCCTTCAG[T]
chrA1.15527226	0-50	+1:12793761-12793811	0-100	+1:12793711-12793811	0-100	+1:12793812-12793912	[A/C]	[A]	AGCACTCAGTAAAGGCACTGCAATACAGGTAACTCCTATATAAACCAGGT[A]
chrA1.15552359	0-50	+1:12818891-12818941	0-100	+1:12818841-12818941	0-100	+1:12818942-12819042	[T/C]	[C]	CTTTCCTATGTCTGAGCAAATGGATTTTGTCCCTCTTCTGCTATTGTAGG[C]
chrA1.1556012	0-50	+1:1577096-1577146	0-100	+1:1577046-1577146	0-100	+1:1577147-1577247	[A/G]	[G]	GTGCAAATTGCTATGGGATGTCAAAGAGATTACTTGTCACTAGTTGGGAC[G]
chrA1.15595890	0-50	+1:12843636-12843686	0-100	+1:12843586-12843686	0-100	+1:12843687-12843787	[T/C]	[C]	AGCCATATGGAGGTTCTTTATCCTTGGAACCCTCCTATCTTAGCAAGTCC[C]
chrA1.15598352	0-50	-1:12847404-12847454	*	*	0-100	+1:12847404-12847504	[A/C]	[G]	[G]GGGGCTATCTTTTCTTTGTGGTTTCCACGTTGCTTGACTTTCCATTCTCT
chrA1.15671363	0-50	-1:12908504-12908554	0-100	+1:12908403-12908503	0-100	+1:12908504-12908604	[A/C]	[T]	[T]TATCCAGCAAAGCCATAGGTTTTCATATGTCTACATCCTGAATTGAGTCC
chrA1.15715980	0-50	-1:12943411-12943461	0-100	+1:12943310-12943410	0-100	+1:12943411-12943511	[T/C]	[G]	[G]TGAAAGGCCAACATCACCCCTATTTTACAGATTAGCAAAGGGGAAGGTTA
chrA1.15716044	0-50	-1:12943475-12943525	0-100	+1:12943374-12943474	0-100	+1:12943475-12943575	[T/C]	[G]	[G]GACTCTGGTCTTGAAGGCCTACCCTGCCTGCATCAATTAATATTGAACTG
chrA1.15752352	0-50	+1:12974138-12974188	0-100	+1:12974088-12974188	0-100	+1:12974189-12974289	[T/C]	[T]	AGGTTTAAGTTGCTGTAGTGGTCTATGTGAGCCTCACTCTAGACAAATCA[T]
chrA1.15779930	0-50	+1:12988855-12988905	0-100	+1:12988805-12988905	0-100	+1:12988906-12989006	[T/C]	[T]	ACATCGATTTTCTAAGATTGGCTGAAGGGCCTGGGACAGGACAATATGAC[T]
chrA1.158035410	0-50	+1:127666050-127666100	0-68	-1:127666134-127666202	0-100	-1:127666000-127666100	[A/G]	[C]	[C]AGTGTTTGCTTGGAAGAGCAGCAGCTCGCTCTACTAGATTTTCACTCTTG
chrA1.15805763	0-50	+1:13009425-13009475	0-100	+1:13009375-13009475	0-100	+1:13009476-13009576	[A/G]	[A]	TCCTGTACTTCCCACCCTTGCCTTGATGAATGGAATGATGCTTGGAACTT[A]
chrA1.158095223	0-50	-1:127620350-127620400	20-100	-1:127620350-127620430	0-100	-1:127620249-127620349	[T/C]	[C]	GGATAACTGTGCACACAGTAGGATTGAATGAACATCTGCAAACTGATTAG[C]
chrA1.158103631	0-50	+1:127612182-127612232	0-100	-1:127612233-127612333	0-100	-1:127612132-127612232	[T/C]	[G]	[G]AATACATATTCTCTGTGCAAATGTCCAGAAGGATAGCCAGGGTGATCAAA
chrA1.158162850	0-50	+1:127558515-127558565	0-58	-1:127558608-127558666	0-99	-1:127558466-127558565	[T/G]	[C]	[C]CTCCAGAGAAGCTGTTTGACTTGCAGAGAAATCTTGAATGGGAAATACCA
chrA1.158201185	0-50	+1:127528269-127528319	0-100	-1:127528320-127528420	0-100	-1:127528219-127528319	[T/C]	[G]	[G]AGGCAGTGTTCAAACAGACCAAGAATTATCCCCTTCCTCCAGTATGCTTT
chrA1.158248680	0-50	+1:127490545-127490595	0-82	-1:127490614-127490696	0-100	-1:127490495-127490595	[T/C]	[A]	[A]TATCTCACTTGATGGACACCATTGGAGAGAAACAGAAATTTTGGCAAGAG
chrA1.158308851	0-50	-1:127437690-127437740	0-100	-1:127437690-127437790	45-100	-1:127437589-127437644	[A/G]	[G]	TCTGTTTTCAACTTTGGGCCTCACCTTCTTTACCACAATGTCTGATGTTC[G]
chrA1.15832132	0-50	+8:141249317-141249367	0-100	+8:141249267-141249367	0-72	+8:141249368-141249440	[T/C]	[T]	TGTAATGTTTCCAAAGAATAAGTGAGCCGGAAGCCTAATGCAACTCAGTG[T]
chrA1.158351979	0-50	-1:127402628-127402678	0-100	-1:127402628-127402728	0-51	-1:127402576-127402627	[A/C]	[C]	AACTTACAGATGGCATTAGTATTGGCCGCCATTCACTAGGTCAGACAGAA[C]
chrA1.158383317	0-50	-1:127388026-127388076	0-100	-1:127388026-127388126	0-100	-1:127387925-127388025	[T/C]	[T]	AAGATATGGAGTGAAGGGAGAGGAACATGGAAAACCAACCCTTAGAGGTG[T]
chrA1.158420039	0-50	-1:127353224-127353274	0-100	-1:127353224-127353324	0-100	-1:127353123-127353223	[A/G]	[G]	AAATGTTGCCTTCCTAAGAGCACCTGACAAACCCTGGTAGAGATATAGGT[G]
chrA1.158523401	0-50	-1:127287574-127287624	0-100	-1:127287574-127287674	0-100	-1:127287473-127287573	[T/C]	[C]	AGACACACCCTAACAAATGCAAGGAACCTTTGGCCCTTAGGTGAAATCAT[C]
chrA1.158568315	0-50	-1:127241521-127241571	0-100	-1:127241521-127241621	0-100	-1:127241420-127241520	[T/C]	[T]	AGGGCTTTGTGCTTGTGTCACCTTGTTGAAGGAACTGGAGCTATAGTAAG[T]
chrA1.1585757	0-50	-1:1591253-1591303	0-100	+1:1591152-1591252	0-100	+1:1591253-1591353	[A/G]	[T]	[T]GGTCATAATTGTCCCTAGGCGCTTAGTACAGTTCCTCTGTGAAAGTTAAT
chrA1.158614056	0-50	-1:127214492-127214542	0-100	-1:127214492-127214592	0-100	-1:127214391-127214491	[T/C]	[T]	CAATCCCCAGATTTCACTTTGATGAGGAATATGGAACCACTAGACAGATG[T]
chrA1.158660238	0-50	-1:127183734-127183784	0-100	-1:127183734-127183834	0-100	-1:127183633-127183733	[A/C]	[A]	GAAAAAGTCACCGACTGACGACAAGTTGCTAAGTAAGAACCACAAAAAGC[A]
chrA1.15866664	0-50	-1:13043454-13043504	0-100	+1:13043353-13043453	0-100	+1:13043454-13043554	[A/G]	[T]	[T]ACAAAAGACTCTGGCAGAAGAGAAAGATCTTTTATCCTGGCTGTTGGGAT
chrA1.158712984	0-50	-1:127152173-127152223	0-100	-1:127152173-127152273	0-100	-1:127152072-127152172	[T/G]	[G]	GTCCAAGGTCTATCTTCTGGACTTAATCCTCACCGACACACTATGTCAAT[G]
chrA1.158743365	0-50	-1:127121836-127121886	0-100	-1:127121836-127121936	0-99	-1:127121736-127121835	[A/G]	[A]	TATCAAAGCCACCTTCCCATCAAGTACAGCAGAGTCCAGCAACATTCACA[A]
chrA1.158769725	0-50	+1:127111368-127111418	0-100	-1:127111419-127111519	0-100	-1:127111318-127111418	[A/C]	[T]	[T]ATAAATATTTGGACCTGATGGTCAAGACAGTCAAAGTCAAGAGCCAGAGT
chrA1.158804496	0-50	-1:127083591-127083641	0-100	-1:127083591-127083691	0-100	-1:127083490-127083590	[T/C]	[C]	AGGGTTGGCTGAATTCCTAAATCCCTTACAGCTTATTAGGGGCTGATATT[C]
chrA1.158829322	0-50	-1:127057819-127057869	46-100	-1:127057819-127057873	0-100	-1:127057718-127057818	[A/G]	[G]	CATATTACATTGCAGTGTGGTCAGTGCTTTGAGGAAGAAGAGAAAGTTGA[G]
chrA1.158860988	0-50	-1:127029224-127029274	0-100	-1:127029224-127029324	0-100	-1:127029123-127029223	[T/G]	[G]	GGAACACAGATGCCTAAGACCACTATCCTTTGCAAGTTCTTCCTATTATG[G]
chrA1.158934992	0-50	+1:126946197-126946247	0-100	-1:126946248-126946348	0-100	-1:126946147-126946247	[A/G]	[T]	[T]GGCCGTATAGTGTTCAAAGTGCCAACTCATTAGCAGTATCTTGAGCTTTC
chrA1.158966328	0-50	+1:126914454-126914504	0-100	-1:126914505-126914605	0-100	-1:126914404-126914504	[A/G]	[T]	[T]AGAGGAAAGAACATGCGCTATCTAGAGAGAAATCTGGCAGATTTTGATTC
chrA1.158998605	0-50	-1:126897804-126897854	0-100	-1:126897804-126897904	12-100	-1:126897703-126897791	[A/G]	[A]	ATAGCTCCAGGGCTGTTTTTGATGTTCTGTTCACTCTAAAGAGCTGTACT[A]
chrA1.15901890	0-50	+1:13078394-13078444	0-100	+1:13078344-13078444	0-100	+1:13078445-13078545	[T/C]	[C]	ATAAAGCAGGAAGTTTCCGTGCCATTAAGGGACTTTTGTGCACACATTGA[C]
chrA1.159032110	0-50	-1:126876284-126876334	0-100	-1:126876284-126876384	0-100	-1:126876183-126876283	[T/C]	[C]	AGTACCTTGCCATCTTAAAGTAGATGATACTTCTGCTCCTGCTTTGCCCC[C]
chrA1.159065980	0-50	-1:126835169-126835219	0-100	-1:126835169-126835269	0-100	-1:126835068-126835168	[A/G]	[G]	GCTTCTAAGCATGGCCTATAGGGGTAGGTCAAAGAAGAACATTTCTGTGA[G]
chrA1.159095614	0-50	-1:126813642-126813692	0-100	-1:126813642-126813742	0-100	-1:126813541-126813641	[A/G]	[A]	TTAGGACTCCTATTCACCTAAGCTGCAAGAATCACTACTTACTCCCTTTG[A]
chrA1.159173522	0-50	+1:126751731-126751781	0-86	-1:126751796-126751882	0-100	-1:126751681-126751781	[A/G]	[T]	[T]GTTGCAGTCCAAAGACAAAAAGCCTGAAATTCCAACAGCTTATCCCTCCT
chrA1.159198661	*	*	*	*	*	*	[T/G]	*	*
chrA1.159239172	0-50	+1:126697475-126697525	0-100	-1:126697526-126697626	0-100	-1:126697425-126697525	[T/C]	[A]	[A]TTTGGAGAAGTTACTGTAGCAACAGATTATGTCACCTGAAGTTCAGGAGA
chrA1.159285023	0-50	-1:126660353-126660403	0-100	-1:126660353-126660453	0-100	-1:126660252-126660352	[T/C]	[T]	GGGTAGGAACATATGGTTGTGGAGAGAATAGGAGTGATTACTGGAAATCC[T]
chrA1.159324675	0-50	+1:126625932-126625982	0-90	-1:126625993-126626083	0-100	-1:126625882-126625982	[T/C]	[G]	[G]AATGATAAACCACAGGGGCCAATGATTCTCCTACAGGCAAACAGATCCCA
chrA1.159360200	0-50	+1:126602363-126602413	0-100	-1:126602414-126602514	0-100	-1:126602313-126602413	[T/C]	[G]	[G]AGAAAGAACTAAGAGGCTAGCTGGGAAAGCAGATGAATTTTATCTGTGTC
chrA1.159435382	0-50	-1:126545731-126545781	0-100	-1:126545731-126545831	0-100	-1:126545630-126545730	[T/C]	[C]	CTTCACATTGTCTGCTTATCCAAGTCTGAGCTTAGCCAATTCACCTAAAG[C]
chrA1.159469535	0-50	+1:126515800-126515850	15-74	-1:126515878-126515937	0-100	-1:126515750-126515850	[A/G]	[T]	[T]GGTTTTCTATTAATGAGCCACTTGATCACCTGTGATCTGGGAAGTCTGAG
chrA1.159496961	0-50	-1:126493471-126493521	0-100	-1:126493471-126493571	0-100	-1:126493370-126493470	[T/C]	[T]	ACTTAGATATGCTTGACTACAGTGTGGAAACCTGATGGTTCTTGCTCCAA[T]
chrA1.159569522	0-50	-1:126470637-126470687	0-100	-1:126470637-126470737	0-100	-1:126470536-126470636	[T/C]	[C]	GGAAAAACAGCCACCATATTTTTGATCAAACGATCTGAAGATTGCCCCTG[C]
chrA1.159601875	0-50	-1:126436152-126436202	0-100	-1:126436152-126436252	0-100	-1:126436051-126436151	[T/C]	[T]	AGCACTTAGTGATAAAGGGCCAGCCTGTTTAGAATGGGAGATGTTTGTCT[T]
chrA1.15963118	0-50	-1:13125755-13125805	0-100	+1:13125654-13125754	0-100	+1:13125755-13125855	[T/C]	[G]	[G]TATTCAACAGAAAGCAGGTAGACAGGTACAGTTACTTTTGAAGGAAGGTG
chrA1.159659309	0-50	+1:126388066-126388116	0-100	-1:126388117-126388217	0-100	-1:126388016-126388116	[A/C]	[T]	[T]TTACTACTGATTCTGCTTCCACAGTGCCATTCATTTCCACTCTATCCTTT
chrA1.159692179	0-50	-1:126360084-126360134	0-100	-1:126360084-126360184	0-100	-1:126359983-126360083	[A/G]	[G]	ACCATCCATCTGAAGGGCCTTCTTTAAAATGCCACAGAAAGAAAACTGTT[G]
chrA1.159723649	0-50	-1:126335294-126335344	0-100	-1:126335294-126335394	0-100	-1:126335193-126335293	[T/C]	[C]	ACAGTAGGGATGTCAGGACAACACTGAGAAGCTGAATACTGATTGAGTTA[C]
chrA1.159761755	0-50	+1:126306801-126306851	0-100	-1:126306852-126306952	0-100	-1:126306751-126306851	[T/C]	[G]	[G]AAAAACCATAGTGCCTGCCAATATCACCCAGGATTTTGGAGTTTGCCATT
chrA1.159837814	0-50	-1:126263690-126263740	0-100	-1:126263690-126263790	0-100	-1:126263589-126263689	[T/C]	[C]	CCCTAAAAGGCTCATGTGTGTTAATGTCCTCCTTTTTTTATCAAGCCCCA[C]
chrA1.159927826	0-50	+1:126186635-126186685	0-100	-1:126186686-126186786	0-100	-1:126186585-126186685	[A/G]	[T]	[T]GCTATCCTGTCTGTTCTTGGCCACAAATGATCATATGACCAGCAAAAAAA
chrA1.159963334	0-50	+1:126158561-126158611	0-100	-1:126158612-126158712	0-100	-1:126158511-126158611	[T/C]	[G]	[G]GTGTCTGGCCTTTGGTACAAAGCTAGATTCAGAGAAATAGTTCCCATGCA
chrA1.160014621	0-50	-1:126119456-126119506	0-100	-1:126119456-126119556	0-100	-1:126119355-126119455	[T/C]	[C]	ATAACATGCTACCTGTTCTGTCATAAGGGAGGAAGGAATTCATTTCCACA[C]
chrA1.160052339	0-50	+1:126095718-126095768	0-100	-1:126095769-126095869	0-100	-1:126095668-126095768	[T/C]	[A]	[A]CTGTGAAATACAATTCAGGAGCAAGAAGATGCCCATTATAGATTGCCTGG
chrA1.160079346	0-50	+1:126076511-126076561	0-100	-1:126076562-126076662	0-100	-1:126076461-126076561	[T/C]	[A]	[A]TATGACACTTTGATACCTCTTTTAGGACCATGAACACCCAAATGTCTCTC
chrA1.160105962	0-50	-1:126055258-126055308	0-100	-1:126055258-126055358	0-100	-1:126055157-126055257	[T/G]	[G]	GTCCCAGTCATTACTAAGTAGCTACAGATTATATTGCTGAGGACTTGCAT[G]
chrA1.160136954	0-50	+1:126027895-126027945	0-100	-1:126027946-126028046	0-100	-1:126027845-126027945	[T/C]	[G]	[G]TCTCAGTCCAAGCTCCTTCCCTCACTGAATTGGCTTGATTTATTAAGTCT
chrA1.16019880	0-50	-1:13166940-13166990	0-100	+1:13166839-13166939	0-100	+1:13166940-13167040	[T/C]	[G]	[G]GGGCAATCATGTTGACTTCCTGTGTTCCTAATAGAGTTCCTCCATTTATT
chrA1.160211596	0-50	-11:10063082-10063132	0-100	+11:10062981-10063081	0-100	+11:10063082-10063182	[A/G]	[T]	[T]ATTCTCTAACTTAACCTGCTTCTCCTGCTTTTGTTTTCCCAGTTGAACTC
chrA1.160257331	0-50	+1:125922406-125922456	0-100	-1:125922457-125922557	0-100	-1:125922356-125922456	[A/C]	[G]	[G]GGGTTCAGTTAAATCCAGTCAAGAGATGTGCCAGTAAGAGATGATGACAG
chrA1.160268642	0-50	+1:125953343-125953393	0-100	-1:125953394-125953494	0-100	-1:125953293-125953393	[A/C]	[G]	[G]TATCTGTTAAGAAAACATCCACTGATCCCTAAGTGCTGTGGAAAACCAGT
chrA1.160295891	0-50	+1:125904253-125904303	0-100	-1:125904304-125904404	0-100	-1:125904203-125904303	[A/G]	[C]	[C]AGTCCATCACACCCCATCACCTGCAGCAACATTGTTAATACGACTAATCA
chrA1.160352805	0-50	+1:125864351-125864401	0-52	-1:125864451-125864503	0-100	-1:125864301-125864401	[A/C]	[G]	[G]ACTTCTCCTTCATTTCCCTGCTCTTCCAATTTGTCTCTGATTACACGGAA
chrA1.160398856	0-50	-1:125788745-125788795	0-100	-1:125788745-125788845	0-100	-1:125788644-125788744	[T/G]	[T]	TTTCTAACTGGGAAATCAACTGGGTCCTTTCTTCCACTGATAGGCCTCCT[T]
chrA1.160478519	*	*	*	*	*	*	[T/C]	*	*
chrA1.160521602	0-50	-1:125749466-125749516	0-100	-1:125749466-125749566	0-100	-1:125749365-125749465	[A/G]	[A]	TAAAGGTACACCTTTCCCATCCCCCAAAGTTCTATCCTTGCTTTTCACAC[A]
chrA1.160545255	0-50	-1:125732221-125732271	0-100	-1:125732221-125732321	0-100	-1:125732120-125732220	[T/C]	[C]	AAATGGCCCATTAAGCACACAAGTTTACCTTCTTTACCTTAAAGTAGGTC[C]
chrA1.16054671	0-50	+1:13200502-13200552	0-100	+1:13200452-13200552	0-100	+1:13200553-13200653	[T/C]	[C]	ATAGTTTAGCTCCTTTGAATCAAAGTCTGCCTTAGATGCAGTGGCTCCCT[C]
chrA1.16055412	0-50	+1:13201243-13201293	0-100	+1:13201193-13201293	0-100	+1:13201294-13201394	[T/C]	[C]	TATTTCCAAAATATTCATAAGCCTCTTACCTCCTGCCCAAAAGGTCTCCA[C]
chrA1.160717769	0-50	+1:125581021-125581071	0-100	-1:125581072-125581172	0-100	-1:125580971-125581071	[A/G]	[C]	[C]CCAAGGCAAGGATGAAGCTTATCTATGAAAAAGCTAAGCACCAGAATAGG
chrA1.160756892	0-50	+1:125546675-125546725	0-100	-1:125546726-125546826	0-100	-1:125546625-125546725	[A/G]	[C]	[C]TCCAGTGCTCCTGTAACTGTGCTCACAATGGGGCAAGAGAAACAATCAAA
chrA1.160785797	0-50	+1:125518848-125518898	0-100	-1:125518899-125518999	0-100	-1:125518798-125518898	[T/C]	[G]	[G]GGAGTTAGATTTACCTCTTCCAATGAAGAGGAAGGCACGTGCAGGAGTAT
chrA1.160844933	0-50	+13:81504608-81504658	0-100	+13:81504558-81504658	0-100	+13:81504659-81504759	[A/G]	[A]	ATGAGCTGATCATCTTTACTGAAGGAGGAATTCTTTTCATCCTGCCTTTG[A]
chrA1.160915981	0-50	-1:125435985-125436035	0-100	-1:125435985-125436085	0-100	-1:125435884-125435984	[A/C]	[A]	TGAATTGGCACTCAGTTTTGTGGCACACAGTACTTTTCCAGTTTTCTCTA[A]
chrA1.160953149	0-50	+1:125406169-125406219	0-100	-1:125406220-125406320	0-100	-1:125406119-125406219	[T/C]	[G]	[G]TATGTCATGGGCTCCATAAACAATTGCTGATTCAGAGTCAGAGTAGCTGG
chrA1.160985055	0-50	+1:125375462-125375512	0-100	-1:125375513-125375613	0-100	-1:125375412-125375512	[T/C]	[G]	[G]TCTATTTGTCAAGAGTAAAGTCTCCACCCAGTGTCTACTCTCTCCTTACT
chrA1.161026290	0-50	-1:125336655-125336705	0-100	-1:125336655-125336755	0-100	-1:125336554-125336654	[A/G]	[A]	ACGTGAATGAGATCTTTTCTGTCAGGTGACATGGCTTTACTCTCAGGTGC[A]
chrA1.161063367	0-50	+1:125305205-125305255	0-100	-1:125305256-125305356	0-100	-1:125305155-125305255	[T/C]	[A]	[A]AAAAAAAGAAGCACAAAACGGCCACTTGAGCATTGCTTCCTGCCCATGGA
chrA1.161084817	0-50	+1:125288785-125288835	0-100	-1:125288836-125288936	0-100	-1:125288735-125288835	[A/G]	[C]	[C]CACTTAGAGCTTGTCTTTTTGGGAGAATATTTTCTGAGAGCTCCAGACAA
chrA1.16116982	0-50	+1:13254218-13254268	0-100	+1:13254168-13254268	0-100	+1:13254269-13254369	[T/C]	[C]	GCTAAAGAACAACAGTTGCACATCCATGGCTATAAGACTTGAGGATGCTG[C]
chrA1.161197226	0-50	+1:125203430-125203480	*	*	0-100	-1:125203380-125203480	[A/G]	[C]	[C]GTTCTACCACTTTCTCAACATCATCACTGCTTCCAGTATTTCATTTGTGG
chrA1.161233910	0-50	+1:125167875-125167925	0-100	-1:125167926-125168026	0-100	-1:125167825-125167925	[A/G]	[C]	[C]GGTTTAAGTCTGCCATTTTCCCATAGACCCACACAACTCTATCCTACCTG
chrA1.161275371	0-50	+1:125131874-125131924	0-100	-1:125131925-125132025	0-100	-1:125131824-125131924	[A/C]	[T]	[T]GCTGTAAGAGGAAAGTGACCTCAAGAGCTGAGGTGGTGTCTAATCTCTTT
chrA1.161332565	0-50	-1:125081895-125081945	0-100	-1:125081895-125081995	0-100	-1:125081794-125081894	[T/G]	[T]	ACAGTGAGAGTAAAACTAAACCAGCAGTCTTTTCCATTCATCTGGCACAC[T]
chrA1.161387897	0-50	+1:125028476-125028526	1-100	-1:125028527-125028626	0-100	-1:125028426-125028526	[A/C]	[G]	[G]TTCCTCTGTAGGCAGCTCTTTCCAAGGCTCTCAAGACTCCAAACCAAATT
chrA1.161448248	0-50	+1:124975777-124975827	0-100	-1:124975828-124975928	0-100	-1:124975727-124975827	[T/G]	[C]	[C]ACTGGACAGAGATTCTTTGGGCAACAGGGAAATGTAAGGACATAAGGGTT
chrA1.161489899	0-50	-1:124939216-124939266	0-100	-1:124939216-124939316	0-100	-1:124939115-124939215	[A/G]	[A]	CACAGGAGTAGACTTGGAATAGCAGAATAGCTCTGTTAGATGGATATATG[A]
chrA1.16151517	0-50	+1:13278852-13278902	11-100	+1:13278813-13278902	0-100	+1:13278903-13279003	[T/C]	[T]	AATGAAGCTTTTATGTCACATATGTTAGAGGACGGTGGTGCTGGATTGAC[T]
chrA1.161580183	0-50	+1:124882018-124882068	0-68	-1:124882101-124882169	0-100	-1:124881968-124882068	[T/C]	[A]	[A]GCCCATTTTCCATTTTCTCTATTTTCTATAGTAGCCCCACAATCATCCCA
chrA1.161619554	0-50	-1:124852701-124852751	0-100	-1:124852701-124852801	0-99	-1:124852601-124852700	[T/C]	[C]	ATGACAACTGGAGATAAGATGTCCCCAGTGGGATCTGTCTAAATTCTGGC[C]
chrA1.161713091	0-50	+1:124782335-124782385	0-100	-1:124782386-124782486	0-100	-1:124782285-124782385	[T/C]	[A]	[A]GAAGCTCTTTAGCACTAGGAAGTAAGGACAGCTGTGAAATGGAAGGAACA
chrA1.161717676	0-50	+1:124777140-124777190	0-100	-1:124777191-124777291	0-100	-1:124777090-124777190	[T/C]	[G]	[G]AGAGCTGTGCTCATGACTGAATATGAGTTACTTTTCAGCCATTGAGCCAA
chrA1.161766120	0-50	-1:124734842-124734892	0-100	-1:124734842-124734942	0-100	-1:124734741-124734841	[A/G]	[A]	TAATCAGTTTTTCTGTTCAAGGTAGGTATCCTGGTGGTAATGTAGGCAGT[A]
chrA1.161801570	0-50	-1:124704793-124704843	0-100	-1:124704793-124704893	0-100	-1:124704692-124704792	[T/G]	[G]	TCCAAAGTGAATGAATGACATACTTGACAGTCGGCTCCTCACAGAGTCTG[G]
chrA1.161838673	0-50	-1:124675260-124675310	0-100	-1:124675260-124675360	0-76	-1:124675183-124675259	[T/G]	[G]	TCAAAATTATCTCCACAGGTACCTAATGTAGCACCCAAGAACCACATGGG[G]
chrA1.161869842	0-50	+1:124650450-124650500	0-100	-1:124650501-124650601	0-100	-1:124650400-124650500	[T/C]	[A]	[A]CACCTTTCAACACATTACTATGTTGAACCACCACAGTCGAGGAATTGCCA
chrA1.161895357	0-50	+1:124632692-124632742	0-100	-1:124632743-124632843	0-100	-1:124632642-124632742	[A/G]	[T]	[T]AACATTCAATATAGGACCAGAGATGCCTCAACCTGGAGCCAGGTAACTTG
chrA1.161973057	0-50	-1:124578136-124578186	0-100	-1:124578136-124578236	0-100	-1:124578035-124578135	[T/C]	[T]	AAGTTCTTGTCGTTTGCATGAAAGCAGTCACTGTGGGCCATCACATATAG[T]
chrA1.16197816	0-50	+1:13318076-13318126	0-100	+1:13318026-13318126	0-100	+1:13318127-13318227	[A/C]	[A]	TGACTCTGACAAAGAAATGGATTGCACTCAGTTGGGTCCTTGACCAAAAA[A]
chrA1.161984337	0-50	-1:124568249-124568299	0-100	-1:124568249-124568349	0-100	-1:124568148-124568248	[A/G]	[G]	GTCATGAGTTAAATTAAGACACGAGCCATAATGGTACCAGGAGGTCACTG[G]
chrA1.162081613	0-50	-1:124512716-124512766	0-100	-1:124512716-124512816	30-100	-1:124512615-124512685	[T/C]	[T]	CCTTATCCTGGAACAGGCTTAGCAGTCCTATTTTAGGAAATGGATCCAGA[T]
chrA1.162120905	0-50	-1:124475186-124475236	0-100	-1:124475186-124475286	0-100	-1:124475085-124475185	[A/C]	[C]	TTTAACAGACAGATCCCAGAGGTAAGTCTTAAGACCAGCCCGATCTCATC[C]
chrA1.162148638	0-50	-1:124456144-124456194	0-100	-1:124456144-124456244	0-53	-1:124456090-124456143	[T/C]	[C]	TTCTTCCCTCTCCCTCATCTCCAAATACTCTATTCAGAGACAATGACATC[C]
chrA1.162179289	0-50	+1:124436695-124436745	0-100	-1:124436746-124436846	0-100	-1:124436645-124436745	[A/C]	[G]	[G]ATGTCTGGCAGCAGCTTAAATATAATTCAGCCTGCTAAGGTGTTACTGTT
chrA1.16225362	0-50	-1:13337611-13337661	0-67	+1:13337510-13337577	0-100	+1:13337611-13337711	[A/G]	[T]	[T]GCAAATAACAGTGATACCTATTAATCACCAAGAAGAGGAGGCCATACCAA
chrA1.162258988	0-50	-1:124348669-124348719	0-100	-1:124348669-124348769	0-100	-1:124348568-124348668	[T/C]	[T]	TGCTTTTCAGCAAGGCCTTCAAGCCAATTTAGTGGTTGATATTAATACCG[T]
chrA1.162377497	0-50	-1:124243556-124243606	0-100	-1:124243556-124243656	39-100	-1:124243455-124243516	[T/C]	[T]	ATTTTGGTCTGATTGCCAATTATTGATCCCTCTTCTCTATCCCCCTCTTG[T]
chrA1.162434642	0-50	-1:124190383-124190433	0-100	-1:124190383-124190483	26-99	-1:124190283-124190356	[A/C]	[A]	CCTTGGCTGTGATTCCTGAATCTTGCCCTTTGCTGTTTCTCTTTATGTGA[A]
chrA1.162474940	0-50	+1:124164070-124164120	0-100	-1:124164121-124164221	0-100	-1:124164020-124164120	[A/G]	[T]	[T]ATGGTGGAATCTGGCATGTCCCAGGTGCTCAGATAAAATAAGAGTAATTG
chrA1.162554203	0-50	+1:124104291-124104341	0-100	-1:124104342-124104442	0-71	-1:124104270-124104341	[T/G]	[C]	[C]AGGAAGGAAAGACTCCTGTTTATGGGTGAGTAGGATTCATGTAAGCTCTA
chrA1.162596227	0-50	+1:124078317-124078367	0-100	-1:124078368-124078468	0-100	-1:124078267-124078367	[A/G]	[C]	[C]AATTCAACTACAGTTCTTTCTCTACTGAGTCAGTGGCCAAAACAGAGGCC
chrA1.162628926	0-50	+1:124047704-124047754	0-100	-1:124047755-124047855	0-100	-1:124047654-124047754	[A/C]	[G]	[G]ACTGAACCTTCTCACACAGCATAAGAGTCCCATGACAATGGAAACAGTAT
chrA1.162655171	0-50	+1:124029853-124029903	0-100	-1:124029904-124030004	0-100	-1:124029803-124029903	[A/G]	[T]	[T]ATCCTTGGTCCTCAGTAAAGTAAGACATTTGGAAGATACTGAAGATCCCT
chrA1.162702672	0-50	+1:123988735-123988785	0-100	-1:123988786-123988886	0-100	-1:123988685-123988785	[T/C]	[A]	[A]GTGTTGATCTTTTTACCAGGCCTCGCTCATATTCAACAGCTGTATGATCT
chrA1.162741383	0-50	-1:123966574-123966624	0-100	-1:123966574-123966674	0-100	-1:123966473-123966573	[A/G]	[G]	AGAATGCACAATGTCTGGAACAAATCAGATGCTTCTTAAGCAGTTCACAC[G]
chrA1.162795290	0-50	-1:123878198-123878248	0-100	-1:123878198-123878298	0-100	-1:123878097-123878197	[A/C]	[A]	GACAGTGGCCTGTGGTTTATACTTAGTTGGGTCTTTGGATGAGAATTAAA[A]
chrA1.162839218	0-50	+1:123894849-123894899	0-100	-1:123894900-123895000	0-100	-1:123894799-123894899	[T/C]	[A]	[A]AGGAAGGTTTGTTAAAGGAGGGGAAGAGAATGATGAGTTGAAGGTCAAGG
chrA1.162878318	0-50	-1:123852021-123852071	0-100	-1:123852021-123852121	0-70	-1:123851950-123852020	[A/C]	[A]	TAGAACTTTCTTGGAAATTCCTAGTGAGATAGGTTTTCCATCAGCCCCTG[A]
chrA1.162902867	0-50	+1:123810530-123810580	0-100	-1:123810581-123810681	0-100	-1:123810480-123810580	[T/G]	[A]	[A]TGTCTATCTTTCTGGCCTACCAGAACCTTTCAAAGTACAAGATCTCAGAA
chrA1.162944756	0-50	-6:10375381-10375431	0-100	-1:123798017-123798117	0-100	-1:123797916-123798016	[T/C]	[G]	[G]CTGAAACTGTCAGGGGGAGACTTGCCAGTTGCTTACCAAGTCTCATTAAA
chrA1.163001767	0-50	+1:123743666-123743716	0-100	-1:123743717-123743817	0-100	-1:123743616-123743716	[A/G]	[C]	[C]GACAAGGAAGCAGTATTGCCCAGGTCAGGTGATTTAGTTCAAACAAATCA
chrA1.163030650	0-50	-1:123720422-123720472	0-100	-1:123720422-123720522	0-100	-1:123720321-123720421	[A/G]	[A]	TGAAAATACAAGGCCACCTTACTAAGTGAATCATTTGTCCCCCAGTTCAG[A]
chrA1.16305751	0-50	-1:13404357-13404407	0-100	+1:13404256-13404356	0-100	+1:13404357-13404457	[A/G]	[C]	[C]GCTGGCTGTTTGCCAATGAGAGAAAAACCTTTGAAATTCCCTTTCGTCCC
chrA1.163092022	0-50	-1:123682377-123682427	0-100	-1:123682377-123682477	0-100	-1:123682276-123682376	[T/C]	[T]	GGCTTCTGACCTTCTTAGGGCAAAGATCTTAGTTGGCAACATTGACATTC[T]
chrA1.1631184	0-50	-1:1626156-1626206	0-84	+1:1626055-1626139	0-100	+1:1626156-1626256	[A/G]	[T]	[T]TCTCAGGCGTTTCTAGATTGAGTACTCACTCACTTTTCATGTAAGGTGTC
chrA1.163168629	0-50	-1:123618251-123618301	0-100	-1:123618251-123618351	0-100	-1:123618150-123618250	[T/C]	[T]	GGAAATTCCCCTCTGTTTGTCCACAAAGCCTTAGAAACTATAGAGATAAG[T]
chrA1.163199548	0-50	+1:123592722-123592772	0-100	-1:123592773-123592873	0-100	-1:123592672-123592772	[A/G]	[C]	[C]TACTGGCATTATACTTAACAGACACATAGCCAACCTGGCTGCGTGTGACA
chrA1.163257330	0-50	-1:123540282-123540332	0-100	-1:123540282-123540382	0-99	-1:123540182-123540281	[T/C]	[C]	GAAGGATGAAAGGCCTTTCCATCTAAAACTCTGCATCTACAGTCATTCGC[C]
chrA1.163308347	0-50	+1:123503128-123503178	45-100	-1:123503179-123503234	0-100	-1:123503078-123503178	[T/C]	[A]	[A]ACTGTGAGCTTTAACACTTAGTGATTTGAGATTTCTCACTCCTCCCAACA
chrA1.163344378	0-50	+1:123470581-123470631	0-100	-1:123470632-123470732	0-100	-1:123470531-123470631	[T/C]	[G]	[G]ACAGTTCAGAAACTAGTTGCCAAAGGATGATGCAGTGAAGGCCTAACTTG
chrA1.163423840	0-50	+1:123404925-123404975	42-100	-1:123404976-123405034	0-100	-1:123404875-123404975	[A/G]	[C]	[C]AGCTGCCCCATAGTTCATATGAGGTCTTGCCAGAAAGCTTGAGTGAAAAG
chrA1.163457746	0-50	+1:123380248-123380298	28-100	-1:123380299-123380371	0-100	-1:123380198-123380298	[A/G]	[C]	[C]AGTTTCCTCAGAGAAGAAAGAAAACAAGGAAGGGTCTGAATGAATCCCAG
chrA1.163492878	0-50	-1:123347854-123347904	0-100	-1:123347854-123347954	0-100	-1:123347753-123347853	[A/G]	[A]	ATCTGAGCATGTTCTTAATAGTGTCACACAAAGGGCCAAGTTGGATCCTG[A]
chrA1.163537849	0-50	+1:123311104-123311154	0-100	-1:123311155-123311255	0-100	-1:123311054-123311154	[A/G]	[C]	[C]GTGCAGATGTTTGCCTGTACCTTGTTATTCACACTCTGCTATGTTGTGAG
chrA1.163570975	0-50	-1:123285316-123285366	0-100	-1:123285316-123285416	0-100	-1:123285215-123285315	[T/C]	[T]	GTCACAACTGGAAAAGACTCCAGAAAGTTCCCCTTCACTAGGTGGATGTA[T]
chrA1.163606444	0-50	+1:123252753-123252803	0-100	-1:123252804-123252904	0-100	-1:123252703-123252803	[T/C]	[G]	[G]TTAACAAAAGAATACCAGGCCCTTCAGAGAGCATATGCCCTCCTACAGGA
chrA1.163639960	0-50	+1:123227746-123227796	0-100	-1:123227797-123227897	0-100	-1:123227696-123227796	[T/C]	[G]	[G]GACAACAGTGACTTGTGTACTGATTAGCAGGACAGGTAAGATAAAAAGGG
chrA1.163687238	0-50	+1:123186299-123186349	0-100	-1:123186350-123186450	0-100	-1:123186249-123186349	[T/C]	[A]	[A]TCCAGGCTATTATCCTCACATGCCCCAAATATCATCCAACCTCCATCATT
chrA1.16368820	0-50	+1:13460252-13460302	0-100	+1:13460202-13460302	0-100	+1:13460303-13460403	[A/G]	[A]	GAACAGATGTGTGATATTTAGGTGTGGTGATAAACACCTATGGTGCAGAT[A]
chrA1.163737350	0-50	-1:123145902-123145952	0-100	-1:123145902-123146002	0-100	-1:123145801-123145901	[A/G]	[G]	AGTTCCTAAAAGAAACTACAGGTTCGATTTTCACCAGAGGCCTTCACAGC[G]
chrA1.163803770	0-50	+1:123095440-123095490	0-100	-1:123095491-123095591	0-100	-1:123095390-123095490	[T/C]	[G]	[G]TTTTCCAGCTTCCCTTACAGAGTTCTGCATAGCTGAATGCCAGTCCTAAC
chrA1.163812952	0-50	+1:123086382-123086432	0-100	-1:123086433-123086533	0-100	-1:123086332-123086432	[A/C]	[G]	[G]TGTAGCTAATGTAAATAGAACTGCATGCAGGACTGTGAGGCCTCAGAAGG
chrA1.163858684	0-50	-1:123056352-123056402	0-100	-1:123056352-123056452	0-100	-1:123056251-123056351	[A/G]	[A]	AGTACAAGGTCAGACTTGGAGAAGAATCCCTGTGGCCTCCACAAATAGAT[A]
chrA1.163907908	0-50	+1:123009384-123009434	0-100	-1:123009435-123009535	0-100	-1:123009334-123009434	[A/G]	[T]	[T]GGGCAGATCTGATGAAAACAAGAGGTTTCCTGAGAAAATGTGGGGGGTTT
chrA1.163948753	0-50	-1:122980366-122980416	0-100	-1:122980366-122980466	0-100	-1:122980265-122980365	[A/G]	[G]	TGCTGAAAACACAGAGAAGTCAGGTCAGTTTTATTCCCTGATCCATTAAC[G]
chrA1.163993617	0-50	-1:122946490-122946540	0-100	-1:122946490-122946590	0-100	-1:122946389-122946489	[T/C]	[C]	TCTAGTTGAGTCACTCCCATAGGTTTCAGAAAGCTGGGGATGTCACTAAG[C]
chrA1.164043069	0-50	+1:122900787-122900837	0-100	-1:122900838-122900938	0-81	-1:122900756-122900837	[A/G]	[T]	[T]GGTAAACAGTGTTGAAGCAAAGCAAAGGGGAAGCTCTTTTTGGAGTTTGT
chrA1.164093420	0-50	+1:122866870-122866920	0-100	-1:122866921-122867021	0-100	-1:122866820-122866920	[T/C]	[A]	[A]AGAGGAAAACACTGCACGATGTAACTGGAACACTTAATTTCTAGTGTCCA
chrA1.16410795	0-50	-1:13498517-13498567	0-100	+1:13498416-13498516	0-100	+1:13498517-13498617	[T/C]	[G]	[G]TTGAGGGACATCTTCCTTACTTTGAAATTGTGAGGTCTGGATGTCAATCC
chrA1.164168120	0-50	+1:122802916-122802966	0-100	-1:122802967-122803067	0-100	-1:122802866-122802966	[A/G]	[C]	[C]AGAATAAATAAAAGAACTCACCTCAGTACTCCTAATGAGGCCTTCGCACT
chrA1.164273722	0-50	+1:122716295-122716345	0-100	-1:122716346-122716446	0-100	-1:122716245-122716345	[T/C]	[G]	[G]TAAATGACAATGAACCATTGCTTCATTCCCCCCAATCCAGACTTGAGATT
chrA1.164318597	0-50	-1:122677025-122677075	0-100	-1:122677025-122677125	0-100	-1:122676924-122677024	[A/G]	[A]	GCATTTTCCTGAGTCCCCAGAAGATAATCTCTGGCATGTAGTAGCTACTC[A]
chrA1.164354832	0-50	+1:122647703-122647753	0-100	-1:122647754-122647854	0-53	-1:122647700-122647753	[A/C]	[T]	[T]ATGGAGAGAAATTGACCCCATGCTCCCTAAGTTGAAAAAAAAGTCCCTCT
chrA1.164386257	0-50	+1:122618019-122618069	0-100	-1:122618070-122618170	0-100	-1:122617969-122618069	[T/C]	[G]	[G]TTTATCAACACCTGCTGTGTACTTGACCTAGATGCTGCATGGGCTATATA
chrA1.164439426	0-50	+1:122578349-122578399	0-100	-1:122578400-122578500	0-100	-1:122578299-122578399	[A/G]	[C]	[C]CATGAGCTGAGGCTGAAGTGGTGGGTTAAATTTGTTACTGGAATTTCATT
chrA1.164498874	0-50	-1:122525788-122525838	0-100	-1:122525788-122525888	0-100	-1:122525687-122525787	[T/C]	[T]	GTTTAGCTGGTTTCATAGAGGAGGGGTGCTTTGAATTTGATCTGGAAGGA[T]
chrA1.164540895	0-50	-1:122497599-122497649	0-100	-1:122497599-122497699	0-100	-1:122497498-122497598	[T/C]	[C]	TTTGCCCCTCAAGTTTCAAGTATATTCTCCCTCCTGTTCACCTACACATC[C]
chrA1.16458668	0-50	-1:13537479-13537529	0-100	+1:13537378-13537478	0-100	+1:13537479-13537579	[T/C]	[A]	[A]AAAGTGGAGCTTCTAACCCAGCTTTTTCTAAATCCAAAGACTATGGTCCT
chrA1.164615734	0-50	+1:122434348-122434398	0-100	-1:122434399-122434499	0-100	-1:122434298-122434398	[T/G]	[A]	[A]CCAGCATGGAATCCTGACAACCTGATTGAGCATCAGTCTGCATCTATTGT
chrA1.164659619	0-50	-1:122402180-122402230	0-100	-1:122402180-122402280	0-100	-1:122402079-122402179	[A/G]	[G]	CTCTCTCAAAATTTGCATTACCAGCATTTGTAGCTTTTCCCCCCTTCCCT[G]
chrA1.164689419	0-50	+1:122379186-122379236	0-100	-1:122379237-122379337	0-100	-1:122379136-122379236	[T/C]	[A]	[A]TTCATGCTCTCTCTCCTTGGAACTAGCAAAACTTCTCCTCTAGAGATAAC
chrA1.164727603	0-50	+1:122341607-122341657	0-100	-1:122341658-122341758	0-100	-1:122341557-122341657	[T/C]	[G]	[G]GAAGCGAACAAAATTCATTTTCCTGACTCGTCCAAAGTGCCGACCTTCTT
chrA1.164753456	0-50	-1:122315539-122315589	0-100	-1:122315539-122315639	0-100	-1:122315438-122315538	[T/C]	[T]	AGTGTGCAGTGTTTAGAATGGCTTTTTCTTAGAAGAGGAAGACCAGGTTT[T]
chrA1.164858396	0-50	-1:122232271-122232321	0-100	-1:122232271-122232371	0-100	-1:122232170-122232270	[T/C]	[C]	GAACAATGATTGTCAGTGAGCTATCAAGCTCTAGCTGTTTCCATGGCTAC[C]
chrA1.164894227	0-50	-1:122197346-122197396	0-100	-1:122197346-122197446	0-100	-1:122197245-122197345	[T/C]	[T]	AACATACGAGCAGAAGCAAGGGAAGAAATCCAAAGAACTGACAGTAGTAG[T]
chrA1.164984034	0-50	-1:122125166-122125216	0-100	-1:122125166-122125266	0-100	-1:122125065-122125165	[T/C]	[C]	TCAGCTTCTCTCCTCTGGGAATTTGAAACTAGGACCTAGGTACTGACTAC[C]
chrA1.16500852	0-50	+1:13576433-13576483	0-100	+1:13576383-13576483	0-100	+1:13576484-13576584	[A/G]	[G]	TTTCAACACACATATCCTCCTGACCAGCTATTGAGCCATCTAGCAATCTA[G]
chrA1.165013469	0-50	+1:122102857-122102907	0-100	-1:122102908-122103008	0-100	-1:122102807-122102907	[A/C]	[G]	[G]CTCCCAGAGACATATCACATCAAATCTGTGCAAGGGAAGAAGGATTTCAC
chrA1.165064327	0-50	-1:122063615-122063665	29-100	-1:122063615-122063686	0-100	-1:122063514-122063614	[A/G]	[A]	CACCCTGTGTAATCATTTTAACTGGGGCTTAAACTCTGAAGAGTCCAGCT[A]
chrA1.165097864	0-50	-1:122038802-122038852	0-100	-1:122038802-122038902	0-100	-1:122038701-122038801	[A/G]	[G]	ATAGAAGGTTGTGGAAGTGAATGAATGTCATATTCCCAAGGGCTGTAAGC[G]
chrA1.165140571	0-50	-1:122010243-122010293	0-100	-1:122010243-122010343	0-100	-1:122010142-122010242	[A/C]	[C]	TTGGGACAGAATCCACAGGTTATATGCATTACTAGTGGAAAAGCCCCCTG[C]
chrA1.165177715	0-50	-1:121974958-121975008	0-100	-1:121974958-121975058	0-56	-1:121974901-121974957	[A/G]	[A]	AAAGTTGTTAGATCCCTCCCTGATATCCTACATCCAAATAAACTCCAGAG[A]
chrA1.165219211	0-50	+1:121941161-121941211	0-100	-1:121941212-121941312	0-100	-1:121941111-121941211	[T/C]	[A]	[A]GCACTGTTCATATCTTCAGGAACTATCTGTTCCATGTGACCGTGAGGAAG
chrA1.165330690	0-50	-1:121846059-121846109	44-100	-1:121846059-121846115	0-100	-1:121845958-121846058	[T/G]	[T]	ATTGGGGACTTGCCAGGCAAATTAATGGTTTGAAACTTTTTCGAAAAGCG[T]
chrA1.165383022	0-50	+1:121792962-121793012	0-100	-1:121793013-121793113	0-100	-1:121792912-121793012	[T/C]	[A]	[A]CTTAACAAAAATATGTGCTTCCTTCCCAGGAGAAAAGTTAACCAACACCC
chrA1.165410590	0-50	-1:121765399-121765449	37-100	-1:121765399-121765462	0-100	-1:121765298-121765398	[A/G]	[G]	ACAGAGATGGGAAGAAAACCTCACACACATGCAGAACCAAAGAGCAGAAA[G]
chrA1.16542159	0-50	+1:13620938-13620988	0-100	+1:13620888-13620988	0-100	+1:13620989-13621089	[T/C]	[T]	ACATCTCAAGTGGAGACTGACCAATGACAGACTCGATTGTTCAAAGACAA[T]
chrA1.165439022	0-50	-1:121743736-121743786	0-100	-1:121743736-121743836	0-100	-1:121743635-121743735	[A/G]	[A]	ACTTTGGGGGAGATAGCTGGACAGGCCAACTGAAGTAGGACTAAGAATTA[A]
chrA1.165459902	0-50	-1:121723712-121723762	0-100	-1:121723712-121723812	0-100	-1:121723611-121723711	[A/C]	[C]	TTAAAAGTAAGTCATGATACTCTTCCCTGATCGGGAGCACTCTTCCTTTA[C]
chrA1.165503317	0-50	+1:121691417-121691467	0-100	-1:121691468-121691568	0-100	-1:121691367-121691467	[A/G]	[T]	[T]GCTTCCTGCTGAAACCAAGCCAGTATTGTAGACCTACAGGTTTCCTTACT
chrA1.165564624	0-50	+1:121643656-121643706	0-100	-1:121643707-121643807	0-100	-1:121643606-121643706	[T/C]	[G]	[G]GAGTTATCCAGTAGTATTCATTTGGTTTGTGGGGCCTACCTAGACTCTCA
chrA1.165574466	0-50	-1:121633865-121633915	0-100	-1:121633865-121633965	0-100	-1:121633764-121633864	[A/G]	[G]	TTTGAGAATCTGGGTTTTAGAATGTGACTTTCAGGAGTCAGGGATTTGCC[G]
chrA1.165710759	0-50	-1:121533519-121533569	0-100	-1:121533519-121533619	0-100	-1:121533418-121533518	[T/C]	[T]	TACAATTTGGGGGCCCTTCTAACACAAATGCTGACTTTTCATATACTGCT[T]
chrA1.165763772	0-50	-1:121488789-121488839	0-100	-1:121488789-121488889	0-100	-1:121488688-121488788	[A/C]	[A]	GATACATAGGACTCATTGAATTCCAGTCAGTATGCATCTTAGTCACCGTG[A]
chrA1.165826227	0-50	+1:121459558-121459608	0-100	-1:121459609-121459709	0-100	-1:121459508-121459608	[T/C]	[G]	[G]TAGTTGCCTTTGTGTAGTAAGTGTTGAGGGTAGAAAGAAAGGGTGGGGCA
chrA1.165854918	0-50	-1:121430918-121430968	0-100	-1:121430918-121431018	0-100	-1:121430817-121430917	[A/G]	[G]	AAATTCCATGAACAAAGAGGGGATCTATGGAGCCTCTGCCTTTTTCTTTC[G]
chrA1.165929948	0-50	-1:121362349-121362399	0-100	+1:121362248-121362348	0-100	+1:121362349-121362449	[T/C]	[G]	[G]TGAGCACAAGTGGCTTTGTGGCCATTTGAAACTGTCACTTGCTAGTATGC
chrA1.165985437	0-50	-1:121323126-121323176	0-100	+1:121323025-121323125	0-100	+1:121323126-121323226	[T/C]	[G]	[G]TGAAATTATGCACATACCTCATGGTTGCTTCCACTCTGCTGCTTCTTATG
chrA1.166048744	0-50	-1:121267687-121267737	10-100	-1:121267687-121267777	0-100	-1:121267586-121267686	[T/C]	[T]	AAGCTCAATATGTTGAGCCTGCTAAGTTAAGGACCCTCTCAGGAAACCTG[T]
chrA1.166091493	0-50	-1:121223986-121224036	0-100	-1:121223986-121224086	0-100	-1:121223885-121223985	[A/C]	[C]	ACAAAGAGGAAAAGCTGCGATGGCTGCCATCACTCATATTCCCTAGGTTA[C]
chrA1.166115136	0-50	-1:121204409-121204459	0-100	-1:121204409-121204509	0-100	-1:121204308-121204408	[T/C]	[T]	TCACTTATGTTTTATGCTGCTTGACTCAGAAGACTTATATGGGCAGTTCC[T]
chrA1.166131186	0-50	+1:121188527-121188577	0-100	-1:121188578-121188678	0-100	-1:121188477-121188577	[T/C]	[A]	[A]AGCTGTTCTTGGTGAGAAGTTTTGGTGCTTCTGCAAACAAAGCAGCAAGG
chrA1.166175367	0-50	-1:121151534-121151584	0-100	-1:121151534-121151634	0-100	-1:121151433-121151533	[T/C]	[C]	TGCCTTCCAGGAAATTCTCAGCCCAGAATATAAGGGAATTGGGGGGTTAT[C]
chrA1.166305749	0-50	-1:121039511-121039561	0-100	-1:121039511-121039611	0-100	-1:121039410-121039510	[A/G]	[G]	ACAAACAAGACCAACTCTCTGGGCTGGATTGCAGCAGAGTTTATCTTTCA[G]
chrA1.166331725	0-50	+1:121012379-121012429	0-100	-1:121012430-121012530	0-100	-1:121012329-121012429	[T/C]	[G]	[G]GATTTTTAAGTTGAGGTGTTGTGCCAGGAGGATGAAAAAAAGGGAGGAAG
chrA1.1663585	0-50	+1:1649058-1649108	0-100	+1:1649008-1649108	46-100	+1:1649154-1649208	[A/G]	[G]	CTGATCTAATAAGACTCCAGAGCTGGTAGGTGTGCCATCAAATTGAGTGG[G]
chrA1.166383822	0-50	+1:120970014-120970064	0-100	-1:120970065-120970165	0-100	-1:120969964-120970064	[A/G]	[C]	[C]GTTCTATGACTTGTTATACCTCCAAGTCAACAGGGTAACCCTGGGACAGA
chrA1.166419901	0-50	-1:120944555-120944605	0-100	-1:120944555-120944655	0-100	-1:120944454-120944554	[A/G]	[G]	ACCAGTTTGAAAGACACTGAAAAAGAACCCAAATGCTCAAGTCCACCAAA[G]
chrA1.16645920	0-50	-1:13690488-13690538	0-72	+1:13690388-13690460	0-100	+1:13690488-13690588	[T/C]	[G]	[G]GGGAGCCCCTAAATGATCTTCAGCAAAGCAATTCTTTTTGCCTAAGAAAA
chrA1.166470715	0-50	-1:120898269-120898319	0-100	-1:120898269-120898369	0-100	-1:120898168-120898268	[T/C]	[T]	TGCCTTTTTCTGCTTCTGATGTAGGATGTTAGTATTACCGGGTATGACTT[T]
chrA1.166501521	0-50	+1:120868949-120868999	0-100	-1:120869000-120869100	0-100	-1:120868899-120868999	[A/G]	[T]	[T]TGACTTTATTCAATTCTGCCTAATTCCATTCTTCTTCAGGTGCTCAACCC
chrA1.166531913	0-50	-1:120852534-120852584	0-100	-1:120852534-120852634	26-80	-1:120852453-120852507	[T/C]	[C]	TGATGGTGAAATGGCTTACTAAGTACATGGTTAGCTGCTTTCTCCAACCT[C]
chrA1.166562082	0-50	-1:120829430-120829480	7-100	-1:120829430-120829523	0-100	-1:120829329-120829429	[A/G]	[G]	CAAACCAGGGTGGGACTTCCTAAGTCATGTTTCTAAAAACACTCTTCTGG[G]
chrA1.166591163	0-50	-1:120810169-120810219	0-100	-1:120810169-120810269	0-100	-1:120810068-120810168	[A/G]	[G]	ATAGGCTCTCAACAGAGTAGGCAATGATATTCCATCATTACCACAGATAG[G]
chrA1.166622860	0-50	-1:120793106-120793156	0-100	-1:120793106-120793206	0-100	-1:120793005-120793105	[T/G]	[T]	GCCAAACTGGGCTTCCAATTTATTACATTTGTGCTGGGAACCCCTTTTGC[T]
chrA1.166677665	0-50	+1:120749791-120749841	*	*	0-100	-1:120749741-120749841	[A/G]	[C]	[C]AGCCTAGAATGCTTTCTGAATTTTTCTGTGTGGAGGGGAACCAGAGACCA
chrA1.166718912	0-50	-1:120725764-120725814	0-100	-1:120725764-120725864	0-100	-1:120725663-120725763	[T/C]	[C]	TTGTACACATTAGAAAAGGACATAGCCAAAGCAGTCAGAAATGTCTAGCC[C]
chrA1.166756884	0-50	-1:120702820-120702870	0-100	-1:120702820-120702920	0-100	-1:120702719-120702819	[A/G]	[G]	ACCCAACTAGGAAAGAGCTGTAGCCAAATAGACTTGCTATTTGATCCAGG[G]
chrA1.16681608	0-50	-1:13716469-13716519	0-100	+1:13716368-13716468	0-100	+1:13716469-13716569	[T/G]	[A]	[A]AAACACCCACGGTTTTCTAGGGTCCTTCATTGATATGCTTTCCACAAATA
chrA1.166826496	0-50	+1:120646613-120646663	0-100	-1:120646664-120646764	0-100	-1:120646563-120646663	[A/G]	[C]	[C]ACAGGCAGTGTATATACAGGGAGTGAATTGCTCATGACGTGGCTAAAGAC
chrA1.166887363	0-50	-1:120607206-120607256	46-100	-1:120607206-120607260	0-100	-1:120607105-120607205	[T/C]	[C]	ACACTGTTAACCCACTTAATACTTTCTCTCTTTGTCCCTCCTTCCAGGCT[C]
chrA1.166922317	0-50	+1:120574464-120574514	0-100	-1:120574515-120574615	0-55	-1:120574459-120574514	[T/C]	[G]	[G]GAGCACCCTGTACTTTCTCCAACAAAAAGCTGCCTTCAGAGAATGAGCTT
chrA1.166959703	0-50	-1:127696286-127696336	0-100	+1:127696185-127696285	0-100	+1:127696286-127696386	[T/C]	[G]	[G]AGGACTGTGGAGCATCTCAGATTCAGATAATCAACTTCTCAGGTACATTT
chrA1.167022159	0-50	-1:127750525-127750575	0-100	+1:127750424-127750524	0-100	+1:127750525-127750625	[T/C]	[A]	[A]TGTCCAGTTGATGCATTATGACAGGATGCACTTCAAATGACCACCTATGA
chrA1.167055723	0-50	-1:127776687-127776737	0-100	+1:127776586-127776686	0-100	+1:127776687-127776787	[T/G]	[C]	[C]GGCACAAAGCAGCACAAATAGCTTTAAAGGCTTCTGTAAATCCCAAGGAT
chrA1.167084149	0-50	+1:127800895-127800945	0-100	+1:127800845-127800945	0-100	+1:127800946-127801046	[A/G]	[A]	GTAGATGGAATTTGAGTTGAAACTCAGGAAGTCAGAAAGAGGCATCTGTG[A]
chrA1.167157185	0-50	-1:127869747-127869797	0-66	+1:127869646-127869712	0-100	+1:127869747-127869847	[A/G]	[T]	[T]CGACTTTTAGATGAACACAGGTGAGAATGAATTCCTGATCTGGGGAACGC
chrA1.16718239	0-50	-1:13747364-13747414	0-100	+1:13747263-13747363	0-100	+1:13747364-13747464	[T/G]	[A]	[A]ACAAAGATTGACCTCTTTTCTGCCTTGATCTCTGAATTCTGATGTCCTGG
chrA1.167193091	0-50	-1:127901327-127901377	0-100	+1:127901226-127901326	0-100	+1:127901327-127901427	[A/G]	[C]	[C]GCGTTCAGAGTTAGAACTATCAACACTAAAGCCATGTCTACCTGCACAAC
chrA1.167219039	0-50	+1:127914930-127914980	0-100	+1:127914880-127914980	0-100	+1:127914981-127915081	[T/C]	[C]	TAGAGAGGATTGGCATACACAGCTTCCTCAAATACTCCATGGACTGGGAA[C]
chrA1.167274015	0-50	+1:127959269-127959319	0-100	+1:127959219-127959319	0-100	+1:127959320-127959420	[T/C]	[C]	TTTTGTCACCTAGCTTCTGCAATGATCCTCCTGAGGGTCTTAGCATGTTT[C]
chrA1.167317391	0-50	+1:127992113-127992163	0-100	+1:127992063-127992163	0-100	+1:127992164-127992264	[A/G]	[A]	GTACAGACAGACTTAATCTAATAGTGGGCAGAAATCCCAATAGCAGCTCT[A]
chrA1.167342967	0-50	-1:128017885-128017935	0-100	+1:128017784-128017884	0-100	+1:128017885-128017985	[T/C]	[G]	[G]GAGTTTCATTCACTACTGGACTGGAAAGTCTGGTCCATATTGTGGTACAT
chrA1.167381130	0-50	+1:128041217-128041267	0-100	+1:128041167-128041267	0-100	+1:128041268-128041368	[T/C]	[C]	CTTTGGAAGGTGAAAGCTGTAACATTCAGGGTGCCCTCTAAGTTACTGGA[C]
chrA1.167414157	0-50	+1:128065981-128066031	0-100	+1:128065931-128066031	0-100	+1:128066032-128066132	[T/C]	[T]	CTTGAGGGGGAATTCCTGAGTGTTTTTTCATCTATATGTCTGTACTCCTT[T]
chrA1.167469194	0-50	+1:128109615-128109665	0-100	+1:128109565-128109665	0-100	+1:128109666-128109766	[T/G]	[T]	ACGTACTCACAAAAGCAATGTGCAAAAACTGTAGGCCTGTGGAAGGAAAC[T]
chrA1.167522695	0-50	+1:128162568-128162618	0-100	+1:128162518-128162618	0-100	+1:128162619-128162719	[T/C]	[T]	GATTCTTAATCTTATTCCAGAATTCAGAACCAAGAAATGCCCAGCAAGGG[T]
chrA1.167556166	0-50	-1:128187248-128187298	0-100	+1:128187147-128187247	0-100	+1:128187248-128187348	[A/G]	[C]	[C]AGGTCAAAGAGCATATAGGAGATGGAGTCTGAAGGAATTCTTAAAGCTGG
chrA1.167607075	0-50	+1:128230302-128230352	0-100	+1:128230252-128230352	0-100	+1:128230353-128230453	[A/G]	[A]	TGAAGGTGGTTATCTGGTCCTCTACACCATTGTTCTCAAACAAGATTCAC[A]
chrA1.167670161	0-50	+1:128281583-128281633	0-100	+1:128281533-128281633	0-100	+1:128281634-128281734	[T/C]	[C]	GCAATTCCCAGTGGTTGGAAAGTCTACTCGAGCAATGTTTATTATATCCA[C]
chrA1.167695101	0-50	-1:128299719-128299769	10-100	+1:128299628-128299718	0-100	+1:128299719-128299819	[A/G]	[C]	[C]CTCTCTCCACAATACTAGCAGGAAATGTTAGGGTAAATAGGAAGGAAAAG
chrA1.167739928	0-50	+1:128331588-128331638	0-100	+1:128331538-128331638	0-100	+1:128331639-128331739	[T/C]	[T]	CACTACAAGCGTCTTAGAATGTTTGTCTAAGATGTCTCTGGCTCTGAAAC[T]
chrA1.167771019	0-50	+1:128359387-128359437	0-100	+1:128359337-128359437	0-100	+1:128359438-128359538	[T/C]	[T]	CTAAAGTGAAAGAGTTGCAGTGATTCCATCTGCTGCCTAAGGCAGACATA[T]
chrA1.167835101	0-50	-1:128397011-128397061	0-100	+1:128396910-128397010	0-100	+1:128397011-128397111	[T/C]	[G]	[G]TAACACTATAAGCTCAGAGATTTGTTGTGATGATGACTGTGAGGTTGGCT
chrA1.167870197	0-50	-1:128421991-128422041	0-100	+1:128421890-128421990	0-100	+1:128421991-128422091	[T/G]	[A]	[A]AAGGCCAGGCTAAAGTCCTTGCCTAGAATGTATATCTTCCAGTTACATTG
chrA1.167916248	0-50	+1:128469305-128469355	0-100	+1:128469255-128469355	0-100	+1:128469356-128469456	[A/G]	[A]	ACAGGAGTTGGACTTAATAGCTGGTATTTAAAACCCGAAGTCTTCAAGGA[A]
chrA1.167950964	0-50	+1:128504023-128504073	0-100	+1:128503973-128504073	0-100	+1:128504074-128504174	[T/C]	[T]	TGGCAATTTGCTCAAGTGAAGAGCAAACCATATTGAGTAGTTGCAACACT[T]
chrA1.167956581	0-50	-1:128509690-128509740	0-100	+1:128509589-128509689	0-100	+1:128509690-128509790	[T/C]	[G]	[G]ACACGTTAACGTGAGCCCCACAAAACAGCTGAAACAGAATTTAGCAACAT
chrA1.167999254	0-50	-1:128519568-128519618	0-100	+1:128519467-128519567	0-100	+1:128519568-128519668	[T/G]	[A]	[A]TCTAAGGACACAGTGAAGAAGACAGTCCCTGCACTTAAGAAACTGTTGAG
chrA1.16802269	0-50	+1:13813658-13813708	0-100	+1:13813608-13813708	0-100	+1:13813709-13813809	[T/C]	[C]	GGTCAGACTTTCCAGATCCAGTCCTTTTGTGGCCCAGTTGTATCTTATTT[C]
chrA1.168026137	0-50	-1:128550260-128550310	0-100	+1:128550159-128550259	0-100	+1:128550260-128550360	[T/C]	[A]	[A]GTTCGCCAAGTTCTGTGCATTAGAACAGGTTGAGAACAAGGAACCTAGAC
chrA1.168059249	0-50	+1:128581637-128581687	0-100	+1:128581587-128581687	0-100	+1:128581688-128581788	[A/G]	[G]	AGTGTAAAGTGGGCTTCAAATATTCAAATGATGGCTGCCAGGGCATATTC[G]
chrA1.168092751	0-50	-1:128606481-128606531	0-100	+1:128606380-128606480	0-100	+1:128606481-128606581	[A/G]	[C]	[C]GAGAGCCAATGTTTTGCAGTTTACAGGTGACAAAGATGTGGCTTCACATT
chrA1.168160425	0-50	-1:128676421-128676471	0-100	+1:128676320-128676420	0-100	+1:128676421-128676521	[A/G]	[C]	[C]ATGTACCTAATTCCAAGCATCTCTCACTACTGCCTCCAGGTCTCATTGCA
chrA1.168208316	0-50	+1:128725230-128725280	0-100	+1:128725180-128725280	0-100	+1:128725281-128725381	[T/C]	[T]	CTCGTTACGGTCATCTTCATCATTTCTATGTCACCTGACTCATTATCACT[T]
chrA1.168242203	0-50	+1:128757370-128757420	0-100	+1:128757320-128757420	0-100	+1:128757421-128757521	[A/G]	[A]	TCAAACAACCATCATTGGATGGTACTCTAGATCAGGACTTTTCCAACCAC[A]
chrA1.168294595	0-50	+1:128790186-128790236	0-100	+1:128790136-128790236	0-100	+1:128790237-128790337	[T/C]	[T]	TTGTGTGCAATGAAAGATTCCCCCTAAGAGCTCTCCATCTTAACTCCAAA[T]
chrA1.168318954	0-50	-1:128808132-128808182	0-100	+1:128808031-128808131	0-100	+1:128808132-128808232	[T/C]	[A]	[A]CTAAGTCATGACTGATACATCTGCTGCATTTGCTAGAGCCCAAATATGAC
chrA1.168333103	0-50	-1:128819260-128819310	0-100	+1:128819159-128819259	0-99	+1:128819260-128819359	[T/C]	[A]	[A]CCCCTAAACTATCCCACCCTAAAACTGTATAGATTGTTGGGATATGCCAA
chrA1.16834743	0-50	+1:13840053-13840103	0-100	+1:13840003-13840103	0-100	+1:13840104-13840204	[A/G]	[A]	GCTTGGCTCCAGAGAAAGCTGAAAGTGATCTCTGCTTTCTCTTGATTCAC[A]
chrA1.168359462	0-50	+1:128844872-128844922	0-100	+1:128844822-128844922	0-100	+1:128844923-128845023	[T/C]	[C]	AGTACCTTTGGCAGCCCCAAAGGTAACTTGTTTCTTGCATTTCAGAATGA[C]
chrA1.168490812	0-50	-1:128959668-128959718	0-86	+1:128959567-128959653	0-100	+1:128959668-128959768	[A/G]	[C]	[C]GTGTTGTTGCTTCTGTTAGTGACCATCCTTCTCTTCAACAAGTTCCCCAA
chrA1.168544821	0-50	-1:129003081-129003131	0-100	+1:129002980-129003080	0-100	+1:129003081-129003181	[A/G]	[T]	[T]TAGATAAGACAACAGGGCTTGGCCAGGAAGGTTTAGTCATCTTTGCTAAG
chrA1.168593245	0-50	+1:129044097-129044147	0-100	+1:129044047-129044147	0-100	+1:129044148-129044248	[T/G]	[T]	GCATCAACTACCCCCATAAAAACTCATTTCCATGTGATTTTGGAGAGTCA[T]
chrA1.168656241	0-50	+1:129099120-129099170	0-100	+1:129099070-129099170	0-100	+1:129099171-129099271	[A/G]	[A]	CCACGAATTTGCACTCCAAAACCCCGTAGAGCTCACTTTAAGATCATTGC[A]
chrA1.168692264	0-50	+1:129133629-129133679	0-100	+1:129133579-129133679	0-55	+1:129133680-129133735	[T/C]	[C]	CTGTCCTGTGTAATATTTGTGCCTTTGTGGCCCTTTTGAGGTATACTGGG[C]
chrA1.16871535	0-50	+1:13867557-13867607	0-100	+1:13867507-13867607	0-100	+1:13867608-13867708	[T/C]	[T]	AACATGCATGTGTGTGTGGTGCATTTGTATGTATGTTCAGGGGGATATTT[T]
chrA1.168723143	0-50	-1:129156474-129156524	0-100	+1:129156373-129156473	0-100	+1:129156474-129156574	[A/G]	[C]	[C]TTGTTTCAGCCTGATAGGCAGTCTATCTAGGCTAGCATTATTTTCCTGCA
chrA1.168799102	0-50	-1:144716342-144716392	0-100	-1:144716342-144716442	0-100	-1:144716241-144716341	[T/G]	[G]	TGGTTTGCAGTGCTAGGAATCATCAAGGAGACCTTACAATTCCTCTTCAC[G]
chrA1.168825857	0-50	-7:103115722-103115772	0-100	+7:103115621-103115721	0-100	+7:103115722-103115822	[T/C]	[G]	[G]TTAATGTGCTGTAAAACTTTGGTTAGGTCATACCGCCCAGAAGATACTGA
chrA1.168893846	0-50	+3:81396672-81396722	0-100	+3:81396622-81396722	0-100	+3:81396723-81396823	[T/G]	[G]	CTACAAGGGGAGCTAACCACCAGATATTCCTATGAAAAGGAATGTGCTCT[G]
chrA1.168930217	0-50	+1:129300940-129300990	11-100	+1:129300901-129300990	0-100	+1:129300991-129301091	[A/C]	[C]	GTATTCCAAAGTGTACTGTTCCTGTAAAATCATCTGTGCATTGGCAGCAG[C]
chrA1.168941881	0-50	+1:129310568-129310618	0-100	+1:129310518-129310618	0-100	+1:129310619-129310719	[T/C]	[T]	CTGTAACAGGAGGGATGTGTTTGGGGCACAGGCTCAAAAAGATTTTAAAG[T]
chrA1.168988977	0-50	-1:129350053-129350103	0-100	+1:129349952-129350052	0-100	+1:129350053-129350153	[T/C]	[G]	[G]AGAGACCAAGTGGACTGGCTATAGATGCTGAGAATGAGTTTGACTATAAA
chrA1.169030743	0-50	+1:129390431-129390481	0-100	+1:129390381-129390481	0-100	+1:129390482-129390582	[A/G]	[A]	TGCACAGCTTGGTTTTCATTTGGTGCAGAAGGCAGAGAAAAGCCCTTATG[A]
chrA1.169076621	0-50	+1:129425848-129425898	0-100	+1:129425798-129425898	0-100	+1:129425899-129425999	[A/C]	[C]	CAAAGGGGAAGGAGGCCACTGAATGGAGTTGGCAGTAGTTGATATGAAAT[C]
chrA1.169114543	0-50	+1:129456631-129456681	0-100	+1:129456581-129456681	*	*	[A/G]	[G]	TCTAGTGTGCTCCAGCAAGATCCTGCTTATCTGTAAGCCTAAAACGTAGG[G]
chrA1.1691780	0-50	+1:1672692-1672742	0-100	+1:1672642-1672742	0-100	+1:1672743-1672843	[A/G]	[G]	CCCAGCTTAAGGGAGGGAGTTGGATGTTGGAGAATTATCGGAAATGTATC[G]
chrA1.169179842	0-50	+1:129492542-129492592	0-100	+1:129492492-129492592	0-100	+1:129492593-129492693	[T/C]	[C]	AATCTGTGTGCAGTTGGCAGCTTCGGATTTTCACAGACTAACAAGTAAAA[C]
chrA1.169219111	0-50	+12:12124859-12124909	0-100	+12:12124809-12124909	0-100	+12:12124910-12125010	[T/G]	[G]	TTCAGGCTTTTGGCGTGTGGAAGCTTCTGGAATCTGCCAGATAATCTATC[G]
chrA1.169246158	0-50	-1:129525543-129525593	0-100	+1:129525442-129525542	0-100	+1:129525543-129525643	[T/C]	[A]	[A]TCCCGTTCATACTCCTTGCCTCTCTGCTTCTAAGTATAGCTATTTTAGGA
chrA1.16925164	0-50	+1:13905300-13905350	1976-06-01	+8:188584148-188584218	22-98	+8:188584265-188584341	[A/G]	[G]	AGTGAAGCAATCACATACTAGAACTTTAGGGCCGGTTGGAAAGTCATTAC[G]
chrA1.169297576	0-50	+1:129549713-129549763	0-100	+1:129549663-129549763	0-100	+1:129549764-129549864	[A/C]	[C]	AAATGGGCCAGTTACATGAGCTGCCTTCTTGCCTTCTGTCCTTGTATGAT[C]
chrA1.169342771	0-50	+1:129580209-129580259	0-100	+1:129580159-129580259	0-100	+1:129580260-129580360	[T/C]	[T]	AGAAATGCCTCTTCCATGCCAGTAGATAAGGACAAAATTGCCCAAAGCAT[T]
chrA1.169373948	0-50	+12:12199287-12199337	0-100	+12:12199237-12199337	0-100	+12:12199338-12199438	[T/C]	[C]	AAAATGTAGAGTGTTTCCAAATGTCCCTCCCTCTTTTCCTCTTCAGCTTC[C]
chrA1.169429846	0-50	-1:129616783-129616833	0-100	+1:129616682-129616782	0-100	+1:129616783-129616883	[A/G]	[C]	[C]TTCCGTACTCCTGCACCAAGGCATATACCTAATTCTCTTTTGAGTTTTAG
chrA1.169461878	0-50	+1:129624019-129624069	0-100	+1:129623969-129624069	0-100	+1:129624070-129624170	[A/G]	[G]	GTCCTGAGATTGTTAAAATGTGAATGAACAGGAAGAAGAATGGAGGAAGC[G]
chrA1.169515839	0-50	+12:12271868-12271918	12-100	+12:12271830-12271918	0-100	+12:12271919-12272019	[T/C]	[C]	GATTCTGCTTCCCCACCACGTTTCACATAATGCCGAGATTTATAGTGTAA[C]
chrA1.169571452	0-50	+1:129676926-129676976	0-100	+1:129676876-129676976	0-100	+1:129676977-129677077	[A/G]	[A]	CTTTACGAAATCCAGCCCATTGCTGCTGCTGGGAAGAAGTTATAGGAAGT[A]
chrA1.16958037	0-50	+1:13933757-13933807	0-100	+1:13933707-13933807	0-100	+1:13933808-13933908	[A/G]	[G]	GAATTGATGAATCTTCTCATTTGCATTTAGCTGGCCAGGTAATCTTGGCA[G]
chrA1.169648216	0-50	-1:129713160-129713210	0-100	+1:129713059-129713159	0-100	+1:129713160-129713260	[T/C]	[A]	[A]GGTATTTTTATATGAAAGGATATGGGAGCAAGGAGGTGGGAAGCAAGGTA
chrA1.169713829	0-50	+12:12372746-12372796	0-100	+12:12372696-12372796	0-100	+12:12372797-12372897	[A/G]	[A]	CTTTACCTAGGGGGATAGTAAATCTTGACTTTCCCATTTTCCTGCAGCTC[A]
chrA1.169754207	0-50	+12:12381293-12381343	0-100	+12:12381243-12381343	0-62	+12:12381344-12381406	[T/C]	[C]	GAGACAGGGTTTGAGGGGGAAGGAGGGGTGAATACTGTGCTTTTTAATTT[C]
chrA1.169804454	0-50	-12:12409492-12409542	1-100	+12:12409392-12409491	0-100	+12:12409492-12409592	[A/G]	[T]	[T]GTAGTTCTGTGAAAGAGTAGAATCTCTTCTTTCTCTTCCTTCTCAGGAGT
chrA1.169837443	0-50	+12:12428878-12428928	0-100	+12:12428828-12428928	0-98	+12:12428929-12429027	[T/G]	[G]	TTTCGGGTCTTGACTTTCCCACTAACCCTCAAGCACAAAAGCTTGGACTT[G]
chrA1.169879771	0-50	-1:129830120-129830170	0-100	+1:129830019-129830119	0-100	+1:129830120-129830220	[T/G]	[C]	[C]GACAAGTTCTGAGAACTAACAAAAATGGCTGGTACCGTAGCTCAGAAAGG
chrA1.169941697	0-50	+12:12478682-12478732	0-100	+12:12478632-12478732	0-100	+12:12478733-12478833	[A/G]	[A]	TTCTCATATTACTGGCTCTGGATAACCACTGCAATAGGCCACCTCATTGT[A]
chrA1.16995065	0-50	-1:13964919-13964969	0-100	+1:13964818-13964918	0-100	+1:13964919-13965019	[A/C]	[T]	[T]AGTGGGGACTTGAGTCACTTTTGTTTTTCATCCCCTTTTTGATCTTTACC
chrA1.169994536	0-50	-1:129896862-129896912	0-100	+1:129896761-129896861	0-100	+1:129896862-129896962	[A/G]	[T]	[T]CCAATGCTGGTAGGGCAGTTTGTTCTCTGGAATAGTCTGAGTAAATTCAA
chrA1.170083543	0-50	+1:129934228-129934278	0-100	+1:129934178-129934278	0-100	+1:129934279-129934379	[A/G]	[G]	AGAAGTCAAATAAAAGTTGCAAGAGCTGATTTACCTCCTGGGTCTCATAC[G]
chrA1.170131717	0-50	+12:12581043-12581093	0-100	+12:12580993-12581093	0-100	+12:12581094-12581194	[T/C]	[C]	TCTCTCGTAACAGGCTGTCCTCAGCCTTCTCAAGTGATGATTTAAGGCTT[C]
chrA1.170141467	0-50	+12:12590792-12590842	0-100	+12:12590742-12590842	0-100	+12:12590843-12590943	[A/G]	[G]	CGTTTCTGTATTTCTTCCAGTTCAAAAAGCAGTTTGGGCCGGGAAACTCA[G]
chrA1.170174230	0-50	+1:129963361-129963411	0-100	+1:129963311-129963411	0-100	+1:129963412-129963512	[T/G]	[G]	TTTATGGTTGCTATTAAAGTGGTTGCTGGGGTTCTTGAAGGTAGGTATGA[G]
chrA1.170244606	0-50	-12:12623609-12623659	*	*	0-100	+12:12623609-12623709	[T/C]	[G]	[G]GGTCGAGCTTATTTTTCAAGGTCGATTATTGGATGCCCACCTTCTGAAGA
chrA1.170280782	0-50	-1:130001723-130001773	0-54	+1:130001621-130001675	0-100	+1:130001723-130001823	[A/G]	[T]	[T]TAATCTCACAATTCACATAAAATTAACATGCCTGTTCCCCAAGGTCCGCA
chrA1.170307600	0-50	-1:130023542-130023592	0-100	+1:130023441-130023541	0-100	+1:130023542-130023642	[T/C]	[A]	[A]AGGCTACTTACGTCTGACTTTTCCAGACAACCTATCTCATCACATGACCC
chrA1.170338420	0-50	+12:12646364-12646414	0-100	+12:12646314-12646414	19-100	+12:12646434-12646515	[T/C]	[C]	CTGTGAAGGCATTTGGCAGAATGACCCGAATTTACTCGGCTTTTTAAAGA[C]
chrA1.170374083	0-50	+12:12682673-12682723	0-100	+12:12682623-12682723	0-100	+12:12682724-12682824	[A/G]	[A]	TCTAGACTGTTTCTTTATCCTTTGCAAAGCGCTCGCAAAATCATCACGTA[A]
chrA1.17041066	0-50	+1:14004278-14004328	42-100	+1:14004270-14004328	0-100	+1:14004329-14004429	[A/G]	[G]	GGGTGGCAGATAAAGTTCTGCATTCCATTTAATGGAGAACAGAAAGCAAG[G]
chrA1.170421630	0-50	-1:130073909-130073959	0-100	+1:130073808-130073908	0-100	+1:130073909-130074009	[T/C]	[A]	[A]GTCCATCCCATGTAGACTAATCGCTGACTGAGGTACCTAAAGCCAGAATT
chrA1.170452659	0-50	+1:130084280-130084330	37-100	+1:130084267-130084330	0-100	+1:130084331-130084431	[T/C]	[C]	AGCTGCATTAACAACTCTGAGAGATTATCAAATTCCAAAGTCCCCAAGCC[C]
chrA1.170491115	0-50	+1:130107208-130107258	0-100	+1:130107158-130107258	0-55	+1:130107259-130107314	[A/C]	[A]	GATCAAGCTGAAGATGTTCATGTATAGAGCAGAGGAGATCTATATCACCT[A]
chrA1.170497443	0-50	-12:12730902-12730952	0-100	+12:12730801-12730901	0-100	+12:12730902-12731002	[A/G]	[C]	[C]GAGGGACATAAATCTCCAGTTTACAAGAGTCAGGAAAATCCCCCTTGGGA
chrA1.170535359	0-50	+12:12744893-12744943	31-100	+12:12744874-12744943	0-100	+12:12744944-12745044	[T/C]	[C]	AACGAGGAAGGACCAACAGGCTGGGATTGTGCAGAGTAAATATTTAAACA[C]
chrA1.170564299	0-50	+1:130137508-130137558	0-100	+1:130137458-130137558	0-100	+1:130137559-130137659	[A/G]	[G]	CATCTCTACTTTTAACCACCAGTGTCCACGTTTAAGAGGGAGCTATGGTC[G]
chrA1.170603297	0-50	+12:12784370-12784420	47-100	+12:12784367-12784420	0-100	+12:12784421-12784521	[T/C]	[C]	CAAGCCAACCAGAGTTGGGTTTTCTAGGCCTTGCAACTAAAACGTCCTAA[C]
chrA1.170638291	0-50	-1:130175237-130175287	0-100	+1:130175136-130175236	0-100	+1:130175237-130175337	[A/G]	[C]	[C]CCTTTCGGTCTGTCACTCTTCAGTCTTTCAAAGTGCACAACTATCCTTTC
chrA1.170682094	0-50	-12:12813346-12813396	0-100	-12:12813346-12813446	0-100	-12:12813245-12813345	[A/G]	[A]	TGAGCCTTTGAAACCAGAAAACAGATTCTGCTATTCCCGTTTCACAGATC[A]
chrA1.170729060	0-50	+12:12835777-12835827	0-100	+12:12835727-12835827	0-100	+12:12835828-12835928	[T/C]	[C]	AATAAGACCGTGTTTAGAGGTTTCAGAAGTCGGAATGTGGATCTACATCT[C]
chrA1.170798724	0-50	-1:130248200-130248250	0-100	+1:130248099-130248199	0-100	+1:130248200-130248300	[T/C]	[G]	[G]TAGTAGATGCCTAACAGGAATGTGGTATTGGTCTTGGCTTTTGCAACATG
chrA1.17089062	0-50	+1:14046271-14046321	0-100	+1:14046221-14046321	0-100	+1:14046322-14046422	[T/C]	[C]	TCTAACTCTGGATGGTCCTTGTCACCTCCTTAGCCCTAATTGTTTCTTTG[C]
chrA1.170901230	0-50	-12:12915116-12915166	0-100	+12:12915015-12915115	0-100	+12:12915116-12915216	[T/C]	[G]	[G]ACTTCTGACTCCCCAGGTAGAAAAGCCCTTCTGACTACCAAGTAATGTGT
chrA1.170927648	0-50	+1:130306437-130306487	0-100	+1:130306387-130306487	0-100	+1:130306488-130306588	[T/C]	[T]	TCCTTGCCTTTAATGAACAGGTGCAGGAAGTTAACACATTTTCCGAGGAG[T]
chrA1.170954805	0-50	-12:12943539-12943589	0-100	+12:12943438-12943538	0-100	+12:12943539-12943639	[T/C]	[G]	[G]TGGTTATCTGTGTACCCCTAGTGGCTTAGCCAATGCTCAGCACATATTAG
chrA1.171018814	0-50	-12:12968187-12968237	0-100	+12:12968086-12968186	0-100	+12:12968187-12968287	[A/G]	[C]	[C]TTGCTTTCAGAGTTGATCAAGCTAAAAACAGCGGTGGTGTCTCCCATCGA
chrA1.171060408	0-50	+1:130358578-130358628	0-100	+1:130358528-130358628	24-100	+1:130358653-130358729	[A/G]	[G]	ACACTGTTTTGGCTCTTTGTCTGTCTTCCAGTCTCTCCTCTTCTGCTTAC[G]
chrA1.171099439	0-50	-12:13002620-13002670	0-100	+12:13002519-13002619	0-100	+12:13002620-13002720	[T/C]	[A]	[A]GTCTCCAGGGAACAGACCGAGTCTTTTTTACCTTCTTGATCTCAGATTTA
chrA1.171136444	0-50	-1:130394460-130394510	0-100	+1:130394359-130394459	0-100	+1:130394460-130394560	[T/C]	[G]	[G]AAAGCTAGCATCTCATGCTTCTTGGGATGTGCACTATGTAAGTAGATAGA
chrA1.171191885	0-50	+12:13046624-13046674	0-100	+12:13046574-13046674	0-100	+12:13046675-13046775	[T/C]	[C]	CATGTCTTGATTCATTGGAGGCTCTGTGGCCTCATTAAGCCAAATCAATA[C]
chrA1.171222347	0-50	-1:130481107-130481157	0-100	+1:130481006-130481106	0-100	+1:130481107-130481207	[T/G]	[C]	[C]GTGTTTATAAGCAAACCCTGAGATTGACTTTCAGTCACTATGATCAGTAC
chrA1.171246205	0-50	-12:13074729-13074779	0-100	+12:13074628-13074728	0-100	+12:13074729-13074829	[T/C]	[G]	[G]GGAGCACACACGTGAGCTAGACAAGATCACAGGAACGATTTACATACAAG
chrA1.171318744	0-50	+1:130526426-130526476	0-100	+1:130526376-130526476	*	*	[T/C]	[C]	CTGTTGTCAAATATAGCACTGGATCAGAAAGGGACAGAAGTGCTGCAGTA[C]
chrA1.171343087	0-50	+1:130540092-130540142	0-100	+1:130540042-130540142	0-100	+1:130540143-130540243	[A/G]	[G]	TGTTGAGTTTTCCATTTGGCTTTTATGTATCACTCAGTAGTACAGGCACC[G]
chrA1.171388029	0-50	-12:13144222-13144272	0-100	+12:13144121-13144221	0-92	+12:13144222-13144314	[T/G]	[A]	[A]TAAAGGCGTTTCCCACTTGGGGATCCTCAAATTCTTTGATGCTACCTAAC
chrA1.17143021	0-50	+1:14088199-14088249	18-100	+1:14088167-14088249	0-100	+1:14088250-14088350	[A/G]	[G]	GAATGTAGAACTCTGCCTCTCATATTGCCTGTGTTCCTGCCACCATATTG[G]
chrA1.171455153	0-50	+1:130590879-130590929	0-100	+1:130590829-130590929	0-100	+1:130590930-130591030	[T/C]	[C]	TTGGCATCCATCTCTGCTCTGGGAAGATACTTTTCCAAAGAAGTTTCTGC[C]
chrA1.171504333	0-50	-1:130622174-130622224	0-100	+1:130622073-130622173	0-100	+1:130622174-130622274	[A/G]	[T]	[T]AGGCTGTATGTTAAGGTCCTGGTGCTTCTTAGGTCCTAGAAAAGGAAGAG
chrA1.171549411	0-50	+1:130652839-130652889	0-100	+1:130652789-130652889	0-100	+1:130652890-130652990	[A/C]	[A]	TCCTGCCTTCTCACTCTTCACCTATCCCTATACTATACTTCCTCAGTAGG[A]
chrA1.171617110	0-50	-1:130701497-130701547	0-100	+1:130701396-130701496	0-100	+1:130701497-130701597	[A/G]	[C]	[C]CATGGTTCCAGAAAGTGTTGGAAGGTGATTGTCTACACAAAGGAACTAAA
chrA1.171650020	0-50	-1:130733949-130733999	0-100	+1:130733848-130733948	0-100	+1:130733949-130734049	[A/C]	[G]	[G]ACTCGTACGCCTGTGAGCTTGAGTTCTACGTAGGTAAGCATACAATGTTT
chrA1.17167039	0-50	+1:14111921-14111971	0-100	+1:14111871-14111971	0-100	+1:14111972-14112072	[T/C]	[C]	ACAGTTGTGGTCATACCATCTATCCCTCATCCAAGTTTGAACCATGGATT[C]
chrA1.171692134	0-50	+1:130767182-130767232	0-100	+1:130767132-130767232	0-100	+1:130767233-130767333	[A/G]	[G]	TCCCTTTGATTTTCTTCCCTCTCTTTCATTTGATTACCATTCACCTGTGC[G]
chrA1.171781291	0-50	-1:130829575-130829625	0-100	+1:130829474-130829574	0-100	+1:130829575-130829675	[T/C]	[A]	[A]GTTCAAAATTACTTACTGGTGCACCCTTTTCAGTGGAGTAATGGAGGGTC
chrA1.171817232	0-50	-1:130860178-130860228	36-100	+1:130860113-130860177	0-100	+1:130860178-130860278	[A/G]	[C]	[C]GCTTTGTGGGTAATCCTTAAACCTCTGCACTCAAAACACACTTTCTTTCC
chrA1.171842436	0-50	-1:130884975-130885025	0-100	+1:130884874-130884974	0-100	+1:130884975-130885075	[T/G]	[A]	[A]ATCTACTTCCATTCAGTCCTCTGCTAATGAAACGTTTCTGCTTACCTGGG
chrA1.171869793	0-50	-1:130912290-130912340	0-87	+1:130912189-130912276	0-100	+1:130912290-130912390	[T/C]	[G]	[G]GATTTCTCCAGGGTGCCTTTCTGCTTGACTTCATTGGCTAGTTGACTTTT
chrA1.171901566	0-50	+1:130931086-130931136	0-100	+1:130931036-130931136	0-100	+1:130931137-130931237	[T/C]	[T]	GAGTTAAGAAGCAGTCAGCCAAGTGAAATACATTCTAAGTCAAATGCGGA[T]
chrA1.17194248	0-50	-1:14137430-14137480	11-100	+1:14137340-14137429	0-100	+1:14137430-14137530	[A/C]	[G]	[G]GTATGTATTCGGGTACCCGTTAGACTCAAAATGGGTAACCCCAGTGGTTA
chrA1.171985854	0-50	+1:131015063-131015113	25-100	+1:131015038-131015113	0-100	+1:131015114-131015214	[T/C]	[T]	ACACTGCAGAACAAAAGTTTCCAATGTCCTTATAGCAGTTAGCCAAGGAA[T]
chrA1.172031677	0-50	+1:131049521-131049571	0-100	+1:131049471-131049571	*	*	[A/G]	[G]	AGTTACATAAATAGTTCCAATCTCCACTCCTTCCTGTTAGCATCCCCATT[G]
chrA1.172077802	0-50	+1:131079113-131079163	0-100	+1:131079063-131079163	0-100	+1:131079164-131079264	[T/C]	[C]	TCTGTTTGAGAATGATTTTATGGCACTGCCACTGTGATAATATGATGGCT[C]
chrA1.172113042	0-50	-1:131121802-131121852	*	*	0-100	+1:131121802-131121902	[A/G]	[C]	[C]CCATTTCTCCTCCTTATCTCTTCCCTCCCTTTTTCATTCTCTCTCTCTGG
chrA1.172141056	0-50	+1:131141480-131141530	22-100	+1:131141452-131141530	0-100	+1:131141531-131141631	[T/C]	[T]	GGTCAGAGAGATGCTAGCACTTTCTCTGTAATCACAGCCCTAGTTTTTTC[T]
chrA1.172195428	0-50	+1:131188102-131188152	0-100	+1:131188052-131188152	39-100	+1:131188192-131188253	[A/C]	[A]	TGATTATATAGACTTTTGGTCATCATCGTACCTGCTGTAGTACAGGGGAC[A]
chrA1.172220920	0-50	-1:131211428-131211478	0-100	+1:131211327-131211427	0-100	+1:131211428-131211528	[T/C]	[G]	[G]CATGGAGTCATACGGCCAAAAGTAGTGGTCTTTACCGAATTCCTCAAGTG
chrA1.172259502	0-50	-1:131238853-131238903	0-83	+1:131238752-131238835	0-100	+1:131238853-131238953	[A/G]	[T]	[T]CTGGATGGTCCCTAACTTGGCTGCTGCAACTTTCTTGTGTGAAAACTTAG
chrA1.17230200	0-50	+1:14162996-14163046	0-100	+1:14162946-14163046	0-100	+1:14163047-14163147	[A/G]	[G]	AGTCCCTTTCTTGCCTCGAGTTGTTCCTCCAGAATAGTCTTTGTGGAAGT[G]
chrA1.172333001	0-50	+1:131295315-131295365	0-100	+1:131295265-131295365	0-99	+1:131295366-131295465	[A/G]	[A]	TATTCCACTATCACTAAAATCATCCATACCCCTTGAAGCTCACCCTTGTA[A]
chrA1.172366979	0-50	+1:131328858-131328908	0-100	+1:131328808-131328908	0-100	+1:131328909-131329009	[T/C]	[C]	GTGTACAATACACAAAGCGAGTTCTAAAGCACACTTGCTTTGGGTGCTAG[C]
chrA1.172466907	0-50	-1:131409469-131409519	0-100	+1:131409368-131409468	0-100	+1:131409469-131409569	[T/C]	[G]	[G]GGAATTACAGTAATGAAATGATCCCCAAAGCAGCAAAGGAGTGGTATGAT
chrA1.172518238	0-50	+1:131447141-131447191	0-100	+1:131447091-131447191	0-100	+1:131447192-131447292	[A/G]	[A]	CCCCCCACTGGCTTTACAATAAAGCCAAACTACTAGAATTCAGGTAATGC[A]
chrA1.1725465	0-50	-1:1699799-1699849	0-100	+1:1699698-1699798	0-100	+1:1699799-1699899	[A/G]	[T]	[T]GAAAGATATCACTTACAGAAGTGAAAGTGACAGGACTTGATGGATGCTGA
chrA1.172555163	0-50	+1:131471558-131471608	6-100	+1:131471514-131471608	0-100	+1:131471609-131471709	[A/G]	[A]	TGTACAATCCACATCCTCAAGAAGTGTTTGCTAATTGTTGTTACTGGGTG[A]
chrA1.172606011	0-50	+1:131510250-131510300	0-100	+1:131510200-131510300	0-100	+1:131510301-131510401	[A/G]	[A]	CCACTGATCCTAGATTATATCTACAGCAAATCTGGGAGAAACCACTATAC[A]
chrA1.17265077	0-50	+1:14190610-14190660	0-100	+1:14190560-14190660	0-100	+1:14190661-14190761	[A/G]	[G]	TTCCATTTACTTGTACTTGCCTGGCTAACTCCTTTAGATCCTGTGCCATA[G]
chrA1.172722950	0-50	-1:131588719-131588769	0-100	+1:131588618-131588718	0-100	+1:131588719-131588819	[T/C]	[G]	[G]AACTTGTGGTTCCACAGATTCTTTCTTCCTGGCAATTGTCTTCTGAACCT
chrA1.172755838	0-50	+1:131626765-131626815	3-100	+1:131626718-131626815	0-76	+1:131626816-131626892	[A/G]	[G]	GCAAATCTCAAGGAAAGTAGGTTACTTCTGCTATAGACTAAGGGCCGTAG[G]
chrA1.172793551	0-50	+1:131661537-131661587	0-100	+1:131661487-131661587	0-100	+1:131661588-131661688	[A/G]	[G]	GGCGCAATCATTCAAAAGGTAGAGTTGAAGGGAGACTGCAGAAAAAACCA[G]
chrA1.172851688	0-50	+1:131712283-131712333	0-100	+1:131712233-131712333	0-100	+1:131712334-131712434	[A/C]	[C]	AAAATTGTCCTGTGGGTTTTGCATACATTTTCACCACTGGGTACTGCCCC[C]
chrA1.172877557	0-50	+1:131738061-131738111	0-100	+1:131738011-131738111	0-100	+1:131738112-131738212	[A/C]	[C]	ATCAAAGATATATACTGTGTTTAGTTTGAGCTGGACAACAGGGCTCGGTG[C]
chrA1.172910348	0-50	+1:131761933-131761983	0-100	+1:131761883-131761983	0-100	+1:131761984-131762084	[T/C]	[C]	CTTCGTCCCAACCTTCTCTGTGGTATAACACAAAAACCAGAATAGTAAAG[C]
chrA1.172988106	0-50	-1:131828778-131828828	44-100	+1:131828721-131828777	0-100	+1:131828778-131828878	[T/C]	[G]	[G]GCTTTTGGATGCCAACTTGCTACTTGGGGAGTTAATAGGGGACAAATTGA
chrA1.17299670	0-50	+1:14223464-14223514	0-100	+1:14223414-14223514	0-100	+1:14223515-14223615	[A/G]	[A]	TGACTTACAGCAGAAAATACTTACACAGCAAGTGTCTATGTTGGGGAACC[A]
chrA1.173012502	0-50	+1:131859351-131859401	0-100	+1:131859301-131859401	0-100	+1:131859402-131859502	[A/G]	[G]	GAGCTTGCAACTCAGCAGCGAAGACAGACATGGAACAAGTAATAAAAAGT[G]
chrA1.173064470	0-50	+1:131898514-131898564	0-100	+1:131898464-131898564	*	*	[A/G]	[A]	GTACAGATGGAATAAGAGATGAAAGGCCCAGGAAAGTTGTCATGAATGGG[A]
chrA1.173092437	0-50	-1:131923462-131923512	0-100	+1:131923361-131923461	0-100	+1:131923462-131923562	[A/G]	[T]	[T]TTTTCCTTCTACTCCCATTGTGTGAGGCCCTGTTTCAAGCCCATATTACC
chrA1.173147334	0-50	-1:131970727-131970777	0-100	+1:131970626-131970726	0-100	+1:131970727-131970827	[T/C]	[G]	[G]CTTTGCCAAACTCATTCTCACATGTCGTCTGAACCAATCTTACCTACTTG
chrA1.173209116	0-50	+1:132023188-132023238	0-100	+1:132023138-132023238	0-100	+1:132023239-132023339	[A/G]	[A]	AAGTTCCAGATCGCTTTTGCCAGCTGGTGAAACAACTGCCATGATTTACT[A]
chrA1.173251187	0-50	+1:132065469-132065519	0-100	+1:132065419-132065519	0-100	+1:132065520-132065620	[T/C]	[T]	TGCATTCATCACAGATAATCAGTATATGCATAGCAGCGCATGCATTTCAG[T]
chrA1.173276869	0-50	+1:132082553-132082603	0-100	+1:132082503-132082603	0-100	+1:132082604-132082704	[A/G]	[G]	GAAGCCATTCTGTAAGAAAAAAGGGAGGAGGGAGCTACTTTTCATTACAA[G]
chrA1.173313369	0-50	+1:132112928-132112978	0-100	+1:132112878-132112978	0-100	+1:132112979-132113079	[A/C]	[C]	TTTGGGACTCCTGAACCACTTGTGGATCTTCCTTGCTCTAAAACTACTTT[C]
chrA1.173364176	0-50	-1:132151500-132151550	0-100	+1:132151399-132151499	0-100	+1:132151500-132151600	[A/G]	[C]	[C]ACTGTCACTATGGATTTCTACTGCTGTGCAGGATGCAAAGTGCTTCTCCA
chrA1.173430789	0-50	+1:132207151-132207201	0-100	+1:132207101-132207201	0-100	+1:132207202-132207302	[T/C]	[C]	ATTTTCCACTATGTGTTTTATGGCACTGTGAGTATCTTCTTACCACAGCG[C]
chrA1.173478144	0-50	+1:132245371-132245421	0-100	+1:132245321-132245421	0-100	+1:132245422-132245522	[T/G]	[T]	AGTGGGACAAACCACAGCTTTCACTTAATCCATGCTAAATTCCCCCATCT[T]
chrA1.17350905	0-50	-1:14249979-14250029	0-100	+1:14249878-14249978	0-100	+1:14249979-14250079	[T/C]	[G]	[G]CTTTTAAGTGTTTAGCAGAGTTTAGGGGTTGGTTAATTGTGGACAGGACA
chrA1.173520173	0-50	+1:132285492-132285542	0-100	+1:132285442-132285542	11-100	+1:132285554-132285643	[A/G]	[A]	AAGGCCTTGATGCACCTAATTGTCACTGGCATGGATCTAGAAAATAGAAC[A]
chrA1.173555079	0-50	-1:132320249-132320299	0-100	+1:132320148-132320248	0-100	+1:132320249-132320349	[A/G]	[C]	[C]TCTGTTATCACTGCAGCTACTCACTGCAGTTGTTTTTCTCTGTGTCTAGT
chrA1.173579589	0-50	+1:132342911-132342961	0-100	+1:132342861-132342961	0-93	+1:132342962-132343055	[A/G]	[A]	TTTTTAACGATCATCAAGAGTGGCAGTCTCTTGTGTGACATACAGAAGTC[A]
chrA1.173673201	0-50	+1:132418223-132418273	0-100	+1:132418173-132418273	0-100	+1:132418274-132418374	[A/G]	[A]	TGTTTTCAGGCACGTTTATACTGCCAACCGCAAGACCGTAAAATGGAGTA[A]
chrA1.173705869	0-50	+1:132437140-132437190	0-100	+1:132437090-132437190	0-100	+1:132437191-132437291	[T/C]	[T]	GGAAAGTCAAAATGGAAGTGTAGTTGTACCCAGTCAGGTACCTATATAGA[T]
chrA1.17375163	0-50	-1:14269291-14269341	0-100	+1:14269190-14269290	0-100	+1:14269291-14269391	[T/C]	[A]	[A]CCATATCATCTTGGAAGCCATCTGACTCCTGCCTTTACAGTAACTTCCCA
chrA1.173753060	0-50	-1:132470853-132470903	1-100	+1:132470753-132470852	0-100	+1:132470853-132470953	[T/C]	[G]	[G]TTCTGGCCTTCTTGTGTGAATGGAGGCATCCTATTTAGCATTTAGCCAGG
chrA1.173798806	0-50	+1:132505714-132505764	0-100	+1:132505664-132505764	0-100	+1:132505765-132505865	[T/C]	[T]	GTAGCCAGCCTCTGCTACATAGAACAAGGCTAATTCATGTGAAAGAGTTA[T]
chrA1.173827243	0-50	+1:132531967-132532017	0-100	+1:132531917-132532017	0-100	+1:132532018-132532118	[T/G]	[T]	CCCACAGCATCACACTCTTATAGCTATAGAATCTTTCTTCAAGCATGGGT[T]
chrA1.173860935	0-50	+1:132555082-132555132	0-100	+1:132555032-132555132	0-100	+1:132555133-132555233	[A/G]	[G]	GGCCAACCTTCAAAATCATAAGGCTGTCACTGATTAGTTGGCTTTCAGAG[G]
chrA1.173890268	0-50	-1:132583085-132583135	0-100	+1:132582984-132583084	0-100	+1:132583085-132583185	[T/C]	[G]	[G]GATGGACATCCCAGCTCTGAGCTGTGAATGTTTCCAAATACTTCCAAAGA
chrA1.173923895	0-50	-1:132616277-132616327	0-100	+1:132616176-132616276	0-100	+1:132616277-132616377	[A/G]	[T]	[T]GCTTTTGCTAACATGTGAAATTTTTAGAGCCAGACTTTTTCAGTGCCGAC
chrA1.173936204	0-50	+1:132625604-132625654	0-100	+1:132625554-132625654	0-100	+1:132625655-132625755	[T/C]	[T]	CTGGTGTTTGCTTTCTGACTCATGGACTTGATTTCTACAGAACTGCAGCA[T]
chrA1.17404580	0-50	-1:14290461-14290511	0-100	+1:14290360-14290460	0-100	+1:14290461-14290561	[A/G]	[T]	[T]AGAGTTCGTAAGTCTCTGCTGCCTTTATTCAAGCATCAGTTCCACATTAC
chrA1.174087488	0-50	-1:132760502-132760552	0-100	+1:132760401-132760501	0-100	+1:132760502-132760602	[T/C]	[G]	[G]GACACAGGTACCAAAAAAGAAAAAACTGAAAATCGTGCACGTTCCATACC
chrA1.174227473	0-50	+1:132882561-132882611	0-100	+1:132882511-132882611	0-68	+1:132882612-132882680	[T/C]	[T]	CTGTTATTGCAGTCAATACAAATTCTAGAGGATAGCTCCTACCCCCAGAC[T]
chrA1.174252541	0-50	+1:132895944-132895994	0-100	+1:132895894-132895994	0-100	+1:132895995-132896095	[A/G]	[G]	GTAGGCTGCCAGAGACTTCAGAAAGTTGGTGAAAACTAGGGTAGATTGAG[G]
chrA1.17428530	0-50	+1:14312786-14312836	0-100	+1:14312736-14312836	0-100	+1:14312837-14312937	[A/G]	[G]	TATTAGTTTAGAGCATAACATGGTTTAGACAGTGTTACCCAGTGAAGGCC[G]
chrA1.174290432	0-50	-1:132936612-132936662	0-80	+1:132936510-132936590	0-100	+1:132936612-132936712	[T/G]	[C]	[C]GGGATGAAAGGCCAAAAATTTGTCTTGTCAAGTTTGCTCCCTCATCAGCA
chrA1.174338072	0-50	+1:132977920-132977970	0-100	+1:132977870-132977970	0-100	+1:132977971-132978071	[T/C]	[C]	TTTGCCCTTGAGAAATTTCCTGCTCTTCAGTTTTGTAACCTCCACTCTTA[C]
chrA1.174389065	0-50	+1:133017428-133017478	0-100	+1:133017378-133017478	0-100	+1:133017479-133017579	[A/G]	[A]	ATTAGAACTGATTACTGGCAGCCCCAGGATGGCTCCCAAATCATTTCAAT[A]
chrA1.174435779	0-50	-1:133052638-133052688	2-100	+1:133052539-133052637	0-100	+1:133052638-133052738	[T/C]	[A]	[A]TTCAAACAGGAGATCCAACAGGTACTGGTATGGGAGGAGAAAGCATATGG
chrA1.174476584	0-50	+1:133082210-133082260	27-100	+1:133082187-133082260	0-100	+1:133082261-133082361	[A/G]	[A]	ATTCCAATTCCATCTTCCACTATTTGTTCTCCTCCTTCAATGTGCTGAAC[A]
chrA1.174514632	0-50	-1:133115022-133115072	0-100	+1:133114921-133115021	0-100	+1:133115022-133115122	[T/C]	[A]	[A]TATCTTTCTATTTCAGCCTGGTGTGTGCAGTGAGCTATACAACTCAGGGT
chrA1.174542949	0-50	+1:133142167-133142217	0-100	+1:133142117-133142217	0-100	+1:133142218-133142318	[A/C]	[C]	TGAAAACACCAGGAATTACTAGAGGAGAATGCAGAGTGAGAGACAGTGGC[C]
chrA1.174578195	0-50	-1:133189889-133189939	1-100	+1:133189789-133189888	0-64	+1:133189889-133189953	[T/C]	[G]	[G]CTGACCAATCTTCAGTGGCAGATTAAGTGCTCCAGTCTTCAGTCTTCAGT
chrA1.174606314	0-50	+1:133208404-133208454	0-100	+1:133208354-133208454	0-100	+1:133208455-133208555	[A/G]	[A]	TTTTTGTGAACGGGCTTTTTTGGGAAGTGTACTGTGTTACCTTGGCAAGA[A]
chrA1.174632015	0-50	-1:133222107-133222157	0-100	+1:133222006-133222106	0-100	+1:133222107-133222207	[A/G]	[C]	[C]CATTCCCAAGGGTATAATCATATTTGCTAGAGTGATTGCAGGTGCACTGG
chrA1.17470228	0-50	-1:14346769-14346819	*	*	0-70	+1:14346769-14346839	[T/C]	[A]	[A]TGGAGAACTAAGAGGGAGAAGCTGATGTGTAGAAACTTAACAAAGGAGGG
chrA1.174758261	0-50	+1:133336666-133336716	0-100	+1:133336616-133336716	0-100	+1:133336717-133336817	[A/G]	[A]	TCAAGAACTAACTTCCCGTGCCTGTTTTTCTGGAATCTAAGGTTGAAACT[A]
chrA1.174791033	0-50	-1:133366300-133366350	0-100	+1:133366199-133366299	0-100	+1:133366300-133366400	[A/C]	[T]	[T]TGGGGAAACTTCAACTTCTGCTCTACCTTAAAGAGCTACCTGTTAATTCC
chrA1.174819491	0-50	+1:133390433-133390483	0-100	+1:133390383-133390483	0-100	+1:133390484-133390584	[A/G]	[A]	CCCATAGGACATGCATGATATTTTATTGAAGAAGACTCCCAAGTCCATAC[A]
chrA1.174866694	0-50	-1:133436352-133436402	41-100	+1:133436292-133436351	0-100	+1:133436352-133436452	[T/C]	[A]	[A]TATCTAAATGATGCTTTCCTTGAGTTCTTGCCAGCTAATTTCGGCAGGTA
chrA1.174895862	0-50	+1:133456683-133456733	1-100	+1:133456634-133456733	0-100	+1:133456734-133456834	[A/G]	[G]	TGAAGCAGATAGCTTAAGGGAAGAAGCTGTAAGGGGATAAATGCTATTGA[G]
chrA1.174933560	0-50	+1:133490857-133490907	0-100	+1:133490807-133490907	0-100	+1:133490908-133491008	[A/G]	[G]	TAAGTTGATTACTGTGGGTTCTGAGAGCACATCTCAGAAATGAGGAAGGA[G]
chrA1.17494876	0-50	-1:14372745-14372795	18-100	+1:14372662-14372744	0-100	+1:14372745-14372845	[T/C]	[G]	[G]ATTTGGCTTTCCCGTGGTTTGTGTCTTGAATGGAGAATAAGAAAGTCCAG
chrA1.174959182	0-50	+1:133512432-133512482	25-100	+1:133512407-133512482	0-100	+1:133512483-133512583	[A/C]	[A]	TGGCCTCTCAAGGCATGCAGTATACTTCCTCCAGAACTTGTGAGTAATAA[A]
chrA1.175015374	0-50	+1:133570593-133570643	37-100	+1:133570580-133570643	0-100	+1:133570644-133570744	[A/G]	[A]	AGACCCAAGACCTGAATCTCATTTTGTGTTGATGACAAGATGTGTGCTCC[A]
chrA1.175093128	0-50	+1:133645883-133645933	0-100	+1:133645833-133645933	18-100	+1:133645952-133646034	[A/G]	[G]	AGAGAATGGAGAGTGTTTATAAATGTGTATTTGGGGCAAGATCCAGCCCT[G]
chrA1.175122980	0-50	+1:133672641-133672691	0-100	+1:133672591-133672691	0-100	+1:133672692-133672792	[A/G]	[G]	TCACATTTCTATAGGACTCAGCCCGTGACTTGCTTAGATAAATTACCTGG[G]
chrA1.17516380	0-50	+1:14390939-14390989	0-100	+1:14390889-14390989	34-100	+1:14391024-14391090	[T/C]	[C]	TAGTGGCCCCATGCGTTCTATGCCAAGTTCCATTTCCTCAACTTCTCTTA[C]
chrA1.175177615	0-50	+1:133724154-133724204	0-100	+1:133724104-133724204	0-79	+1:133724205-133724284	[T/C]	[C]	GACTGGTTTGAACTTTGCTCTCTATAGAATGAGGCTTTGGGGTGAATAAA[C]
chrA1.175224029	0-50	-1:133748940-133748990	0-100	+1:133748839-133748939	0-100	+1:133748940-133749040	[T/C]	[G]	[G]TTTGAAAGTGTCACTAAACAAGAGTCAGGACCAAACCCAGCTGGTGCTGT
chrA1.175254480	0-50	+1:133780443-133780493	1-100	+1:133780394-133780493	0-100	+1:133780494-133780594	[A/G]	[G]	AAAGCAGAAGAGGAAGGTGGCTGTGCTTAGTGGTGAGAAGTGGTTTTATG[G]
chrA1.175281249	0-50	+1:133802414-133802464	0-100	+1:133802364-133802464	0-100	+1:133802465-133802565	[T/C]	[C]	ATTCAGTGGTCAATATACTGACCATGTACAGGTCATTTGCCCCATAGCCA[C]
chrA1.175317609	0-50	+1:133834260-133834310	0-100	+1:133834210-133834310	0-100	+1:133834311-133834411	[A/G]	[G]	TATTAGTGGCAGTAACACACAGACCCAGGTGTTTCCTACTTTCAGAAAGG[G]
chrA1.175348424	0-50	+1:133852875-133852925	0-100	+1:133852825-133852925	0-100	+1:133852926-133853026	[T/C]	[C]	GTGACCTCATTGTCCCAGTTCTTCCCAGTCTGTGCATAAAGAGATAAAGT[C]
chrA1.175418728	0-50	-1:133921324-133921374	0-100	+1:133921223-133921323	0-100	+1:133921324-133921424	[T/C]	[A]	[A]TTTGCCCATTTCTTGTCTGGAAACTCTCAGCCTGAACCACAGTCATAGTT
chrA1.175453341	0-50	+1:133953986-133954036	0-100	+1:133953936-133954036	0-100	+1:133954037-133954137	[T/C]	[C]	CATTAGTACAAATGATGGTAGTATTACTGGGGGATGACAGTGGTTGTCCA[C]
chrA1.175480525	0-50	+1:133967902-133967952	0-100	+1:133967852-133967952	0-100	+1:133967953-133968053	[A/G]	[A]	CCATTTATGTGTCAGGTCTAGGCCTAAAGCCTCTAACATTTGAAAGCTTA[A]
chrA1.175482178	0-50	+1:133969555-133969605	0-100	+1:133969505-133969605	0-82	+1:133969606-133969688	[A/G]	[G]	GAAGTTGACATGGCAGAGATTCAGCTAAGCGGAGAAAATATTTGGTGAAA[G]
chrA1.175486810	0-50	-1:133974237-133974287	29-100	+1:133974165-133974236	0-53	+1:133974237-133974290	[A/G]	[T]	[T]GGTGCCTAAGAAACAGAATTCAGTCTTGAATGCGGCCTGAGAGATAATGA
chrA1.175507059	0-50	-1:133989777-133989827	0-100	+1:133989676-133989776	0-100	+1:133989777-133989877	[T/C]	[G]	[G]ACACTCACACCCCAAATCCTGTTAGGTATTGAGACACCTACCTAAGATCC
chrA1.175577432	0-50	-1:134044091-134044141	0-100	+1:134043990-134044090	0-100	+1:134044091-134044191	[T/C]	[A]	[A]TTTTTTTTTCCTGTGGGAAGCAGTCATGATTAGGAAGCCACAAAAGGTCA
chrA1.175609807	0-50	+1:134075377-134075427	0-100	+1:134075327-134075427	0-100	+1:134075428-134075528	[A/G]	[A]	TGATATGCGAAGCAGTGTCCTCAATCCAGGTCCTGAATTTCACAACTATG[A]
chrA1.175664887	0-50	-1:134113301-134113351	0-100	+1:134113200-134113300	0-100	+1:134113301-134113401	[A/C]	[G]	[G]ACTCTTACATTTTCCCCCTAAACCCAATTGGGTTATATCGTGTACCCCTG
chrA1.175695892	0-50	-1:134144176-134144226	0-100	+1:134144075-134144175	0-100	+1:134144176-134144276	[A/G]	[T]	[T]GGCAGTATCATTGTGTGGGACTATTACTCTGTCCTCATTCATTTGAAGAC
chrA1.175723038	0-50	-12:8522576-8522626	0-100	-12:8522576-8522676	0-100	-12:8522475-8522575	[T/C]	[C]	GAAAGGTAGCATTTGTTGAAGCCATCGCTGGTTAAAGAGAACTGTAAGAA[C]
chrA1.175789148	0-50	-1:134210801-134210851	0-100	+1:134210700-134210800	0-100	+1:134210801-134210901	[A/C]	[T]	[T]GTGACCCAGATCAGGATTTCAAAGTTGTGAGATTGAACCCCAACTTCACC
chrA1.175859867	0-50	+1:134273882-134273932	0-100	+1:134273832-134273932	0-100	+1:134273933-134274033	[A/G]	[G]	ATACACCAGAAGAAATGAGTCAGCTATGTTCTTCCTGCACCACAATGCAA[G]
chrA1.175933953	0-50	-1:134320839-134320889	0-100	+1:134320738-134320838	0-100	+1:134320839-134320939	[T/G]	[C]	[C]TCAGAAATTCCTAGAGTCCTTGGGGTGAAACTATTTCTGGGAGTCACAAG
chrA1.17595430	0-50	+1:14455731-14455781	0-100	+1:14455681-14455781	0-100	+1:14455782-14455882	[T/C]	[C]	CCAAAGGTCCAGCAGTTGTCCCCTAAAGTGAAATAACATAATCCATAATG[C]
chrA1.175959461	0-50	-1:134340018-134340068	0-100	+1:134339917-134340017	0-100	+1:134340018-134340118	[A/C]	[G]	[G]TTCAAGTGGAAGCAGGAGTGCACACATTGTTTTTGCCTCTTCCTTGATTC
chrA1.176007734	0-50	+1:134381005-134381055	0-100	+1:134380955-134381055	32-100	+1:134381088-134381156	[T/C]	[T]	AACCCCAAGCTTGGAATATGTGTAGCTGGGCAGTAAGGGATTTGGTAAAA[T]
chrA1.176035272	0-50	+1:134403392-134403442	0-100	+1:134403342-134403442	0-100	+1:134403443-134403543	[A/G]	[A]	ATAATTGAGTGTAGAGGAGGGTAGCAGTAGGATTTAGGTAGAGGAAGTAT[A]
chrA1.176084393	0-50	+1:134451756-134451806	0-100	+1:134451706-134451806	0-91	+1:134451807-134451898	[A/G]	[G]	ATGAAGAATATGGGTCCTCTCCCTGTTGACATGGCAAGGATGTACTTTGC[G]
chrA1.176114264	0-50	+1:134472027-134472077	0-100	+1:134471977-134472077	0-61	+1:134472078-134472139	[A/G]	[G]	TGGGTGAGATCAACAGCCTCTCATCCTTGTTACTTTTCATTCCCAGCCAA[G]
chrA1.176147031	0-50	+1:134504725-134504775	40-100	+1:134504715-134504775	0-100	+1:134504776-134504876	[T/G]	[T]	GAGGAAACTTAGAGTTTTCTATCTAGAGAAGCTGTCATGGCCCCATGCAC[T]
chrA1.176198460	0-50	-1:134537315-134537365	0-100	+1:134537214-134537314	0-100	+1:134537315-134537415	[T/C]	[G]	[G]TGTTGGGGTAATGGAGACTCAAGCCCCATTTGGTGTCACCAAAAAAGAAA
chrA1.17626468	0-50	-1:14490049-14490099	0-100	+1:14489948-14490048	0-100	+1:14490049-14490149	[T/C]	[A]	[A]CAAGAGACGTTCAAAGGGGCAAAGTCATGCTTTGTAGACATACAAGAATT
chrA1.176271052	0-50	-1:134589959-134590009	0-100	+1:134589858-134589958	0-100	+1:134589959-134590059	[T/G]	[A]	[A]GTGTGGGCAGAGTTGTAAAGTGGATGGTAGAATCTTTTCACTTTGTACTT
chrA1.176317360	0-50	+1:134629577-134629627	0-100	+1:134629527-134629627	0-100	+1:134629628-134629728	[A/G]	[G]	GAGCATGAGATGTAAGGAAATAAAAATAACGCTCACAGTTACCCACCATG[G]
chrA1.176341080	0-50	-1:134653189-134653239	0-100	+1:134653088-134653188	0-100	+1:134653189-134653289	[T/C]	[A]	[A]CAGTATCATTTTGCTTCTCAGGAGACCCCTTCACCAGAGCTCATAGATGA
chrA1.176368916	0-50	+1:134681062-134681112	0-100	+1:134681012-134681112	0-100	+1:134681113-134681213	[T/C]	[C]	ATTGACTCCTCCATTCTGTGTCTTCCCCTCATCTCATTTTTGTGTCTGAC[C]
chrA1.176397555	0-50	-1:134692417-134692467	0-100	+1:134692316-134692416	0-100	+1:134692417-134692517	[T/C]	[A]	[A]TATTGAGATTTTGAAGAGTCTTCCTGTGAAGGGAAACACATGCACTGCAT
chrA1.176421953	0-50	-1:134718381-134718431	0-100	+1:134718280-134718380	0-100	+1:134718381-134718481	[T/C]	[G]	[G]CATAGGAACAAATTTAGACTGGTTCAGCTTCAGGAAGTAAACTCCTGTAG
chrA1.176446392	0-50	+1:134742569-134742619	0-100	+1:134742519-134742619	0-100	+1:134742620-134742720	[A/G]	[A]	TCTCTTATTTGTTCTCCTTTCTTACATTCTCCCTGCCCTCATCTCCCAGT[A]
chrA1.176450116	0-50	-1:134746346-134746396	0-100	+1:134746245-134746345	0-100	+1:134746346-134746446	[A/G]	[T]	[T]AAACACATTCTTTCCCTGCTTTTGTGCCCTTCCCTTGTCTCTTTTGCCGA
chrA1.176582971	0-50	-1:134860879-134860929	0-100	+1:134860778-134860878	0-100	+1:134860879-134860979	[T/C]	[G]	[G]TTGGCAATAGGGAAGCATCTGGGAAGGAAATAAGAGTTATGGACTACGGG
chrA1.176617178	0-50	-1:134896525-134896575	0-100	+1:134896424-134896524	0-100	+1:134896525-134896625	[T/G]	[A]	[A]GAGACACAAGCTTTGTTTACACCCTCCTTCCTATTCAGTGTGTGTTTATC
chrA1.176647222	0-50	+1:134914023-134914073	0-100	+1:134913973-134914073	0-100	+1:134914074-134914174	[T/C]	[T]	GTGTAACTTCCATTAAATTTGTTATAAAACCACTTGCTGGGGCTGTGGCA[T]
chrA1.176695581	0-50	+1:134946550-134946600	0-100	+1:134946500-134946600	0-100	+1:134946601-134946701	[A/G]	[G]	AACCAAGTCTCAAGGCACTTTATACCATCAAATTGTTGCTGAGGGGAGTA[G]
chrA1.176729995	0-50	+1:134967500-134967550	0-100	+1:134967450-134967550	0-100	+1:134967551-134967651	[A/G]	[A]	TCATTGTGAAGCCATTTCACCTAAGACCTCAGAAGATTTCAGAGGGGAAA[A]
chrA1.17673075	0-50	+1:14524752-14524802	0-100	+1:14524702-14524802	0-100	+1:14524803-14524903	[A/G]	[G]	TCCATGTCTACATGGCCCGATACTTCCAGAAAGCTTATGATGGTTTCTTG[G]
chrA1.176779909	0-50	+1:135011627-135011677	0-100	+1:135011577-135011677	0-100	+1:135011678-135011778	[A/G]	[G]	TTTAATGTCAGAAAGGACACCACCCATAGACAGGAAAAAAAGGCTTACAC[G]
chrA1.176804778	0-50	+1:135032816-135032866	0-100	+1:135032766-135032866	0-55	+1:135032867-135032922	[A/G]	[G]	AAGGCATCTTAGGTACCTGAATAGAAACACAAGGAAACCTAAAGCTGCCA[G]
chrA1.176810046	0-50	-1:135038136-135038186	0-100	+1:135038035-135038135	0-100	+1:135038136-135038236	[A/G]	[C]	[C]TGGTGCCTACGTGGTATAACCAAGCATATGGAAAGCTGGAATTCTCACTA
chrA1.176838264	0-50	-1:135058695-135058745	3-100	+1:135058597-135058694	0-100	+1:135058695-135058795	[A/G]	[C]	[C]TTGGCCTTGCTGAATGGCAGCCATTGTTTTAATTCCATACTATTCTCCCT
chrA1.176866269	0-50	-1:135081061-135081111	45-100	+1:135081005-135081060	0-100	+1:135081061-135081161	[A/G]	[C]	[C]ATGGGGTTTAGATACTGATGCTTAGAAAGGACATAGCTTTTCTCAACAGC
chrA1.176891320	0-50	+1:135101093-135101143	0-100	+1:135101043-135101143	0-100	+1:135101144-135101244	[A/G]	[G]	CCATTTTGATGATCCATGAGCTCTGTGAAAGGGTATAACAGTGGGGAGTT[G]
chrA1.176921386	0-50	-1:135131650-135131700	47-100	+1:135131596-135131649	0-100	+1:135131650-135131750	[A/G]	[C]	[C]GGACACTGTCAGGAATAGGGCTTTAACCTTGACACGCAAAGTGTATTAGT
chrA1.176984246	0-50	-1:135182496-135182546	0-100	+1:135182395-135182495	0-66	+1:135182496-135182562	[A/C]	[T]	[T]ATTTGTTCTCATCTTTCATACAGACACCCCATTCCCAGTAGGAAATGGTC
chrA1.1770136	0-50	-1:1733141-1733191	0-100	+1:1733040-1733140	0-100	+1:1733141-1733241	[T/C]	[A]	[A]GGGACATCATCATCCTCAGAGTCACTCATTTCACGAATCGTCTGTAACCT
chrA1.177042592	0-50	+1:135223958-135224008	29-100	+1:135223937-135224008	0-100	+1:135224009-135224109	[A/G]	[A]	AGAGGGTAAAACCAGAACGAGCGAGTGATAAATATCCAGGATGGAGAAGG[A]
chrA1.17705921	0-50	-1:14556066-14556116	8-100	+1:14555973-14556065	0-100	+1:14556066-14556166	[A/G]	[T]	[T]GTGACACAATGCCCTTCGGTTTTGAGGGTTGTATATATTAACCTAGACTT
chrA1.177098015	0-50	-1:135281747-135281797	*	*	0-100	+1:135281747-135281847	[T/C]	[G]	[G]TATCAACAGATAAGCAGGAGGATGTTAGTCAAGGTAGGTAGGTCCACTGC
chrA1.177144504	0-50	-1:135309658-135309708	0-100	+1:135309557-135309657	0-100	+1:135309658-135309758	[T/C]	[A]	[A]ATCCAGGCCAATTTGCCTTCTTCCAGGTTAGGAAGACAGAATGGAGACTT
chrA1.177221307	0-50	-1:135372389-135372439	0-100	+1:135372288-135372388	0-100	+1:135372389-135372489	[T/C]	[G]	[G]ACTTAGCCGAAAGCACGCGTTGAAAGTTTCTTACCTAAATGGGTCTTAAT
chrA1.177256811	0-50	+1:135407841-135407891	0-100	+1:135407791-135407891	0-100	+1:135407892-135407992	[T/C]	[C]	GCACAGCCTCATCCTCTTGTGGTTTTTTACACCAAAAGTTTCTTGCATTT[C]
chrA1.177288682	0-50	+1:135416573-135416623	0-100	+1:135416523-135416623	0-100	+1:135416624-135416724	[T/C]	[T]	TTTGATTCTATTTTTGCTGAACTAGCTCAGCCACTTCCTGTGTTTGGCCG[T]
chrA1.17729593	0-50	-1:14568252-14568302	0-97	+1:14568151-14568248	0-100	+1:14568252-14568352	[A/G]	[C]	[C]CATGTATTCGTGTAGCAAACATCTGCTACTACCGTCATCGACTGAGCACT
chrA1.177339840	0-50	-1:135447799-135447849	0-100	+1:135447698-135447798	0-100	+1:135447799-135447899	[T/G]	[C]	[C]AATTCTAAAGCTACACCTAGCTTGACACATGTAGAGGTCTGGCCTATAAT
chrA1.177373150	0-50	+1:135479484-135479534	0-100	+1:135479434-135479534	0-100	+1:135479535-135479635	[T/C]	[C]	AGCAAACCATTCTGACATGTGGGTTGCATTAGCACCCTCATTTGCAATTA[C]
chrA1.177426008	0-50	-1:135517737-135517787	0-100	+1:135517636-135517736	0-100	+1:135517737-135517837	[T/C]	[A]	[A]GAATCCCATGGGTTTGGCTTCCAAAAGACCTTCTTCATGTTGTTCTTTCA
chrA1.177457609	0-50	+1:135547049-135547099	0-100	+1:135546999-135547099	0-100	+1:135547100-135547200	[A/G]	[A]	TGGATTTAGTCCATGGCAGGGCTGCTCATTATTATCACTTAGGTCCTCTG[A]
chrA1.177496245	0-50	-1:135584948-135584998	0-100	+1:135584847-135584947	0-100	+1:135584948-135585048	[T/C]	[A]	[A]CTTCTGGTGGAGAAAGTGAATTCAGAACAGACCTTGATATGCTGTCGAAA
chrA1.177602534	0-50	-1:135670498-135670548	0-100	+1:135670397-135670497	0-100	+1:135670498-135670598	[T/C]	[G]	[G]CTCTTCTACCTGTACCCTAACCAGATGGTTTCTTGGAGAGAGGGAACAAT
chrA1.177679890	0-50	+1:135734666-135734716	0-100	+1:135734616-135734716	0-100	+1:135734717-135734817	[T/G]	[T]	CAGAATAAAAAGCTCAGATTGGGCAGTTTTATCACTGCCTATCCCACATC[T]
chrA1.177710722	0-50	-1:135756021-135756071	0-100	+1:135755920-135756020	0-100	+1:135756021-135756121	[A/G]	[C]	[C]TATTTGGATGGGAAATGTACTATTGCCTCTCTTCTCCATGAGGCGATCAA
chrA1.177781018	0-50	-1:135818925-135818975	0-100	+1:135818824-135818924	0-100	+1:135818925-135819025	[T/C]	[G]	[G]GCCCAATGCTGTCTTTGCTTGAGACCTTGGACCACCATAGGATAAATAAG
chrA1.177817046	0-50	-1:135849314-135849364	34-100	+1:135849247-135849313	0-100	+1:135849314-135849414	[A/C]	[G]	[G]CCATGAAAGTGATTCCAGTAAGTCTTAGGTAGGGTGGAAAATCAGGCTGA
chrA1.177909610	0-50	+1:135930711-135930761	0-100	+1:135930661-135930761	30-100	+1:135930792-135930862	[T/C]	[T]	TTACTTAGGACTCATCTTCCTTCTCTGTTTTGTGAGCTGACACATCTTGA[T]
chrA1.17791014	*	*	*	*	*	*	[A/G]	*	*
chrA1.177944253	0-50	-1:135953494-135953544	0-100	+1:135953393-135953493	0-100	+1:135953494-135953594	[A/G]	[C]	[C]GGGTTGAATAATTTTTTGTTGCCAAGGACAGAAAGACAGCAGCAGGTCCT
chrA1.17794519	0-50	+1:14627582-14627632	0-100	+1:14627532-14627632	0-100	+1:14627633-14627733	[T/C]	[T]	TCCTTGACCTAGTGTTTATGGCCTGGGTAACATAATTTCCTTTCATGGCA[T]
chrA1.177959720	0-50	+1:135964308-135964358	0-100	+1:135964258-135964358	0-100	+1:135964359-135964459	[T/C]	[T]	CTTTACCTCGACTTTCCCATCTCTCAAACTTAGCACAAGCAAAGAGCCAG[T]
chrA1.178010781	0-50	+1:136008056-136008106	0-100	+1:136008006-136008106	0-100	+1:136008107-136008207	[T/C]	[C]	GTTGCATTGGCGATTTCATTAAGGGAAAGATCTGAGACCCCGATACAGTC[C]
chrA1.178053861	0-50	-1:136041380-136041430	0-100	+1:136041279-136041379	0-100	+1:136041380-136041480	[A/G]	[T]	[T]GCAAAATCATTTCAAAGGGAGAATGAGATACAGCGTCTGACATGTACTCT
chrA1.178090827	0-50	-1:136081404-136081454	0-100	+1:136081303-136081403	0-100	+1:136081404-136081504	[T/C]	[A]	[A]GAAAGCTAAGTCTATGAAAGAGATATTTCTGGATCAACTTCCCAGGCCCA
chrA1.178144265	0-50	+1:136126798-136126848	0-100	+1:136126748-136126848	3-100	+1:136126852-136126949	[A/C]	[A]	GAAATAATCTTCTTTGAATGTATGGCACCTGTCACTCCTGATTGAAGACC[A]
chrA1.178182453	0-50	-1:136158398-136158448	0-100	+1:136158297-136158397	0-100	+1:136158398-136158498	[A/G]	[C]	[C]CCCAACTTTCCAGTCAAATAAGTATACCCCTTTTCCTCTACAAACAGACA
chrA1.178215295	0-50	+1:136191812-136191862	0-100	+1:136191762-136191862	0-100	+1:136191863-136191963	[T/C]	[C]	CCTGCTACAGTCCACTGCAGAAGAGGAAAGTGTGTAACAATAAGCAAGAT[C]
chrA1.178254322	0-50	+1:136215659-136215709	0-100	+1:136215609-136215709	0-100	+1:136215710-136215810	[A/G]	[A]	CAGCCCTCGGGAACTTGTTAGGGGTTCAGGAAATCGATTTTAAAAAGTAA[A]
chrA1.17829027	0-50	+1:14654507-14654557	0-100	+1:14654457-14654557	0-100	+1:14654558-14654658	[A/G]	[G]	TACCCACCCACGTCCTTGTAATATTCTCAAGGCCTACACAACTAATGACT[G]
chrA1.178295841	0-50	-1:136250452-136250502	*	*	0-100	+1:136250452-136250552	[T/C]	[A]	[A]GTCAGGAACCCCATACTAGAACTGTCTGAAATTCACCTTACTACAGATCC
chrA1.178324788	0-50	+1:136277782-136277832	0-100	+1:136277732-136277832	0-100	+1:136277833-136277933	[A/G]	[A]	GGTAATTATATCTTAAAGATTTTTGAGAGGGCAGGGCAACACCCCCGCTT[A]
chrA1.178451766	0-50	-1:136380689-136380739	*	*	0-100	+1:136380689-136380789	[T/C]	[A]	[A]TCTTTCTGTATTTCTGCTTCATTCTCTCCTCACTCCAGGCATCCTTCTTG
chrA1.178475953	0-50	+1:136397090-136397140	0-100	+1:136397040-136397140	0-100	+1:136397141-136397241	[A/G]	[G]	GTACAATGCTATATGGCCGGTGAGTCTTTAGCAAATACTTGCTTTATGAG[G]
chrA1.178555039	0-50	-1:136472233-136472283	0-100	+1:136472132-136472232	0-100	+1:136472233-136472333	[T/G]	[C]	[C]GAAGTAAGATGGACCAGTATGACAAGTCGAATATTTTGTGGGACAAGGAA
chrA1.178579190	0-50	+1:136493246-136493296	7-100	+1:136493203-136493296	0-100	+1:136493297-136493397	[A/G]	[G]	CTCTGACAGATCCTTTGGGAAATCTTTCACGTTAACAGTGCATAATCTCA[G]
chrA1.17861126	0-50	+1:14684958-14685008	0-100	+1:14684908-14685008	0-100	+1:14685009-14685109	[T/C]	[C]	CGATTGGCGTTCCCTTCTCATCTATTCTGCATTTCTACCTTTCTGGTCTA[C]
chrA1.178631751	0-50	+1:136543276-136543326	0-100	+1:136543226-136543326	0-100	+1:136543327-136543427	[A/G]	[A]	CTGATCAAGATGCAAAACCCTCTTTCAGCATGGCGTAAGTAAAAACTTTG[A]
chrA1.178657496	0-50	-1:136578738-136578788	0-100	+1:136578637-136578737	0-100	+1:136578738-136578838	[T/C]	[G]	[G]GTTATTTGTAGCCAGGTGTTAGCCCCAAGGCAAAAAATCAGATTCTTCTC
chrA1.178682642	0-50	+1:136603165-136603215	0-100	+1:136603115-136603215	0-100	+1:136603216-136603316	[A/G]	[G]	AATCACAGGCACCGACTGTTGATCAGGACTGTGTTTCTGCCTTTGAATCT[G]
chrA1.178756637	0-50	+1:136663158-136663208	0-100	+1:136663108-136663208	0-100	+1:136663209-136663309	[T/C]	[C]	AGGGTCTAGGGGCAGGAGATCATAGATGGGTCTGTGATTTTAGTACAAAA[C]
chrA1.178783585	0-50	-1:136682800-136682850	0-100	+1:136682699-136682799	0-100	+1:136682800-136682900	[T/C]	[G]	[G]TTCCACAGCCAAAGCCTATTTCAACAAAAGAGAAACAGCCATGTTCAGAC
chrA1.178832597	0-50	+1:136726890-136726940	0-100	+1:136726840-136726940	0-100	+1:136726941-136727041	[A/G]	[A]	AAGAGGAGTCTCAGCCTGTGCAAGCCCAGGAAAAGGAATTAGTTGTTTCT[A]
chrA1.178894410	0-50	+1:136776490-136776540	0-100	+1:136776440-136776540	0-100	+1:136776541-136776641	[A/G]	[A]	CTTATCGCACGCTGTCTTTGAATAACCCTTTCTTGGAATTGGGAGGTATA[A]
chrA1.178943316	0-50	-1:136804936-136804986	0-100	+1:136804835-136804935	0-100	+1:136804936-136805036	[T/C]	[G]	[G]TCCACTGTACATGTTACTGTAGCATTACTCTTTATCTGGTTCCTGGCTCA
chrA1.178972583	0-50	-1:136827261-136827311	0-100	+1:136827160-136827260	0-100	+1:136827261-136827361	[T/C]	[G]	[G]TATTTCTGCAGGTTTCCATTGAGCCTTCTGAAGATCCTTTGTTTCCTGCT
chrA1.179016379	0-50	+1:136861518-136861568	0-100	+1:136861468-136861568	0-100	+1:136861569-136861669	[T/G]	[T]	AAGGAATAGGACCTTAAGTCTTAGAATGGGGCCATCTGATGGGCTGAGAT[T]
chrA1.179041026	0-50	+1:136879355-136879405	0-100	+1:136879305-136879405	0-100	+1:136879406-136879506	[A/G]	[G]	AATGTACGTTAAGCATCTGACACACGGTAGGTATTTAGCAAATGGTAGCC[G]
chrA1.179083057	0-50	+1:136914787-136914837	0-100	+1:136914737-136914837	0-100	+1:136914838-136914938	[T/C]	[T]	CTTGGTGTAAGCTCTAGACCCAGGCAGCCTTCTAAGGCAATTAAAACAAA[T]
chrA1.179122161	0-50	+1:136944634-136944684	8-100	+1:136944592-136944684	0-86	+1:136944685-136944771	[A/C]	[C]	AAACATTGCTATGCTGCAAGGTGTGGGGAAATGGATATATACAGAGACAG[C]
chrA1.179153885	0-50	+1:136963859-136963909	0-100	+1:136963809-136963909	0-100	+1:136963910-136964010	[A/G]	[A]	GCCAACAGCCTTGCTGTTGTCAGTAAGATTGCCTGTTTTTGGATTTGGCA[A]
chrA1.17919266	0-50	+1:14728997-14729047	0-100	+1:14728947-14729047	0-100	+1:14729048-14729148	[T/C]	[T]	AGTGGGCTCCCTGGAAGACTGCCTTAGCCTTTTTAAAAAGCAAAACAAAA[T]
chrA1.179200841	0-50	-1:137003289-137003339	0-100	+1:137003188-137003288	0-100	+1:137003289-137003389	[A/G]	[T]	[T]TCTGGAGGTCACAGTCTTCAAGGGCCAGTACCCTTCATGAATTTACATTG
chrA1.179272144	0-50	+1:137051565-137051615	0-100	+1:137051515-137051615	0-100	+1:137051616-137051716	[A/G]	[A]	GGTATACTGCTGCCTTAATTTCGAGGTTCCTTTGTCCAAGGGAAGGGTTA[A]
chrA1.179301550	0-50	+1:137082437-137082487	0-100	+1:137082387-137082487	0-100	+1:137082488-137082588	[T/G]	[T]	AGTAGGAAGTGCCCGATTAATAGTGTGCAAGCAGGAATGGTGTTAATTAG[T]
chrA1.179352919	0-50	+1:137123990-137124040	0-100	+1:137123940-137124040	0-100	+1:137124041-137124141	[T/C]	[C]	GAACTGAAGACCCTTCTGGGCCATATTTCATTTCTGTGTAAAGCAGCATT[C]
chrA1.179398401	0-50	+1:137166976-137167026	0-100	+1:137166926-137167026	0-100	+1:137167027-137167127	[T/C]	[C]	CCATTTGGTCCAGATCCCTGTCTTCTGGGTGTCATGCTATTATTCTTTCT[C]
chrA1.179425391	0-50	-1:137187032-137187082	45-100	+1:137186976-137187031	0-100	+1:137187032-137187132	[A/G]	[C]	[C]ATGGGAACTCCATGAGATCAGGGCCTATGTTTGCATTTCTCATATTCACT
chrA1.179450267	0-50	+1:137211515-137211565	0-100	+1:137211465-137211565	0-100	+1:137211566-137211666	[T/C]	[C]	AAAAACAGGGGTGTGGAAAAGCAGAGCACGGATAAATCAGGGTTATTTCA[C]
chrA1.179462514	0-50	+1:137215188-137215238	0-100	+1:137215138-137215238	0-81	+1:137215239-137215320	[A/G]	[G]	TTTTAGTGAATGGCTCTATTTTCCTATGCCTGGTGGAAATGCATGGAAGC[G]
chrA1.17948346	0-50	-1:14755611-14755661	0-100	+1:14755510-14755610	0-100	+1:14755611-14755711	[A/G]	[C]	[C]AGATCAGAAAATTACTGAAGGAAACCCAGAGGCTCACAGTTCGAAGTAAT
chrA1.179511414	0-50	+1:137257894-137257944	0-100	+1:137257844-137257944	0-100	+1:137257945-137258045	[A/G]	[G]	TCATAATCATAGAACTAAGGAGGCCTTAGGCTGATGTCCCTTGCTAAAGA[G]
chrA1.179631840	0-50	-1:137369974-137370024	35-100	+1:137369908-137369973	0-100	+1:137369974-137370074	[A/G]	[C]	[C]GGGGCTTCTAAAAATGTGTTTCACCTGGAAACACACCGGTATGACATATG
chrA1.179669088	0-50	-1:137384396-137384446	17-67	+1:137384313-137384363	0-100	+1:137384396-137384496	[T/G]	[C]	[C]CCACAAACCTGAATCAACTGAATCTGGTCTGGTGGTAGTTCTATTGCTCC
chrA1.179714719	0-50	+1:137419361-137419411	0-100	+1:137419311-137419411	0-76	+1:137419412-137419488	[A/G]	[A]	GACACAGCAAAACTAAACCTCAGCTGATGAGAGAAATGTTTGCAAGAGAG[A]
chrA1.1797295	0-50	+1:1758055-1758105	0-100	+1:1758005-1758105	0-100	+1:1758106-1758206	[A/G]	[A]	TCAGTGGCTCTGGGAGAAAGGGCAGGAAAAGGAACCTAATAAATATAGGA[A]
chrA1.179771313	0-50	+1:137467255-137467305	0-100	+1:137467205-137467305	0-100	+1:137467306-137467406	[A/G]	[G]	GATGTTGGTTGTCATCATATCCCCCTGTGAACAGCTTTTTCTCTCCAGTG[G]
chrA1.179804844	0-50	-1:137500833-137500883	0-100	+1:137500732-137500832	0-100	+1:137500833-137500933	[A/G]	[T]	[T]ATGAACCATGATGTCAAGTGCAAACCGCCGAAGCTGTGATCCAGAGATAA
chrA1.179890614	0-50	-1:137564910-137564960	0-100	+1:137564809-137564909	0-100	+1:137564910-137565010	[T/C]	[A]	[A]CTGTGAATCTCTAAAACTTAGACACACATGTGTCTAAGTAAAGCTTGGCC
chrA1.179940668	0-50	+1:137597694-137597744	0-100	+1:137597644-137597744	0-100	+1:137597745-137597845	[A/G]	[G]	CCTTTAAAAAGTAAGAGAGCCAGAGTGGAGCAGAATGGAGAATTCCCAGG[G]
chrA1.180004332	0-50	+1:66105689-66105739	0-100	-1:66105740-66105840	0-100	-1:66105639-66105739	[A/C]	[G]	[G]AGTGTAGGTATTTCAACATCACGCAAACCCTTACTATGCACAGCAATCCT
chrA1.180041724	0-50	-1:137669556-137669606	0-100	+1:137669455-137669555	0-100	+1:137669556-137669656	[T/C]	[G]	[G]GGTCACTACTGCTAATAATCTATGCACCAATTCCCTCTAAAGCCACCAGA
chrA1.180071934	0-50	+1:137698595-137698645	0-100	+1:137698545-137698645	0-100	+1:137698646-137698746	[A/G]	[G]	GGTAGGCATAGGGCCCTTGAATAATTGATGAATGGGACTGTTCAGTGTTC[G]
chrA1.180113591	0-50	-1:137737131-137737181	0-100	+1:137737030-137737130	0-87	+1:137737131-137737218	[T/C]	[A]	[A]AGTTTCTTAAACACTGCCTGATCGGTGTCAGTGTGGAACATAGAAAATAC
chrA1.180149506	0-50	-1:137766191-137766241	0-100	+1:137766090-137766190	0-100	+1:137766191-137766291	[T/C]	[G]	[G]ACATCTAAGGTAGCACATACAATGGAATATAAAAGCTGACTGAGTGTGGC
chrA1.180195485	0-50	-1:137810926-137810976	0-100	+1:137810825-137810925	0-100	+1:137810926-137811026	[A/C]	[T]	[T]CCTGCTTTCTTCTTCAGCTGTTTTGCAGTGAACATAATTTTCTTGCTGTG
chrA1.180219910	0-50	+1:137827250-137827300	0-100	+1:137827200-137827300	0-100	+1:137827301-137827401	[A/C]	[C]	GGGTCTTACAGGAGATAACACCTGCCTGGGTCTTGAAGTATGAATAGGAA[C]
chrA1.18023442	0-50	+1:14817279-14817329	0-100	+1:14817229-14817329	0-100	+1:14817330-14817430	[A/C]	[C]	TCAATTACTGGTGCTCTCACCCTCTATCATTGATCTAGAGGTGGCTGTAA[C]
chrA1.180339170	0-50	-1:137920267-137920317	0-59	+1:137920166-137920225	0-100	+1:137920267-137920367	[T/C]	[A]	[A]TTGGGTCATTTAGGAAGTCCATAGGAGATGGTGAGCAAGCCACATTACAG
chrA1.18034295	0-50	+1:14828127-14828177	0-100	+1:14828077-14828177	0-100	+1:14828178-14828278	[A/G]	[G]	TGTTCCTATTGAATATTTTGGAAGGGTAGGCTACCAATAGGAAGCTTTGG[G]
chrA1.180356188	0-50	-1:137936548-137936598	0-100	+1:137936447-137936547	0-100	+1:137936548-137936648	[A/G]	[C]	[C]CCAGCTGCATGAACTTTATGCATAGGCTGTAACTGTTTAGATGTTCATTG
chrA1.180384179	0-50	+1:137950905-137950955	0-100	+1:137950855-137950955	0-100	+1:137950956-137951056	[T/C]	[C]	AGCAGATCCCATGCATGAGTATGTAAAAGGCCTGGGATATAAATGAGGAA[C]
chrA1.180408783	0-50	+1:137970850-137970900	0-100	+1:137970800-137970900	0-100	+1:137970901-137971001	[A/G]	[G]	AAAATATTTTCTGAAGCATTACCACTGATTTCATGTGGTCCCCCTATCCC[G]
chrA1.180456775	0-50	+1:138011472-138011522	0-100	+1:138011422-138011522	0-99	+1:138011523-138011622	[A/C]	[A]	ATCTATTAGTGGGGTTTGGCTTCAAGAACTGTAGACTTTGCATCTAGCTG[A]
chrA1.180495865	0-50	-1:138044484-138044534	30-100	+1:138044413-138044483	0-100	+1:138044484-138044584	[T/C]	[G]	[G]CGCTGGGGAAGAGTTTGAAGATAAGCTTAGTTTGAATATTCTGAGTTTGA
chrA1.180546650	0-50	+1:138079908-138079958	0-100	+1:138079858-138079958	0-100	+1:138079959-138080059	[A/G]	[G]	TTTGCATGGAAGCAAGTACCTTGTTCTGAAACAGCTGGTTTCTAATCCTG[G]
chrA1.180584200	0-50	-1:138111672-138111722	0-100	+1:138111571-138111671	0-100	+1:138111672-138111772	[A/G]	[T]	[T]AATGCAGGCCTTTCTAATGTGAAGTGATGCTTACACTCCTAAGAGCTTTT
chrA1.180607894	0-50	+1:138151694-138151744	0-100	+1:138151644-138151744	0-100	+1:138151745-138151845	[T/C]	[T]	AATTATTTCCAAGATGCTTTTTTTCCCTCTTGCAGTCCTCCTGGTTGGAG[T]
chrA1.180631838	0-50	-1:138161802-138161852	0-100	+1:138161701-138161801	0-100	+1:138161802-138161902	[A/G]	[C]	[C]TGAGGACCCCTAAAATAACTGGGAAATGTGCTATCGTTGAGTTAGCAGCG
chrA1.180676014	0-50	+1:138195857-138195907	0-100	+1:138195807-138195907	0-100	+1:138195908-138196008	[T/G]	[G]	TGTGATCAACACGGCAGCTCTTCAACTCTCCTTGTCCTTTTTCTATATCA[G]
chrA1.18069171	0-50	-1:14846499-14846549	0-100	+1:14846398-14846498	0-100	+1:14846499-14846599	[T/C]	[A]	[A]CCATAAACAAAAATCCATCAAGCTAGTAGCCTTACAGACACCCATGTATC
chrA1.180743257	0-50	-1:138254361-138254411	0-100	+1:138254260-138254360	0-100	+1:138254361-138254461	[T/C]	[A]	[A]AATCTCAGAAACAAAACAGTACCCCAAACCAAAGCCTCCTCTTTAGGGCT
chrA1.180811353	0-50	+1:138322157-138322207	31-100	+1:138322138-138322207	30-100	+1:138322238-138322308	[A/G]	[A]	AAGCCCAATGGGCAGAATGGGGTAAAAATGGCATTGGTGTTCTTTGGAAA[A]
chrA1.180849638	0-50	+1:138337853-138337903	47-100	+1:138337850-138337903	*	*	[T/C]	[T]	AAAGGCTGTAGGGAGAAAAGAGACCTGATCTGGTTAATTCTTCAGCATCT[T]
chrA1.180883853	0-50	+1:138368605-138368655	0-100	+1:138368555-138368655	0-100	+1:138368656-138368756	[A/G]	[G]	ATTTCCGTTGATGAGTACTTGGCATAGCAGGTTTCAAAACCTTGGTATTC[G]
chrA1.180959720	0-50	-1:138433845-138433895	40-100	+1:138433784-138433844	0-100	+1:138433845-138433945	[T/C]	[G]	[G]GTGAAAGCCAAACCGTGTATATGGAATAGGAAGGGATAAAGGGAAAAAGT
chrA1.180977304	0-50	-1:138449376-138449426	0-100	+1:138449275-138449375	0-100	+1:138449376-138449476	[A/G]	[C]	[C]GTCCAGTAATAAGCAATCGAAACCTCACTTCAGTCACTTGCACTTGGTCT
chrA1.18098411	0-50	+1:14867474-14867524	0-100	+1:14867424-14867524	0-100	+1:14867525-14867625	[T/C]	[T]	AAGCCAAGCTTTTGCTGTGGCTTGATCTGACTGAGTTATACATCAGCAGC[T]
chrA1.181020900	0-50	+1:138492792-138492842	0-100	+1:138492742-138492842	0-100	+1:138492843-138492943	[A/G]	[G]	CAAAGCCTGCTTCTGCAAGTAATGTGTATACCATCTGTCTCTCTGTGCCA[G]
chrA1.181062363	0-50	-1:138521677-138521727	0-100	+1:138521576-138521676	0-53	+1:138521677-138521730	[T/C]	[G]	[G]TTTCTGATAAGTCTTTTACCCAGTGACTGGGGCATGAGGTATGAGAATTC
chrA1.181081674	0-50	-1:138539975-138540025	0-100	+1:138539874-138539974	0-100	+1:138539975-138540075	[A/C]	[G]	[G]AGACTACTGTCCCGGGTGTTCAGGGCTCTTTTCTTATCCAAAAGATAAGC
chrA1.181086611	0-50	-1:138545597-138545647	0-100	+1:138545496-138545596	0-100	+1:138545597-138545697	[A/G]	[T]	[T]ATTTTCCTTACATTCTGAAGTAGAAACTCTACCACAGCTATTTGCCCGTG
chrA1.181131404	0-50	-1:138584123-138584173	*	*	0-100	+1:138584123-138584223	[T/C]	[A]	[A]GGTCCCCCACTAATAAGTCTTGGTAGGGTGGAAAAGAGAGAATTTAAAGA
chrA1.181185028	0-50	-1:138638876-138638926	0-74	+1:138638775-138638849	0-100	+1:138638876-138638976	[T/C]	[G]	[G]GGTTCAGCTGGAAGATAAGATAAACCCTCGACATGAGCAAAAAGTACTAA
chrA1.181234072	0-50	-1:138669922-138669972	0-100	+1:138669821-138669921	0-100	+1:138669922-138670022	[A/G]	[C]	[C]AGGCATGTTAATGGCAGCAACTGACTGAGAAGAGTCTCATCATTTCTTTC
chrA1.181304334	0-50	-1:138724096-138724146	0-100	+1:138723995-138724095	0-100	+1:138724096-138724196	[A/G]	[C]	[C]GGCAATTTGTGACCAGCTTTCACACTTTTGGAACCATTTCTGGAATTTTG
chrA1.18134491	0-50	-1:14899578-14899628	0-100	+1:14899477-14899577	0-100	+1:14899578-14899678	[A/G]	[T]	[T]CAAAGGGAAGGTGACATACAAAATAAGCCTGGGTCATACAGGATAGAACA
chrA1.181365868	0-50	+1:138762877-138762927	0-100	+1:138762827-138762927	0-100	+1:138762928-138763028	[A/G]	[G]	GTTCTCCAAGTGGTTCATGCCAAGAATCCCCTTTTAATGGTGCTTACACC[G]
chrA1.181422718	0-50	-1:138810993-138811043	0-100	+1:138810892-138810992	0-100	+1:138810993-138811093	[A/G]	[T]	[T]TACCGATGAAGTCTTACATTTGCCGGTGATAGAAGTGGCTAAAAAAAGGG
chrA1.181476812	0-50	+1:138855013-138855063	0-100	+1:138854963-138855063	0-100	+1:138855064-138855164	[A/G]	[G]	CTTTTATAATGTAGCCTGGGCAATCTTCTGAATTCCTCCAAGCAGCCCGA[G]
chrA1.181525475	0-50	-1:138885263-138885313	0-100	+1:138885162-138885262	0-100	+1:138885263-138885363	[A/G]	[T]	[T]CAGATACCCCCTCTCCACCAAAGCAGCAAGGATTCTTGTAAAAATGGTAA
chrA1.181573411	*	*	*	*	*	*	[A/G]	*	*
chrA1.181598009	0-50	-1:138948264-138948314	0-90	+1:138948163-138948253	0-100	+1:138948264-138948364	[T/C]	[A]	[A]GCACTGGGTAGATGCCATAACACTTCTCTCATAGAAACAGATACTCAAAG
chrA1.181649813	0-50	-1:138994497-138994547	0-100	+1:138994396-138994496	0-100	+1:138994497-138994597	[A/C]	[G]	[G]AAATGGTATTTCTGATCATAGCTGGTGTTTTCTCGTGCTGCCCATCGTTT
chrA1.181669433	0-50	+1:139003540-139003590	48-100	+1:139003538-139003590	0-100	+1:139003591-139003691	[A/G]	[A]	TTTGTCCTTGCCCTTGGGGTTTGCCTTAGAAGAGTTAAAATTCCTTCTCT[A]
chrA1.181676288	0-50	+1:139010391-139010441	0-100	+1:139010341-139010441	0-100	+1:139010442-139010542	[T/G]	[T]	CTCCTAAGGCCTAGAAATGTACGCTCCACAGAAAATACACGTCGAAAGTT[T]
chrA1.181771287	0-50	+1:139095514-139095564	0-100	+1:139095464-139095564	0-100	+1:139095565-139095665	[A/G]	[G]	AAATTATGTTGAGCTGCAACTACAAAGTGCCAGGGGCGTGTGACTATCAG[G]
chrA1.18178547	0-50	+1:14940547-14940597	0-100	+1:14940497-14940597	0-100	+1:14940598-14940698	[T/C]	[T]	AGTAGCTTTGGAGAAAGGAGTCCGTTAAAGCAGAACTTCTTGTTGGGTTC[T]
chrA1.181804670	0-50	+1:139129069-139129119	0-100	+1:139129019-139129119	0-100	+1:139129120-139129220	[T/C]	[C]	CGTCATCATTCTCTGGGCATTGTGATAAAGGATAAAGCCTTCATCAAACC[C]
chrA1.181871994	0-50	-1:139163048-139163098	0-100	+1:139162947-139163047	0-100	+1:139163048-139163148	[T/C]	[A]	[A]GAATAGATGGTTAGGGCGGTTGGCCTAAGAGAATTAGATTCTCGGTCTAG
chrA1.181878885	0-50	+1:139168446-139168496	0-100	+1:139168396-139168496	0-100	+1:139168497-139168597	[A/G]	[A]	ATTTCAGTGAGTTTCCTCTTTCAAAGGGTTCCCCCTTTATCTGAACTATC[A]
chrA1.181902916	0-50	+1:139190259-139190309	0-100	+1:139190209-139190309	0-100	+1:139190310-139190410	[A/C]	[C]	GTGGGTCACTTTGGAGAGGTCTATTGTGACAGTAGACTCTGAAAATTTAT[C]
chrA1.181935352	0-50	-1:139220147-139220197	0-100	+1:139220046-139220146	0-100	+1:139220147-139220247	[T/G]	[A]	[A]CTTGTGCCCAAATATAGCCAATCAATATTCAGAACTGGTAGGCTGGGATA
chrA1.182001618	0-50	-1:139279623-139279673	0-100	+1:139279522-139279622	0-100	+1:139279623-139279723	[A/C]	[T]	[T]GATCAAAAGTGCCTATTAAATATAAGATGCCCCATGGACTCAGCTGAATG
chrA1.182079122	0-50	-1:139343126-139343176	0-100	+1:139343025-139343125	0-68	+1:139343126-139343194	[A/G]	[C]	[C]GCAAACTAAAGGGCACTAAACAGGATCCAAGCAATGGGACCGAATTTTAG
chrA1.18210084	0-50	-1:14966566-14966616	0-100	+1:14966465-14966565	0-71	+1:14966566-14966637	[A/C]	[G]	[G]CAAAGCAGAAGTCACCTCTAGGAGATGATCCCAAGTCCATAGTCTTGTGA
chrA1.182102889	0-50	+1:139365882-139365932	0-100	+1:139365832-139365932	36-100	+1:139365969-139366033	[T/C]	[T]	AACAACAGATGTAGGGGTGATGGTGTCAGTGAGATCAGTTACGTGTCTGA[T]
chrA1.182246451	0-50	+1:139457970-139458020	17-100	+1:139457937-139458020	0-100	+1:139458021-139458121	[T/C]	[C]	ATTTCAAACGGGGACCAACTTAGTCATCACCGTGGTTAGCAAATGGATGT[C]
chrA1.182274661	0-50	+1:139479402-139479452	0-100	+1:139479352-139479452	0-100	+1:139479453-139479553	[T/C]	[T]	GAATTTCCCTGCGCATACTCCAGTGAGAATAATGCCTAGAACACCCAAAT[T]
chrA1.182324042	0-50	-1:139520561-139520611	0-100	+1:139520460-139520560	0-100	+1:139520561-139520661	[T/G]	[C]	[C]ATACCTTTCATTTTTATGTCTCTGGAAAAGAAACTGCTCCAAACCCTCCC
chrA1.182405241	0-50	-1:139642550-139642600	0-100	+1:139642449-139642549	0-100	+1:139642550-139642650	[T/C]	[G]	[G]GCTAAAGAAAAGAGCTGAGCAACGGATTCATGAACCAACCTTACCACACA
chrA1.182405999	0-50	-1:139643308-139643358	0-100	+1:139643207-139643307	0-100	+1:139643308-139643408	[T/C]	[G]	[G]TAGGAACATGGGGTAAATACAAGGGAGAGCCAGAATAAAGAAAAGGTAGA
chrA1.18241519	0-50	+1:14995057-14995107	0-100	+1:14995007-14995107	0-100	+1:14995108-14995208	[A/G]	[G]	ATTCTATAAACACTGCCATCCCAAGAAATCAGCACCCTCAATTGTCTTCT[G]
chrA1.182433987	0-50	+1:139655735-139655785	0-100	+1:139655685-139655785	0-100	+1:139655786-139655886	[T/C]	[T]	CAGGATCACTCATTTCCAAAAGGGGATTCCTCACAAAGTCTTTTCCATCA[T]
chrA1.182472624	0-50	-1:139678007-139678057	0-100	+1:139677906-139678006	0-100	+1:139678007-139678107	[T/C]	[G]	[G]AACAGCAACAGAATGCAACTAGTTTCAATGAGTCTCCCATATGCTTGCTT
chrA1.1824728	0-50	+1:1778280-1778330	0-100	+1:1778230-1778330	0-100	+1:1778331-1778431	[A/C]	[A]	TTCCTCACGAGAGGCCACACCATTGGCAGTCTATTATCAATGAGAGAAAT[A]
chrA1.182496405	0-50	-1:142767820-142767870	0-100	+1:142767719-142767819	0-100	+1:142767820-142767920	[T/C]	[G]	[G]ATGAGTCAGTGTTCAGCAGAGGGAAAGGTGGGAGCAAAAGCATAGATCTA
chrA1.182602097	0-50	-1:142856428-142856478	0-100	+1:142856327-142856427	0-100	+1:142856428-142856528	[A/G]	[C]	[C]GAGATTGCACAGGGCACTTGTCAAGTTTTCATTCTTTTGTCTACTCTGGG
chrA1.182705368	0-50	+1:142931519-142931569	0-100	+1:142931469-142931569	0-100	+1:142931570-142931670	[A/G]	[G]	GATCCAGTAGCAGAATTGCTAGGTAAAAACTAAGGATGAAATGGGAAGCA[G]
chrA1.182709234	0-50	+1:142935384-142935434	0-100	+1:142935334-142935434	0-100	+1:142935435-142935535	[T/C]	[T]	TGGCAGTCAAAGCTCAATCCTAACCCTAGGAGAAAAACATGTGATCTCCA[T]
chrA1.182749584	0-50	-1:142967147-142967197	0-100	+1:142967046-142967146	0-100	+1:142967147-142967247	[T/C]	[A]	[A]GACTACCTCAGAAAACTTTAAGTTTGACCACATGGCCCTAACTTGTGTCA
chrA1.182792560	0-50	-1:143010069-143010119	0-100	+1:143009968-143010068	0-100	+1:143010069-143010169	[A/G]	[C]	[C]GGCAATAATAGTTAGCACATAAAGGTTGCTGCCTGGCTTCAAAAGTACAC
chrA1.182871913	0-50	-1:143060336-143060386	0-100	+1:143060235-143060335	0-100	+1:143060336-143060436	[A/G]	[C]	[C]CATATATCAGAAGCTCCAGAAAGGAAATCACCTGATCCTCAGGCTGGTGA
chrA1.18288589	0-50	+1:15037396-15037446	0-100	+1:15037346-15037446	0-100	+1:15037447-15037547	[A/G]	[A]	TAGCTAGCAGTGGTCCCATCACTGTTGCTGAAATAATCTACTTTCTGGTG[A]
chrA1.182948980	0-50	+1:143131537-143131587	0-100	+1:143131487-143131587	0-100	+1:143131588-143131688	[A/G]	[A]	CTGCTGCTTTCCAAAATTATTTGATTATGGGCTGTTGTCACAGCAGGGTT[A]
chrA1.182995559	0-50	-1:143174023-143174073	0-74	+1:143173922-143173996	0-100	+1:143174023-143174123	[T/C]	[A]	[A]AGCAAAGCTTGTACTTGGTCACGGCTGGAAACTGTAACAAGCACAAAGGA
chrA1.183059568	0-50	-1:143227379-143227429	0-100	+1:143227278-143227378	0-100	+1:143227379-143227479	[T/C]	[G]	[G]AGGGTCAGGGAAATCTCTTGACATGGCAGGTGATTAATACACTAAAACCA
chrA1.183156360	0-50	+1:143309046-143309096	0-100	+1:143308996-143309096	0-100	+1:143309097-143309197	[A/G]	[A]	GGGATCACTGGTCAAGTGTGGCTGAATAGTGAGAGTGGAAAAATAAGCAA[A]
chrA1.183211316	0-50	+1:143344078-143344128	0-100	+1:143344028-143344128	0-98	+1:143344129-143344227	[A/C]	[A]	GCCAGATGCAACACAACTGAGAGTAGTTCCAGCCAATGTTGTAAACATTC[A]
chrA1.183249554	0-50	+5:1638133-1638183	0-100	-5:1638184-1638284	0-100	-5:1638083-1638183	[A/G]	[T]	[T]GAGGATTGTTTGGAGTGTCGTGTGACCATTGAGTAGCTCATTAGTTTGTC
chrA1.18328096	0-50	-1:15071750-15071800	0-100	+1:15071649-15071749	0-100	+1:15071750-15071850	[A/G]	[C]	[C]CCATGTCATCAAGACCAAACCCTACCACATTCCCATTAATCTTCAGCAGA
chrA1.183296101	0-50	-1:143400569-143400619	0-100	+1:143400468-143400568	0-100	+1:143400569-143400669	[A/G]	[C]	[C]AGGACCACACAGGCATAAAGGTAAAGAACTCAGAGAGTGGGTCTCAATCT
chrA1.183351313	0-50	+1:143447726-143447776	0-100	+1:143447676-143447776	0-100	+1:143447777-143447877	[T/C]	[T]	TATCACAGTTTCTGCTCTGTCTTTCCATCTTGTTTCCGCAGACAAAGGTG[T]
chrA1.183381182	0-50	+1:143474978-143475028	0-100	+1:143474928-143475028	0-100	+1:143475029-143475129	[T/G]	[G]	ATTAGATTGTGCTGATTCAAAGGAGCTGAAGTTAGGGAGACTGGTGGGAG[G]
chrA1.183417734	0-50	-1:143507218-143507268	0-100	+1:143507117-143507217	0-80	+1:143507218-143507298	[T/C]	[G]	[G]AGTGGTATGGTAACCACGAGCTGGGAGTGTTAAAAAATTATTGTGTCAAG
chrA1.183445674	0-50	+1:143532702-143532752	0-100	+1:143532652-143532752	0-100	+1:143532753-143532853	[A/G]	[G]	GACAAAACAGCCTCTTGGCTTCTAAATGGCATGGCAGAATAGCAGAGGAT[G]
chrA1.183500963	0-50	-1:143580303-143580353	16-68	+7:23351962-23352014	0-100	+1:143580303-143580403	[T/C]	[G]	[G]GTCTTTGGGGATTACGAATTCTGGGCATAACAGTGACTTGTCCAGAGAGA
chrA1.183534085	0-50	+1:143606982-143607032	0-100	+1:143606932-143607032	0-100	+1:143607033-143607133	[A/G]	[A]	CCCTTCAGGCGTCTTGTAGAGGACTTATTTCTCAGTAGCCTTAATGCAGT[A]
chrA1.18355842	0-50	-1:15097433-15097483	*	*	0-100	+1:15097433-15097533	[A/G]	[C]	[C]AGTTGTGTCCAGTGGCTGCATTTGTGTCTAGTTCTGTTAATGTCTGGAGA
chrA1.183583232	0-50	+1:143655872-143655922	0-100	+1:143655822-143655922	0-100	+1:143655923-143656023	[T/C]	[C]	ACACACTGGAAAAAAGAGGTAAGTCTTAGAATTTTGCCTCTTGCTGGTCC[C]
chrA1.183625404	0-50	-1:143687223-143687273	0-100	+1:143687122-143687222	0-100	+1:143687223-143687323	[A/G]	[T]	[T]GAAAAGTTCCAACAACGCCTTCGGAGTGAAGATGAATACAGAGCCCATCA
chrA1.183649383	0-50	+1:143704663-143704713	18-100	+1:143704631-143704713	0-100	+1:143704714-143704814	[T/G]	[T]	CGAAGCTGAACTGTGTACCAATATTAGGTAACATGGCACGACCACTTTGC[T]
chrA1.183689814	0-50	-1:143743342-143743392	0-100	+1:143743241-143743341	0-100	+1:143743342-143743442	[A/G]	[T]	[T]CTTCTACTTATAACCACTTGTGTGCTACTAATTTCCTCTTCTCCTTCCCT
chrA1.183738832	0-50	+1:143784388-143784438	0-100	+1:143784338-143784438	0-100	+1:143784439-143784539	[A/G]	[A]	CACTGTGAAGTCAAGTGCTTTCTTAATCCCAGCATTTTTAACCTAGGACT[A]
chrA1.183840572	0-50	+1:143869337-143869387	0-100	+1:143869287-143869387	0-100	+1:143869388-143869488	[T/G]	[T]	TCAGATGTTAGTAATGATTGAGCGATTGCCTTTCCAGCCAAGCCCATTCA[T]
chrA1.183875639	0-50	+1:143900302-143900352	0-100	+1:143900252-143900352	0-100	+1:143900353-143900453	[A/G]	[A]	CCCTAATTTTCCATGGGTATTATGCCAGTTCCATTTCCTCACACCGCAGT[A]
chrA1.183942267	0-50	+1:143958177-143958227	0-100	+1:143958127-143958227	0-100	+1:143958228-143958328	[A/G]	[G]	AGCTGATAGGTTTTTTTGCTTTCTTTTACCTGGGGACCCAGTGAACAGGG[G]
chrA1.18396546	0-50	+1:15130773-15130823	0-100	+1:15130723-15130823	0-100	+1:15130824-15130924	[T/C]	[C]	ACTTCCAAATATAATGGACACCTGTTTTGTCAGTACCATCCACAGGCAAA[C]
chrA1.184013220	0-50	-1:144022518-144022568	0-100	+1:144022417-144022517	0-100	+1:144022518-144022618	[T/C]	[A]	[A]TTTACATACTTTGGAAGAAAATCCCCAGATACTGACCTAGTTGGCAGGAG
chrA1.184065982	0-50	+1:144059837-144059887	0-100	+1:144059787-144059887	0-100	+1:144059888-144059988	[T/C]	[T]	TCTCTCATAGTACCACTATCTGGATGAATTTATGCCCTCCTAGCTGTTGG[T]
chrA1.184069334	0-50	+1:144063189-144063239	0-100	+1:144063139-144063239	*	*	[T/C]	[T]	GGAGCATCTGATGTTGAACTGCTCATACTGATCTGACACATTTTCCCTTT[T]
chrA1.184099860	0-50	-1:144090763-144090813	0-100	+1:144090662-144090762	0-100	+1:144090763-144090863	[T/C]	[A]	[A]GTGCTTTTATTTCACAGATGCAATGAGGGCATCGTGCATATCTATCAACT
chrA1.184151495	0-50	-1:144135169-144135219	0-100	+1:144135068-144135168	0-100	+1:144135169-144135269	[T/C]	[G]	[G]TAAATCTCTCTGACCGTCCACCCCATGCACATTGCTTTTTATCCTGTCTG
chrA1.184205220	0-50	+1:144179347-144179397	0-100	+1:144179297-144179397	0-100	+1:144179398-144179498	[A/G]	[G]	AGTAATTTTGAAACCTCTCGGGACTGTCAAGATCCCAGGGTTTACAAGAG[G]
chrA1.184247569	0-50	+1:144208617-144208667	0-100	+1:144208567-144208667	0-100	+1:144208668-144208768	[T/G]	[G]	CTGCCAAGCCTCTTTTTATCCCAAATGTCAGAATATCCTGGTATAACACA[G]
chrA1.184281785	0-50	+1:144232974-144233024	0-100	+1:144232924-144233024	0-100	+1:144233025-144233125	[T/C]	[C]	TACTCAGTCCCAATACCTCCAGAGAAATTATGACAACCCACGTATGTGAC[C]
chrA1.18429884	0-50	+1:15171925-15171975	0-100	+1:15171875-15171975	0-99	+1:15171976-15172075	[T/C]	[C]	TTGCTACAGGAGAGGAGGAGAATACAGCCTAGAATTTAAACATCTTTGGT[C]
chrA1.184322364	0-50	+1:144272681-144272731	0-100	+1:144272631-144272731	0-100	+1:144272732-144272832	[T/C]	[C]	CATCCATTAGCTTCCTGATACTTTATGCTTTCTATTACTGCCACCACAGT[C]
chrA1.184376462	0-50	-1:144310463-144310513	18-100	+1:144310380-144310462	0-100	+1:144310463-144310563	[T/C]	[A]	[A]ACAGCTTAGGGGATTCGAAACTTATTTTCAGTCCATGCAAAGAAGTGGAG
chrA1.184410789	0-50	-1:144339720-144339770	0-100	+1:144339619-144339719	0-100	+1:144339720-144339820	[T/G]	[A]	[A]AATGTAATAACACGCATTCTCTCTGGCAGCACAGATAGTCTGTAACAAGG
chrA1.184467639	0-50	+1:144384804-144384854	0-100	+1:144384754-144384854	0-100	+1:144384855-144384955	[A/C]	[A]	ATATTACTCAGCCACTTGGCTGGACTTTATTACCCCTCCATGAATAGCCC[A]
chrA1.18453729	0-50	+1:15189232-15189282	0-100	+1:15189182-15189282	0-100	+1:15189283-15189383	[A/G]	[G]	GTCTGCTCACCTTTCTCCCTTTTCATGTTTACATTTGCTCTTCCTTCTTG[G]
chrA1.184547951	0-50	-1:144454825-144454875	0-100	+1:144454724-144454824	0-100	+1:144454825-144454925	[T/C]	[A]	[A]GGGAACTAGAACAGATCAGGCGTTTGTTTTAACATACAGGGTTGGAGGCA
chrA1.184581894	0-50	+1:144483793-144483843	0-100	+1:144483743-144483843	0-100	+1:144483844-144483944	[A/G]	[G]	AGGTAAGGATGAGAGGGGGGTGGGACCAAATGATTAATACCTCTTTTATA[G]
chrA1.184639039	0-50	+1:144524341-144524391	0-100	+1:144524291-144524391	0-100	+1:144524392-144524492	[T/C]	[T]	TGCCTTAAGACTTCTAGGAAACAAAGATTGGTGCTTCATCTTTCTGAACC[T]
chrA1.184692674	0-50	-4:127648273-127648323	0-100	+4:127648172-127648272	0-100	+4:127648273-127648373	[A/G]	[C]	[C]TGAAATTCATGAGAGGTGACATGGGTGCTGTGGGTACATACGTACACAGA
chrA1.184724773	0-50	+1:144583397-144583447	0-100	+1:144583347-144583447	0-100	+1:144583448-144583548	[T/G]	[G]	CTTGGAGGAGTGATGGATTCAGTGACTTACCATGTTGTGGCAATTGTTTG[G]
chrA1.184758874	0-50	+1:144605858-144605908	44-100	+1:144605852-144605908	0-100	+1:144605909-144606009	[A/C]	[C]	TAATTGACAGGCTCCACAAACATCTTGTTGTTTTATGATATTGCAGCAAC[C]
chrA1.18483672	0-50	+1:15224617-15224667	0-100	+1:15224567-15224667	0-100	+1:15224668-15224768	[T/C]	[C]	GAACTATTTAAAGCAGGATTTCAGAGGCAACAGCAATCTCGAACGCAAAC[C]
chrA1.184847340	*	*	*	*	*	*	[A/G]	*	*
chrA1.184883341	0-50	+1:144770636-144770686	0-100	+1:144770586-144770686	*	*	[T/C]	[C]	GGCCCATTTTCAGTGTTACCAGTCTGGGTTTCCAAAGCCATTTAACATTC[C]
chrA1.184924628	0-50	-1:144807473-144807523	0-100	+1:144807372-144807472	0-100	+1:144807473-144807573	[A/C]	[G]	[G]TAGGCCTCTGTATCTGCTCTATATCCTAGCAGATGAATATTTCAGTGGTT
chrA1.184982211	0-50	+1:144846424-144846474	0-100	+1:144846374-144846474	0-100	+1:144846475-144846575	[T/C]	[C]	AGTTCAGATGGCAGGGAATCTGAAGGAAAGTGGGGTAGAACATTTCTTTA[C]
chrA1.185008278	0-50	-1:144872750-144872800	0-100	+1:144872649-144872749	0-100	+1:144872750-144872850	[T/G]	[C]	[C]AGACACTTTTCGATCTCAGTCCTTCTGGATCTTCACAAAAGGGTAATGAC
chrA1.185059782	0-50	+1:144905222-144905272	0-100	+1:144905172-144905272	0-100	+1:144905273-144905373	[T/C]	[C]	AAAGCTATTACTTTACAAACCACAGTCCCACGTGTCTAGTAGAAAGCACA[C]
chrA1.185088969	0-50	-1:144947023-144947073	0-100	+1:144946922-144947022	0-67	+1:144947023-144947090	[T/C]	[A]	[A]TTTCCCTTATGTTTCTATCAACAGCACTTACAGATTTTAAGTGGGGGAGG
chrA1.185208230	0-50	+1:145043096-145043146	0-100	+1:145043046-145043146	46-100	+1:145043194-145043248	[A/G]	[G]	AGAACTGTCTCTTATTATCCTTGGCGAACTAAATCAAGAGCAGAGACCCT[G]
chrA1.185232867	0-50	+1:145065727-145065777	0-100	+1:145065677-145065777	0-100	+1:145065778-145065878	[T/C]	[C]	TCTGTTTTCTCTCTGTTCCCTGGCCTCTGATTTTCCATCACTTATACTTA[C]
chrA1.185267598	0-50	+1:145096149-145096199	24-100	+1:145096123-145096199	0-100	+1:145096200-145096300	[T/C]	[C]	GGAGTTTCTCTTTCCTTTCAATCCAAGTTTTCCCTCTCTGGCTGTCATTT[C]
chrA1.185335635	0-50	+1:145147662-145147712	0-100	+1:145147612-145147712	0-100	+1:145147713-145147813	[A/G]	[G]	TCAGTTGGAAATGGGTTCCTCTGACAGTTTATCTATGAAGGGCCATCGCT[G]
chrA1.185359940	0-50	-1:145165057-145165107	0-100	+1:145164956-145165056	0-100	+1:145165057-145165157	[T/G]	[A]	[A]TACCAACTCAATCTGAAAGGGAATAAATGTAATCCTGCCTTCTTGGCAAC
chrA1.185435310	0-50	-1:145229309-145229359	0-100	+1:145229208-145229308	0-100	+1:145229309-145229409	[A/G]	[C]	[C]TTTCAACAATTGTCCAGGGACCAGTTGCTTCAAAACTACCTGGGGCTATT
chrA1.185469459	0-50	+1:145256383-145256433	0-100	+1:145256333-145256433	0-100	+1:145256434-145256534	[A/G]	[A]	ATGTAGATATTTCATTGCAGTGATTCTCAATGGGATGTGGGTAGGGTGGA[A]
chrA1.185520917	0-50	+1:145307107-145307157	0-100	+1:145307057-145307157	7-100	+1:145307165-145307258	[A/C]	[A]	TTTGTGTAACATCGGTGTTGGGGCTATAAATCTCAAAGAAGGTGATGGCT[A]
chrA1.185553187	0-50	+1:145339379-145339429	0-100	+1:145339329-145339429	0-100	+1:145339430-145339530	[A/G]	[G]	TCACCCGGTGCTACCTGTTCTTCTGATTGTGAATGCAATATCTTCTTGCC[G]
chrA1.185598467	0-50	+1:145358223-145358273	0-100	+1:145358173-145358273	0-100	+1:145358274-145358374	[T/C]	[C]	CAAGTGAAATTCTCAAGTCAGAAGAAATTCTCAGTCCACACCTGATTGGT[C]
chrA1.18562580	0-50	-1:15295110-15295160	0-100	+1:15295009-15295109	0-100	+1:15295110-15295210	[A/G]	[T]	[T]GCTTCTGAAGGCTTCCTTTTGTGCTGAAAGAAGTGGCGTGTCTACTTTTA
chrA1.185628659	0-50	+1:145385439-145385489	22-100	+1:145385411-145385489	0-63	+1:145385490-145385553	[A/G]	[G]	GAATCCTCTTTTGGGGCTCAGTTTCCTTATGCATGAAAAGGAGTGGGGAA[G]
chrA1.185652687	0-50	+1:145407691-145407741	0-100	+1:145407641-145407741	0-100	+1:145407742-145407842	[T/G]	[G]	TCTGTGCACACACCTCATTTACCAAAGCATTTCAGCTTACTGGAGAGAAT[G]
chrA1.185680422	0-50	+1:145441780-145441830	0-100	+1:145441730-145441830	0-100	+1:145441831-145441931	[A/G]	[G]	ATGGAGAGCTGGAGTAAAGAAGTGGGAGAAGAGAGTCAGAAATAGGACAC[G]
chrA1.185714483	0-50	+1:145460912-145460962	0-100	+1:145460862-145460962	0-100	+1:145460963-145461063	[T/G]	[T]	GCAACCTCAGGCCTCTTAGTTTAGCACTGTATTATTGACTATAGAGAACA[T]
chrA1.185744250	0-50	+1:145489499-145489549	0-100	+1:145489449-145489549	0-100	+1:145489550-145489650	[A/G]	[A]	AATTTTTCAACCATGTAGCTAATCGTGCTAGAGATGCAGGAACCTACACA[A]
chrA1.185853076	0-50	-1:145587908-145587958	0-100	+1:145587807-145587907	0-100	+1:145587908-145588008	[T/C]	[A]	[A]ACGCACAGAGCTGCATTCAGTAAATATTTGGTTGGTTCCATAGCTGGTTC
chrA1.1858910	0-50	-1:1800011-1800061	0-100	+1:1799910-1800010	0-100	+1:1800011-1800111	[A/G]	[C]	[C]ATCACAGTGTGAAAAGAACAGTCATATACAGATCTGGACCACATCTGTAC
chrA1.185984539	0-50	+1:145697113-145697163	0-100	+1:145697063-145697163	0-100	+1:145697164-145697264	[A/G]	[G]	CAGCTCTTACCAAGACTGTTAGGAAAGCCTCTCCCCAGTTTTCACCTTTA[G]
chrA1.186008336	0-50	-1:145717464-145717514	0-100	+1:145717363-145717463	0-100	+1:145717464-145717564	[A/C]	[T]	[T]TCAACTGATCCAAGCTACCAGTCATGTCGTGGATTCACAATCATTCCTTT
chrA1.18601804	0-50	+1:15322454-15322504	0-100	+1:15322404-15322504	0-70	+1:15322505-15322575	[A/G]	[A]	TTGATAAAACATGTCAGCACATGTTTTAGGGCCACAGGGGGGCATAGAAG[A]
chrA1.186069055	0-50	+1:145771886-145771936	0-100	+1:145771836-145771936	*	*	[A/G]	[G]	GACAGGTATATTTTAATATAGGCAACAGGCAAAAATGGGCAAGGAGGAGA[G]
chrA1.186099985	0-50	+1:145814554-145814604	0-100	+1:145814504-145814604	0-100	+1:145814605-145814705	[T/C]	[T]	ATGCCTCTTTTCAGAATTCCCATGCACCTTCTACATAGGCATAGTGCTTG[T]
chrA1.186176332	0-50	-1:145873781-145873831	0-100	+1:145873680-145873780	0-100	+1:145873781-145873881	[A/G]	[T]	[T]TGGGAAAGGAAGGGTGGAGTTTGGAAGCCTGAGCATTATATTACATTGGG
chrA1.186207756	0-50	+1:145903019-145903069	0-100	+1:145902969-145903069	0-100	+1:145903070-145903170	[A/G]	[A]	AGGAATGACTGCAGAAAGTTTCAGAAGGACGCATGGGAATCATTTAATCA[A]
chrA1.186250087	0-50	+1:145932521-145932571	0-100	+1:145932471-145932571	0-100	+1:145932572-145932672	[A/G]	[A]	AAAAGGGAAGAAAAGGCCATATTCATTGCCTCTGATTAGTTGTGACTGAG[A]
chrA1.186279791	0-50	-1:145956545-145956595	0-100	+1:145956444-145956544	0-100	+1:145956545-145956645	[T/C]	[G]	[G]TGAATGTGCATCTATTTTCCCTAGTTCCACCACAGAAGATGTATTAGGGT
chrA1.186330645	0-50	+1:146000666-146000716	0-100	+1:146000616-146000716	0-100	+1:146000717-146000817	[T/C]	[T]	TCATTACCCTCCTGGTATGTTCTTTGCTGGGTGATGTGTGGAAAGTCTAG[T]
chrA1.186398902	0-50	+1:146061743-146061793	0-100	+1:146061693-146061793	0-100	+1:146061794-146061894	[T/C]	[C]	TCTTTTAATTGGGAAGAATCAGAGAGTGTCCAGTCAAGGGCCTGTGGTCA[C]
chrA1.186419716	0-50	+1:146078820-146078870	0-100	+1:146078770-146078870	0-100	+1:146078871-146078971	[A/G]	[A]	CAGTAATGCCCACAACACCTAAGTTCCATGGTCCCACATTTTTATGCCAC[A]
chrA1.186428313	0-50	-1:146086692-146086742	0-100	+1:146086591-146086691	0-97	+1:146086692-146086789	[A/G]	[C]	[C]GAACTAAGCCAATCAGTCAGGTTTTTTGATGGACTTCCAGTCCTAATCAT
chrA1.186522513	0-50	+1:146172970-146173020	0-100	+1:146172920-146173020	0-99	+1:146173021-146173120	[T/C]	[C]	GAGGTTGGAATCAAAGCCTCAGAACACTTTGGGTAGAGTGCCTTCTGTTT[C]
chrA1.186547812	0-50	+1:146195900-146195950	0-100	+1:146195850-146195950	0-100	+1:146195951-146196051	[A/G]	[A]	CAGGGCTATTCTCTGTGTATATTACAGTATTTGTGAGAATGCATGGGGGA[A]
chrA1.186621559	0-50	+1:146255226-146255276	0-100	+1:146255176-146255276	0-96	+1:146255277-146255373	[T/C]	[T]	GCGCATTGAATGGTTTGCCAAGACAAAGACCCTGTTATCTCTGTTACACT[T]
chrA1.186668507	0-50	+1:146295722-146295772	0-100	+1:146295672-146295772	0-100	+1:146295773-146295873	[T/C]	[C]	TTTGTCCTTATGATTCCTTGAAGGGTTGAGGAGAAGGTTATTGTCTGTCA[C]
chrA1.186706902	0-50	-1:146329388-146329438	0-100	+1:146329287-146329387	0-100	+1:146329388-146329488	[T/C]	[G]	[G]TTTTGAGAAGGGGTCTACTGACTCTCCTTGCATCTAGTTTCTGTCTTTAT
chrA1.186748330	0-50	+1:146368066-146368116	0-100	+1:146368016-146368116	0-100	+1:146368117-146368217	[A/G]	[A]	TGGTGCTAGGATAATCTTAGGCAGCCTAATTGACCAAATGCTAAAAGTCT[A]
chrA1.186786892	0-50	+1:146390619-146390669	0-100	+1:146390569-146390669	0-100	+1:146390670-146390770	[T/C]	[C]	TCAAGAGGGGTAAAGCAGATTAACTTAGCTTGCTGATGGTATTCCTGAGC[C]
chrA1.186838590	0-50	-1:146440031-146440081	0-100	+1:146439930-146440030	0-100	+1:146440031-146440131	[A/G]	[T]	[T]GTCCTTCCCCCTACTCTCCCTTTTTGTCCTCTTACCATTTTTACAATGCC
chrA1.186862398	0-50	+1:146460555-146460605	0-100	+1:146460505-146460605	0-100	+1:146460606-146460706	[A/G]	[G]	GAAGACTAGTGCGTGTTGGATAGCAGGTGAAGCATCAGGGAAAATATGGA[G]
chrA1.186922094	0-50	+1:146504998-146505048	0-100	+1:146504948-146505048	0-100	+1:146505049-146505149	[T/C]	[C]	ACTCCAAGAGCAGGTGTGGAAGAAGAATTACTACTTCCTTCACTTTGTGG[C]
chrA1.18692301	0-50	-1:15384163-15384213	0-62	+1:15384062-15384124	0-100	+1:15384163-15384263	[T/C]	[G]	[G]CAGATCTAAATGGTTTAGAGAGATATACAGCAGTGGTTTCCAAGAGCTGG
chrA1.186976430	0-50	-1:146548122-146548172	0-100	+1:146548021-146548121	0-100	+1:146548122-146548222	[A/G]	[C]	[C]CTGCAAATTGGCATCAATTGTGGAAGAAAATGTGCTGTGGAAATACTCCA
chrA1.187012353	0-50	-1:146576860-146576910	0-100	+1:146576759-146576859	0-100	+1:146576860-146576960	[A/C]	[G]	[G]AACTGCTCCTGCCTGAGGACTTCTTCTCCACTAAAGACTCAGATTTGTCA
chrA1.187045379	0-50	+1:146606707-146606757	0-100	+1:146606657-146606757	0-60	+1:146606758-146606818	[A/G]	[A]	TCTCTGCTGTAGCCTCCTAGCCTACATAAATGATAAGGCGAAGAAGAAAC[A]
chrA1.187070300	0-50	+1:146626884-146626934	1-100	+1:146626835-146626934	0-100	+1:146626935-146627035	[A/G]	[G]	CATAGCTGACAAGATAGAAGTGTTCATTTTCCCCCTTCTCCTTTGCAAAA[G]
chrA1.187112539	0-50	-1:146660369-146660419	0-100	+1:146660268-146660368	0-100	+1:146660369-146660469	[T/C]	[G]	[G]GAGTTGGAGATTTTGCGCTCCCCTTGTTTACAGTCTTAATGGAGTTTAAA
chrA1.187158653	0-50	+1:146694645-146694695	0-100	+1:146694595-146694695	0-100	+1:146694696-146694796	[T/C]	[T]	GGGATTTTTCTTAGAGTGAAGGAGAGCACATAATCCTGATCACTCCTGAT[T]
chrA1.187228157	0-50	-1:146752396-146752446	0-100	+1:146752295-146752395	0-100	+1:146752396-146752496	[A/G]	[C]	[C]GCCTGACTCTGGAACAGAAAGTGAACATGCGTGCTTTGCAGATGATTCTT
chrA1.187275150	0-50	+1:146790836-146790886	0-100	+1:146790786-146790886	0-100	+1:146790887-146790987	[A/G]	[G]	TTCTACTCCCAAAGCATGTATACGCATCCCTGTCTTTCCTCACAACTTCT[G]
chrA1.18727669	0-50	+1:15402440-15402490	0-100	+1:15402390-15402490	0-100	+1:15402491-15402591	[A/G]	[G]	CAAGTTACCTTCCTTTGCATGGAATATAGAGGCTGCAATCCACAAATTCA[G]
chrA1.187344034	0-50	-1:146860434-146860484	0-100	+1:146860333-146860433	0-100	+1:146860434-146860534	[T/G]	[C]	[C]AACTCTGGGGATTACACTAAGACAAAGAACTTGATTCTCTGGCCTGTAGG
chrA1.187407249	0-50	-1:146914738-146914788	0-100	+1:146914637-146914737	0-100	+1:146914738-146914838	[A/G]	[T]	[T]CTGAATGGTGTTATTTTGCCCCAGAAGTTCTGTTTGATGAACTCATACAC
chrA1.187434811	0-50	+1:146939567-146939617	0-100	+1:146939517-146939617	0-100	+1:146939618-146939718	[T/G]	[T]	TCAATACATTAGAATGAGGGCCTTGAAGGAAGTAGTTTTAGGTGCCTCTA[T]
chrA1.187483982	0-50	-1:146980949-146980999	0-100	+1:146980848-146980948	0-100	+1:146980949-146981049	[A/G]	[C]	[C]TCTGGTACCCTTCCTGCCCTATCACCGATATTTTTCTGTTGGCAGTAGAT
chrA1.187538532	0-50	+1:147017947-147017997	0-100	+1:147017897-147017997	0-100	+1:147017998-147018098	[A/G]	[A]	GTCTATGCAGGGGATTGTACAGCAGTCAGCTTTCAATTTTGTGATCAAAT[A]
chrA1.187598368	0-50	-1:147068572-147068622	0-100	+1:147068471-147068571	0-100	+1:147068572-147068672	[A/G]	[C]	[C]TAGTAGAACTGTTACCTAAAGCCAAAAAATCATGAGCAGGGGCTCAGCCT
chrA1.187755546	0-50	-1:147219409-147219459	0-100	+1:147219308-147219408	0-100	+1:147219409-147219509	[T/C]	[A]	[A]TTGCGATCAGCAAATCCATGGATCATGCTTGTGTGGGAATTCTTTTGTGT
chrA1.18778409	0-50	+1:15449602-15449652	0-100	+1:15449552-15449652	0-100	+1:15449653-15449753	[T/C]	[T]	GTTGTCAGTCATACTCTCTCACCTCAGGCACACAAATGCTGATTTTGTCA[T]
chrA1.187798751	0-50	-1:147259312-147259362	0-100	+1:147259211-147259311	0-100	+1:147259312-147259412	[T/C]	[G]	[G]TAAAAGCAACTAACTGGCCAAGATAGAGTGATATATCCCTTTTGCTCCTC
chrA1.187845045	0-50	+1:147297149-147297199	0-100	+1:147297099-147297199	0-100	+1:147297200-147297300	[A/G]	[G]	TCCCTCTCTGGAAAAGTCAATCTCCCTTGTCATTTTTCAACCATGCCTAC[G]
chrA1.187884817	0-50	+1:147335085-147335135	0-100	+1:147335035-147335135	0-94	+1:147335136-147335230	[T/C]	[T]	TCTTCCTAACATGACCCGATGCCTATTCTTTCTGAAAATAGCATTTGCCA[T]
chrA1.187903838	0-50	+1:147347573-147347623	0-100	+1:147347523-147347623	0-100	+1:147347624-147347724	[T/G]	[G]	CGAATCCTTTCTTTGTGTGTGTGAGCTTAATCAGCCAGCCTTGCTATCGA[G]
chrA1.187945623	0-50	-1:147381514-147381564	0-100	+1:147381413-147381513	0-100	+1:147381514-147381614	[A/G]	[T]	[T]CTCAGCCATTGCACACGAATCTGAATCTGTCCCTCTACCAAGTGAAGAAA
chrA1.187979862	0-50	+1:147408546-147408596	0-100	+1:147408496-147408596	0-100	+1:147408597-147408697	[A/C]	[A]	CTTGCTCTTTCCCTAGGACTCATCTCTGTTATTTCAGATCTTGTGTGTTG[A]
chrA1.188026445	0-50	+1:147444311-147444361	0-100	+1:147444261-147444361	0-100	+1:147444362-147444462	[T/C]	[C]	CAAGAAATCCAGTATGGCTGCCAGCAACCAAATCAGAATCTCTTTTGAGT[C]
chrA1.188059904	0-50	-1:147477826-147477876	0-100	+1:147477725-147477825	0-99	+1:147477826-147477925	[T/C]	[G]	[G]TACAGGAAAATACTTCTAGCCAGACTAGCATTTGACCTTCACCAACCATA
chrA1.188083754	0-50	+1:147482484-147482534	0-100	+1:147482434-147482534	0-100	+1:147482535-147482635	[A/G]	[G]	TTACCAACCTTGAATTAGCACTCAGTTCACCTGCAGCTCACACCATTGAC[G]
chrA1.188111431	0-50	-1:147502456-147502506	37-100	+1:147502392-147502455	0-100	+1:147502456-147502556	[T/C]	[A]	[A]GAGTCATAGATTGTTTACTTCTGATGCTCAGCATGGACATTTTCATGCTG
chrA1.188151309	0-50	-1:147538369-147538419	0-63	+1:147538268-147538331	0-100	+1:147538369-147538469	[A/G]	[C]	[C]CTGCCAACATTCATATTTCCATGCATTTTCCCCCTTTTGCTGCTCTTTGT
chrA1.188151407	0-50	+1:147538416-147538466	0-100	+1:147538366-147538466	21-100	+1:147538488-147538567	[A/G]	[A]	TGTGCACCATTATGATTTTGATGTGTTAGCGTGGCCAGTACACTTCTCAG[A]
chrA1.188219484	0-50	-1:147589331-147589381	0-81	+1:147589230-147589311	0-100	+1:147589331-147589431	[T/C]	[A]	[A]GTTAGTTCTCCTTAGCAGATCATGGCTATTGATGAACAAGCTCATGCTAA
chrA1.18822471	0-50	-1:15487653-15487703	0-100	+1:15487552-15487652	0-98	+1:15487653-15487751	[T/C]	[G]	[G]CTAAAGCATCACAACTTGAACATGGATCCACTTCTGATGAACTGATACTC
chrA1.188251899	0-50	-1:147615585-147615635	0-100	+1:147615484-147615584	0-100	+1:147615585-147615685	[A/G]	[T]	[T]ACAAAGCTGGAGACAAATTTAGCCAGTCAGTGACAGTGGTATGCTCTGAC
chrA1.188304717	0-50	-1:147663631-147663681	1-100	+1:147663531-147663630	0-100	+1:147663631-147663731	[T/C]	[A]	[A]AGAGTTGCAGTGAATCCTATGGGTCGTAAACCCAGAATCTTCATGTTCTG
chrA1.188331583	0-50	-1:147683650-147683700	0-100	+1:147683549-147683649	0-100	+1:147683650-147683750	[T/G]	[C]	[C]TGTCTATACAGAATAGTAAACTCTGCAGGGGCACATAAGGCATTACACTA
chrA1.188405919	0-50	-1:147749817-147749867	0-54	+1:147749716-147749770	0-100	+1:147749817-147749917	[A/G]	[C]	[C]GATATAGGGCACTGTGCTAGTTCTCTGTTCTGGCATGATGATTTCTATAG
chrA1.188451432	0-50	+1:147790172-147790222	0-100	+1:147790122-147790222	0-100	+1:147790223-147790323	[A/G]	[G]	TTCCATCAATGGTGTCATAGTCACTGTGCCCATTCTCTGCTAATACCTGG[G]
chrA1.188477596	0-50	+1:147809435-147809485	0-100	+1:147809385-147809485	0-100	+1:147809486-147809586	[A/G]	[A]	GAAAGATAGTATCCTCCGCTTGCAAGTTTGAAGTCAATTTGTGGGGTGGG[A]
chrA1.188508269	0-50	-1:147833859-147833909	0-100	+1:147833758-147833858	0-100	+1:147833859-147833959	[T/C]	[G]	[G]TCTGTCCCCTCAAATAGCTATTTCAACTCTAAGTGGATACTACCTTACCT
chrA1.188544972	0-50	-1:147859590-147859640	0-100	+1:147859489-147859589	0-100	+1:147859590-147859690	[T/C]	[A]	[A]TCTCAGGTCAAGTATGAAGCCTTAGTGTTGCAGAGGTCAAAAGAAATCCA
chrA1.188573069	0-50	-1:147882490-147882540	0-100	+1:147882389-147882489	0-100	+1:147882490-147882590	[T/C]	[G]	[G]TGAAGGGGGTTTGGATTTGAATATAAGCATGCCAGCATTTCAATACTGTG
chrA1.18861219	0-50	+1:15513213-15513263	0-100	+1:15513163-15513263	0-77	+1:15513264-15513341	[T/C]	[T]	GAAACCCTTTGTGCATACTGAAGTTATAGCTGGTCAGGACTATCCTTACA[T]
chrA1.188620864	0-50	+1:147927412-147927462	0-100	+1:147927362-147927462	0-100	+1:147927463-147927563	[T/C]	[T]	TCTAGATGACATATCCAGCTTTGCCTTACTCATTCCTAACACCATGGTCT[T]
chrA1.188659783	0-50	+1:147953827-147953877	0-100	+1:147953777-147953877	0-52	+1:147953878-147953930	[T/C]	[C]	TGGCAGTGCTGTAACACTCAGCAACAGAACACACATATTTACTGAGTAGC[C]
chrA1.188703524	0-50	-1:147993029-147993079	1-100	+1:147992929-147993028	0-100	+1:147993029-147993129	[T/C]	[A]	[A]CAGGCCATTGAGAAGTAATTTGGGGCTTAACCACATGGTGGTCTATCTAC
chrA1.188746416	0-50	+1:148027780-148027830	0-100	+1:148027730-148027830	36-100	+1:148027867-148027931	[A/G]	[A]	GTCTTGGGTTAGACGGACGCTTCTAGGTTGCTGAAAATAAATTCTATGTT[A]
chrA1.188799990	0-50	+1:148078090-148078140	1-100	+1:148078041-148078140	0-100	+1:148078141-148078241	[A/C]	[C]	CTCTTGGTCCCTCCCACCCACAAGCACCTTTCAATTGTTACATTAATTAT[C]
chrA1.188846069	0-50	+1:148110487-148110537	0-100	+1:148110437-148110537	0-100	+1:148110538-148110638	[A/G]	[G]	ACATCAGGATTTCTGGAAGTCGACTTTTCAGCTACATCAGGATTTCCAGC[G]
chrA1.188885467	0-50	+1:148142318-148142368	0-100	+1:148142268-148142368	31-100	+1:148142400-148142469	[T/C]	[C]	ACACGAGATGCTGATTCGTAACTCACCACTTACTATGTCTAGTCATCACC[C]
chrA1.18889485	0-50	-1:15535486-15535536	0-100	+1:15535385-15535485	0-100	+1:15535486-15535586	[T/C]	[G]	[G]CTTTTCTGTCTGTCCTACTGCAGCTCTCAATCAGCCGTTCCATATAAATA
chrA1.18900642	0-50	-1:15540779-15540829	25-100	+1:15540703-15540778	0-100	+1:15540779-15540879	[T/C]	[G]	[G]TGGCTTTCTGTCACAAAAATGCCAGACACCTCCTTTCCCTTTGGATTTGA
chrA1.189024038	0-50	-1:148250084-148250134	0-100	+1:148249983-148250083	0-100	+1:148250084-148250184	[A/C]	[G]	[G]ATTTAGCCTTAAGCCAACTTCCCTGCCTTGGGCTGTAGGCTTTTTTTCTT
chrA1.189059441	0-50	+1:148282434-148282484	0-100	+1:148282384-148282484	0-100	+1:148282485-148282585	[A/C]	[C]	TACTGAGTACTGAGTGATCTCCTAGGATATGTTTGGAAAGTCTCAGAGAG[C]
chrA1.189116169	0-50	+1:148325604-148325654	0-100	+1:148325554-148325654	0-100	+1:148325655-148325755	[T/C]	[T]	CAAAGATCACGGGGGATGTGTGTTAAAGTCAATGTGCTGGCAACACATCT[T]
chrA1.189148339	0-50	-1:148348670-148348720	0-100	+1:148348569-148348669	0-100	+1:148348670-148348770	[A/G]	[T]	[T]CTACCACTAGTAATCTACTCCAGCCTTAAATCCATGTGTGGATTCAACAC
chrA1.189254589	0-50	-1:148426321-148426371	28-100	+1:148426248-148426320	0-100	+1:148426321-148426421	[A/G]	[C]	[C]TCTTTTGTTAACCATCTGACTCTGAGCTGCTTTGCCTTCAGTGCAATGGT
chrA1.189298299	0-50	+1:148459818-148459868	0-100	+1:148459768-148459868	0-100	+1:148459869-148459969	[A/G]	[G]	AACGAAGAGATTGTCACTATGGAACTCAGTAGCCAAACCTTTGAACTCCT[G]
chrA1.189324668	0-50	-1:148483009-148483059	0-100	+1:148482908-148483008	0-100	+1:148483009-148483109	[T/C]	[G]	[G]CAGAGAGTTAAGAGAAGAGTGTGAATCTGTCAGTTTGCTCTAGAAAGAGG
chrA1.189440977	0-50	+1:148584676-148584726	0-100	+1:148584626-148584726	0-100	+1:148584727-148584827	[A/G]	[A]	ATACCTGCTCATCACCTCTATCACTTTACTTGGCCCCTAAATGAGCTTGA[A]
chrA1.189517803	0-50	-1:148639209-148639259	0-100	+1:148639108-148639208	0-100	+1:148639209-148639309	[A/G]	[T]	[T]GTGTGTTCTTCTGCCACCTACATCGGCAAGATATTATCAGATGTGAAATA
chrA1.189542441	0-50	+1:148667242-148667292	0-100	+1:148667192-148667292	0-100	+1:148667293-148667393	[A/C]	[A]	CTACAAGGGTACTGGGGAAATTGTCATTCCTGTAACCAAGAAGGAGAAAA[A]
chrA1.18954737	0-50	+1:15583173-15583223	0-100	+1:15583123-15583223	16-100	+1:15583240-15583324	[A/G]	[A]	CTCAAGTACAACAGAAAGGTTGTGTGCTAAAACTTCCAACTAGTAAGAGG[A]
chrA1.189588491	0-50	-1:148703008-148703058	0-100	+1:148702907-148703007	0-100	+1:148703008-148703108	[A/G]	[C]	[C]TTCATTCAATGGCTTCTGTACTCTCAAGGTCCAACCATCAGAGGTCCAAC
chrA1.189634910	0-50	-1:148742493-148742543	0-100	+1:148742392-148742492	0-100	+1:148742493-148742593	[T/G]	[C]	[C]ACTTCCATAAGAACAAGTCAGTGTTTCTTCTTTCTCTTCTCCCCTTAAGC
chrA1.189669971	0-50	-1:148766619-148766669	0-100	+1:148766518-148766618	0-100	+1:148766619-148766719	[T/C]	[G]	[G]AAAGGAAGGGAAACAGGTGAAAGTACAAGCCACAGAAATAAATCGTGTCA
chrA1.189790696	0-50	+1:148874028-148874078	0-100	+1:148873978-148874078	0-100	+1:148874079-148874179	[A/G]	[G]	CATTGCAAGAAGAAACTGAGTCATGAAATGTGCATGGATAGAGGTGCATT[G]
chrA1.189818249	0-50	-1:148893583-148893633	0-100	+1:148893482-148893582	0-100	+1:148893583-148893683	[T/C]	[G]	[G]CAGAGTCTTTGATGGAAGTTGCCTTTTTTAAATGGTCAGACATAGAGAGG
chrA1.189867996	0-50	+1:148932429-148932479	0-100	+1:148932379-148932479	0-100	+1:148932480-148932580	[T/C]	[C]	TGTTGGGTCCTCCTCTCTTAGTCTTACACAAATCTGTCACGATGTCATGC[C]
chrA1.18988817	0-50	-1:15614801-15614851	0-100	+1:15614700-15614800	0-100	+1:15614801-15614901	[A/G]	[T]	[T]CCCAGAGAGAGGTATAGTCCCTCCATAGCCTCTTGTATGACTATTTCCTT
chrA1.189983122	0-50	-1:149042717-149042767	0-50	+1:149042617-149042667	0-70	+1:149042717-149042787	[A/G]	[T]	[T]TCAATAAACACAGAAGTCAACCACTAAAACAAAAGGAGTAAGGGACAGGG
chrA1.190017369	0-50	-1:149063639-149063689	0-95	+1:149063538-149063633	0-100	+1:149063639-149063739	[A/G]	[T]	[T]TGATGGACACTAGACATTAGGATAGCACTGAAATTCCTCCTGCTCATTTT
chrA1.190032218	0-50	+1:149074882-149074932	0-100	+1:149074832-149074932	0-100	+1:149074933-149075033	[T/G]	[G]	AACAAGCAACTGAAGAGAGGGCACTTTTCTGGCAAAGCAACAGAGTTTTG[G]
chrA1.190085281	0-50	+1:149116863-149116913	30-100	+1:149116843-149116913	0-100	+1:149116914-149117014	[A/G]	[G]	GCCAGTTTTTGTGGAATTGTTATAAGGAGGGTACCTAGAAGTCTATCCAG[G]
chrA1.190109465	0-50	-1:149134740-149134790	0-100	+1:149134639-149134739	0-62	+1:149134740-149134802	[A/G]	[T]	[T]GACAATGTGGTGACTAATTGTATCACTTCTGGCTCCAGAATGGTGTTAAA
chrA1.190155015	0-50	-1:149180943-149180993	0-100	+1:149180842-149180942	0-100	+1:149180943-149181043	[A/G]	[C]	[C]GCTCCTGTCCCAGTTCAGCTCCTAAAGGAAAATGATAGTTACTCCTTTTT
chrA1.190196960	0-50	-1:149218496-149218546	0-100	+1:149218395-149218495	0-100	+1:149218496-149218596	[T/C]	[A]	[A]GTAATCTTTCTTTCCAGCAGAGTGCCAATGCTTCCTTTTTTTCTGGCAAT
chrA1.190243294	0-50	+1:149254190-149254240	0-100	+1:149254140-149254240	0-100	+1:149254241-149254341	[T/C]	[T]	GGGGGACTATTTCTCCAATTTCATATTCAGATAACATTGTGACCATGAGG[T]
chrA1.190272051	0-50	+1:149277016-149277066	0-100	+1:149276966-149277066	0-94	+1:149277067-149277161	[T/G]	[G]	TGCATGCCCTCCTTCACCTTCAGTACTTCTTCCAAAACTTATCAGCACCA[G]
chrA1.190354410	0-50	-1:149350087-149350137	0-100	+1:149349986-149350086	0-100	+1:149350087-149350187	[A/G]	[T]	[T]GGGTTAGATAATCTAGGTCCCTGGTATAGGCTCATGTCATGAGGGTTAAT
chrA1.190564674	0-50	-1:149531033-149531083	37-100	+1:149530969-149531032	0-100	+1:149531033-149531133	[A/G]	[C]	[C]TCCATTCTGTCTTTGGTCTACATCCAATTGCCAAAGTCTTCCCTCTATGC
chrA1.190654650	0-50	-1:149601890-149601940	0-100	+1:149601789-149601889	0-100	+1:149601890-149601990	[T/G]	[C]	[C]TATGTTAATGTGTCAGGGTAAAGCAGGCTTCGGTAATTACACTGTGAGTA
chrA1.19070273	0-50	+1:15675330-15675380	0-100	+1:15675280-15675380	0-100	+1:15675381-15675481	[T/C]	[T]	GTCATGCCAAACTTTTCAAAGCTAATTAAGTTGCCAGTAACCAACCACAG[T]
chrA1.190725051	0-50	+1:149672171-149672221	0-100	+1:149672121-149672221	0-100	+1:149672222-149672322	[T/C]	[C]	CTAAGGATCCTATTAGCCTTCACTTTGCTATGCCAGTTAGGAATTAAGCT[C]
chrA1.190754409	0-50	-1:149700334-149700384	0-100	+1:149700233-149700333	0-100	+1:149700334-149700434	[A/G]	[T]	[T]CTGCAATGTAGCAGCAAAGAGAACATACCCATGTAATAGTGGCAAGATTT
chrA1.190794504	0-50	-1:149725576-149725626	0-100	+1:149725475-149725575	0-100	+1:149725576-149725676	[A/G]	[C]	[C]TCACGGCAATGTGGAGGATAGATTGGAAATGTTATTAGATGATGTTGTAG
chrA1.190818423	0-50	+1:149742959-149743009	0-100	+1:149742909-149743009	0-100	+1:149743010-149743110	[A/C]	[C]	CTACTGATAGCAAGTCAAGAGGTGACTAGTAGTGATAATAGTGACTTTCC[C]
chrA1.190826739	0-50	+1:149750779-149750829	0-100	+1:149750729-149750829	0-100	+1:149750830-149750930	[T/C]	[C]	ACCTAAGTGCATCTCTTTGCAATTTGTTCTATCAACCCAGGCACATTGAA[C]
chrA1.190905710	0-50	-1:149802998-149803048	0-100	+1:149802897-149802997	0-100	+1:149802998-149803098	[A/G]	[C]	[C]CTCTTTTTGGAGTGGCCACTTAATGCACCACCCCAATTCACTCATTACAT
chrA1.190982810	0-50	+1:149864519-149864569	15-100	+1:149864484-149864569	0-100	+1:149864570-149864670	[T/C]	[C]	GTAATCTGTTTTTGCACTAGCTTCCCTCTCTCTCTTTGATGATATCTACC[C]
chrA1.191008462	0-50	-1:149895013-149895063	0-100	+1:149894912-149895012	0-69	+1:149895013-149895082	[A/C]	[G]	[G]CCTTCCCCTTGACTGTGCCTGTTATGTATTAATGTCTGTTACACAATTGG
chrA1.191155080	0-50	-1:150014382-150014432	19-100	+1:150014300-150014381	0-100	+1:150014382-150014482	[A/G]	[T]	[T]TTCCTACTTGGAACCATTTAAGCCAGCCTGACACACACATGCACCAAATA
chrA1.191223984	0-50	+1:150074992-150075042	0-100	+1:150074942-150075042	0-100	+1:150075043-150075143	[A/C]	[A]	CCATAAACTCTGCTCAGTGATATAATGATACATGGGGTTTCTCTCCACGC[A]
chrA1.191319812	0-50	+1:150155444-150155494	0-100	+1:150155394-150155494	0-100	+1:150155495-150155595	[A/G]	[A]	CAACACTCAGGCCCTAGCTTTACTTGGACTTTCTTCATGAACCATCCTTC[A]
chrA1.191364176	0-50	-1:150191842-150191892	0-100	+1:150191741-150191841	0-100	+1:150191842-150191942	[T/C]	[G]	[G]GTACCCAATTTACACAAATCCTCTCCCTCCCCTGCAATAAATCTAAAAAG
chrA1.191414577	0-50	-1:150227849-150227899	*	*	0-100	+1:150227849-150227949	[A/G]	[C]	[C]TTCCTCATCTGACCCCATTTCCAGATATATGTCCTTTCAAAGGACCAGGA
chrA1.191451971	0-50	+1:150251235-150251285	0-100	+1:150251185-150251285	0-68	+1:150251286-150251354	[A/G]	[G]	CAGGAAAAGGGGAAACTCAATAGTAAAGATAATGGCTTGCCATAAGCCCT[G]
chrA1.191465466	0-50	-1:150261349-150261399	0-100	+1:150261248-150261348	0-100	+1:150261349-150261449	[A/G]	[T]	[T]ATCAGACAGAACTCTTTTATTCTGCCTTCCATGACAATTCCCTGGGATTA
chrA1.191481844	0-50	-1:150275935-150275985	0-100	+1:150275834-150275934	0-100	+1:150275935-150276035	[T/C]	[G]	[G]CCAGAATGCACAGATGTCCTATAAACAAATTATCAGCTATGCTTGGAGCA
chrA1.191577691	0-50	+1:150356203-150356253	0-100	+1:150356153-150356253	0-100	+1:150356254-150356354	[A/G]	[A]	TTGGTAGGATAGTGAGGGGTGAGTTTTTAAGAAAAGGATGAGCAAAGTGT[A]
chrA1.191632682	0-50	-1:150383123-150383173	0-100	+1:150383022-150383122	0-100	+1:150383123-150383223	[T/C]	[G]	[G]CACAAGTTGCTCAGTACAGACGTTACCAGAATCTGGTAAAGCCCAGAAAT
chrA1.19166874	0-50	-1:15756401-15756451	25-100	+1:15756325-15756400	0-100	+1:15756401-15756501	[A/G]	[T]	[T]CTAAAACCCACTTCTGCTTGATTTCCCGGATTTCAGACAACTTGAATTTG
chrA1.191674666	0-50	+1:150432518-150432568	31-100	+1:150432499-150432568	0-100	+1:150432569-150432669	[A/G]	[G]	CTTGTCCCATAAGCACAATGTGTGGTGGCAGCTACTCACTCAAAGTAGTA[G]
chrA1.191713092	0-50	-1:150462103-150462153	0-100	+1:150462002-150462102	0-100	+1:150462103-150462203	[A/C]	[T]	[T]CGGGTCATAGGTTTGAGTCCATAGTAGTTTGTTAGAGTAGGATTCCCTGG
chrA1.191761301	0-50	+1:150488924-150488974	0-100	+1:150488874-150488974	0-100	+1:150488975-150489075	[A/C]	[A]	CTCAGCTTCTAGTACTGATCATAGAGTCTTAGGCTATTGCGCAGAATATA[A]
chrA1.191784430	0-50	-1:150507475-150507525	0-100	+1:150507374-150507474	0-100	+1:150507475-150507575	[A/G]	[T]	[T]GGACGTTTCTGGTAAGTCTTCATCTCACCACTTGGTTTCATCTCTTTTGA
chrA1.191866211	0-50	+1:150583629-150583679	0-100	+1:150583579-150583679	0-100	+1:150583680-150583780	[T/C]	[T]	TCAAGTATTATTCATTCCCCAGTTCTTTCCTGAATTCCACATGCCACACA[T]
chrA1.191916969	0-50	+1:150622697-150622747	0-100	+1:150622647-150622747	0-50	+1:150622748-150622798	[A/C]	[A]	ACAGTCAGTTTTGCCATTCAGGAACTGGTTATTAATCAAAATGATTTTAA[A]
chrA1.191945698	0-50	-1:150640799-150640849	0-100	+1:150640698-150640798	0-100	+1:150640799-150640899	[A/C]	[G]	[G]ACTCTTGCTGCAAATCTCTGATTTGTCTCTTGTGATTGTGCACTGTTAAG
chrA1.191969829	0-50	-1:150658376-150658426	0-100	+1:150658275-150658375	0-100	+1:150658376-150658476	[A/G]	[C]	[C]GACTGGCACCCTATATTCTTAACTGCAGACCAGGTAACTAATTTCTCTGC
chrA1.192006495	0-50	+1:150695401-150695451	0-100	+1:150695351-150695451	0-100	+1:150695452-150695552	[T/C]	[C]	CAAGCACCATTGTTCATGCTCTTCCTCCATCATCATAGCAAACACAGGAG[C]
chrA1.192034705	0-50	-1:150712574-150712624	0-100	+1:150712473-150712573	0-100	+1:150712574-150712674	[A/G]	[C]	[C]TTACTGTGAGATACAGTCTTGCAAGTTTCAAGGATCCATGTACCTATGCA
chrA1.192074626	0-50	+1:150738285-150738335	0-100	+1:150738235-150738335	0-100	+1:150738336-150738436	[T/C]	[C]	TCTCAGCTCGAGTTTTGTTTCTCTCTTATTTTGATACCCAAGAGTTTCCC[C]
chrA1.192162610	0-50	-1:150803018-150803068	6-100	+1:150802923-150803017	0-100	+1:150803018-150803118	[A/G]	[T]	[T]GCCAGCTGAAAATAATGCACCATGTTACAACCTTCAATTGCATGTATATG
chrA1.192189172	0-50	+1:150818077-150818127	0-100	+1:150818027-150818127	0-100	+1:150818128-150818228	[T/C]	[C]	ATACCTGCTACCATTTTCATGCAGTAACCTCAATGCCAGATGCCCATCTC[C]
chrA1.192219692	0-50	-1:150844538-150844588	0-100	+1:150844437-150844537	0-100	+1:150844538-150844638	[A/G]	[T]	[T]TTCATAGGGCCATCAGTAGACTTTAACCTTGGAGGCAATCTACTTGGAAA
chrA1.192282515	0-50	+1:150903496-150903546	0-100	+1:150903446-150903546	0-100	+1:150903547-150903647	[A/G]	[G]	CATGAGGACATCAAACCATGTGCCAATATGAACTTACCCTTATCCAGTCG[G]
chrA1.19231065	0-50	-1:15801760-15801810	41-100	+1:15801700-15801759	0-100	+1:15801760-15801860	[A/G]	[C]	[C]GAAATGATGTGTTACAGTGTTTTCCACTTGGCCAATCCTAGCTTTGACCA
chrA1.192341094	0-50	+1:150949333-150949383	0-100	+1:150949283-150949383	0-100	+1:150949384-150949484	[A/G]	[A]	GGGAGGGTATATATGTGCTATAGAAACTGCCTGTTCAGTTCTGTTTGATT[A]
chrA1.192350138	0-50	+1:150957242-150957292	0-100	+1:150957192-150957292	0-100	+1:150957293-150957393	[A/G]	[A]	CCTAGTGAGAAGTGTCATACTCACTTTATTATTGGGGGAAGGGTAGCAGA[A]
chrA1.192386733	0-50	-1:150989746-150989796	0-100	+1:150989645-150989745	0-100	+1:150989746-150989846	[A/G]	[C]	[C]CTCTTGTGCTATGTTGCAAAGAACAACCTGTGATAAGTTGCTCCCACTTC
chrA1.192419103	0-50	-1:151019009-151019059	0-100	+1:151018908-151019008	0-100	+1:151019009-151019109	[T/C]	[G]	[G]GTAAAAGATTCCTCTAGAGTCAAACAGTTGTCTCTGAGCAGCCCACTCAA
chrA1.192452920	0-50	+1:151047119-151047169	0-100	+1:151047069-151047169	0-100	+1:151047170-151047270	[A/C]	[C]	ACTAAATGACAGCTTGCCAGCATGCAAAGCCACTAGACATGCACAGCTAA[C]
chrA1.192484633	0-50	+1:151070333-151070383	30-100	+1:151070313-151070383	0-100	+1:151070384-151070484	[A/G]	[A]	TCAAGTATGGCTTCCCAGAGAGCTCAGGAGCAGAGCCCACAAATATTAAA[A]
chrA1.192513056	0-50	+1:151097136-151097186	23-100	+1:151097109-151097186	0-100	+1:151097187-151097287	[A/G]	[G]	GCCAGGCCCATTGTGCATATGCATATTATGCTAACATGTACATCTATGAT[G]
chrA1.192559703	0-50	-1:151137014-151137064	0-100	+1:151136913-151137013	0-100	+1:151137014-151137114	[A/G]	[T]	[T]TCCCATGACACAGGAGTTAACACCTTGGTAAGGACCTGGTAACAATCCAA
chrA1.192602558	0-50	-1:151177030-151177080	0-100	+1:151176929-151177029	0-100	+1:151177030-151177130	[T/C]	[A]	[A]GGATTTGGAGCCTATATCACAATTCTCCTGTAGCAGTGAAGTAAAGTCAG
chrA1.192715447	0-50	+1:151262450-151262500	0-100	+1:151262400-151262500	0-100	+1:151262501-151262601	[T/G]	[T]	AAGTTCCCCAGTGAGGAATGGTTCCTTTGTCCAAAGCTTCTGTTTGTAAC[T]
chrA1.192745271	0-50	+1:151287793-151287843	0-100	+1:151287743-151287843	6-100	+1:151287849-151287943	[T/C]	[T]	TTTCAAACCATCCCCTTCCTGCCTTTCACTGCTCTCATCTTGGTTATTTG[T]
chrA1.192783824	0-50	+1:151322602-151322652	0-100	+1:151322552-151322652	0-100	+1:151322653-151322753	[A/G]	[A]	GAATAGTGAGGTATAATCTTCTGCATGACACTGGCCATCACCATGGTAAC[A]
chrA1.192816915	0-50	-1:151347173-151347223	36-100	+1:151347108-151347172	0-100	+1:151347173-151347273	[T/C]	[G]	[G]TTACTTCCTCCTTCAACACCCACAATGACCTGGAACATTTTCAACCATTA
chrA1.192856356	0-50	-1:151377282-151377332	0-100	+1:151377181-151377281	0-100	+1:151377282-151377382	[A/G]	[C]	[C]TGTTTTGCTGATACTCTTGAGGTACCTAAACTGTGTAGGGTCTTATCCTT
chrA1.192892796	0-50	-1:151398789-151398839	0-100	+1:151398688-151398788	0-99	+1:151398789-151398888	[T/G]	[A]	[A]CAGACCCAATGAACCATATCCTTAGAAGTGTTTTCCCTCTAGTTAAGTTC
chrA1.192948739	0-50	+1:151453316-151453366	0-100	+1:151453266-151453366	0-100	+1:151453367-151453467	[T/C]	[C]	CTGGGCAACTGTCAGGATTTTGTTTTGTTTGTCAAGATAGTGCAGGAAGG[C]
chrA1.192986059	0-50	-1:151482908-151482958	0-100	+1:151482807-151482907	0-100	+1:151482908-151483008	[T/C]	[G]	[G]AAAGCAAGGTGGAAAAGGGCTACAAATAGCTTGGAAGAAGCTATCAGCTC
chrA1.193029552	0-50	-1:151517508-151517558	0-100	+1:151517407-151517507	0-100	+1:151517508-151517608	[T/C]	[A]	[A]GGTCTTCCTTCTTACTCTTTGCCTGGCAATAAAATCTAAAACCTGAAAGG
chrA1.193067710	0-50	-9:33987017-33987067	0-100	-9:33987017-33987117	0-100	-9:33986916-33987016	[T/C]	[C]	ATAGCAGGGGAAATTTCTAGTCAGTGTTTGCAGCCTGCAGCACAATCAGA[C]
chrA1.193116699	0-50	+1:151582929-151582979	0-100	+1:151582879-151582979	0-100	+1:151582980-151583080	[A/G]	[A]	GAACAGGGAAAGTTGGAGTCCCACATGCTTCAAGAGTTTTATTAGAAATC[A]
chrA1.193183831	0-50	+1:151626953-151627003	0-100	+1:151626903-151627003	0-100	+1:151627004-151627104	[T/C]	[C]	CTATTCCCACTGAATGCTTATTGCACCTCCTGTGTACTGTTTCCTTGCTT[C]
chrA1.193210448	0-50	-1:151638358-151638408	0-100	+1:151638257-151638357	0-100	+1:151638358-151638458	[T/G]	[A]	[A]GCTTTTTCTGCCCGCGATGTCTCAGATTCATTCTTAAGGAACTGAGAATT
chrA1.193226424	0-50	+1:151653580-151653630	0-100	+1:151653530-151653630	0-100	+1:151653631-151653731	[T/C]	[T]	AACTAAGCAAAGCCTGTGGGTGGAGAAGGAGGGGTAGTTGTAGAAAAAGA[T]
chrA1.193263233	0-50	+1:151683779-151683829	0-100	+1:151683729-151683829	0-100	+1:151683830-151683930	[A/C]	[A]	TAATATTTCCTGCAAATCTGATATGGGGAAGATGCGCGCTGAGTCCCGAA[A]
chrA1.193294987	0-50	-1:151711797-151711847	0-100	+1:151711696-151711796	0-100	+1:151711797-151711897	[A/C]	[G]	[G]TTGGGATACATGTCCAAATCTGTAAATAACCACTTGGACACCCAGCCCCT
chrA1.1933017	0-50	+1:1865652-1865702	40-100	+1:1865642-1865702	0-100	+1:1865703-1865803	[A/G]	[G]	CAGTTAACATATGTACTCCATACTTTCTTATGTCAGCGCTATGCAGACTC[G]
chrA1.193347842	0-50	-1:151759099-151759149	0-100	+1:151758998-151759098	0-100	+1:151759099-151759199	[A/G]	[C]	[C]GAAGACAAAATGTGCACTACACTTTCCTGTCAGCTGAAGTTCAGTCTGAT
chrA1.193382736	0-50	+1:151790013-151790063	0-100	+1:151789963-151790063	0-100	+1:151790064-151790164	[T/G]	[G]	TACTAAATCGATATAGGAAAAGGAGGTGCAGCTGAAGTGGACACTGCCTG[G]
chrA1.193436463	0-50	+1:151828676-151828726	0-100	+1:151828626-151828726	0-100	+1:151828727-151828827	[A/G]	[G]	TTTGGAAACAGCAGCTACTCACATCTCTGAGAATAACTGAGTCCTGAAGC[G]
chrA1.19344839	0-50	+1:15911368-15911418	0-100	+1:15911318-15911418	0-100	+1:15911419-15911519	[T/C]	[T]	ACTTGCTCTTTTCTCTTCTTAGAATACTCACCTCCTCAAGGCAATCTTCC[T]
chrA1.193474394	0-50	-1:151856069-151856119	14-100	+1:151855982-151856068	0-100	+1:151856069-151856169	[T/C]	[G]	[G]TACTGCAGGTTAAAAGTCCTCATAGGACCCGTTTTTAATGATGCTGTGTT
chrA1.193508497	0-50	+1:151889342-151889392	0-100	+1:151889292-151889392	0-100	+1:151889393-151889493	[T/C]	[C]	GTTAACTACTTGTTCTTGAGAGGGGTAGGTACTTCTAGCTCCCGTTATTT[C]
chrA1.193533108	0-50	-1:151906437-151906487	0-100	+1:151906336-151906436	0-100	+1:151906437-151906537	[T/C]	[A]	[A]TTGTAAGGTTGCTGAAGTTTGTCTTTGTGTCACCAGCCTCCCTATACTCA
chrA1.193578843	0-50	-1:151936529-151936579	10-100	+1:151936438-151936528	0-100	+1:151936529-151936629	[A/G]	[T]	[T]GCTAGTCTAGAAGTATCAAAGCCCAACTAGATGATGGAAGAAGGCACCAA
chrA1.193614258	0-50	+1:151966390-151966440	0-100	+1:151966340-151966440	0-100	+1:151966441-151966541	[A/G]	[A]	AAAAACATGTGTGAATACTTGCTGGTACTTCCGTGGGGGGAAGCCTAACT[A]
chrA1.193656502	0-50	+1:152004455-152004505	0-100	+1:152004405-152004505	0-100	+1:152004506-152004606	[A/G]	[A]	TGAAGTTTTTAAAATAGTGACAGGCACTGAATGTAGATGGCCTTGGACCA[A]
chrA1.193733055	0-50	+1:152064982-152065032	0-100	+1:152064932-152065032	0-100	+1:152065033-152065133	[A/C]	[C]	GCATTGGAGCTCTCAGGGGATTGTTAACATCATCACATTTTTAGGTGTAT[C]
chrA1.193863072	0-50	-1:152172916-152172966	0-100	+1:152172815-152172915	0-100	+1:152172916-152173016	[A/C]	[G]	[G]CAGTGTGGACTCTCATAAATGCACAGGAATGTATGTAATTGGGCGTTACT
chrA1.193896261	0-50	+1:152197983-152198033	0-100	+1:152197933-152198033	0-100	+1:152198034-152198134	[A/G]	[G]	CTCTGGCTCCCAGAATTAGGATACTGAAGATAAGATGTAACAATCAAGGA[G]
chrA1.193941598	0-50	+1:152237923-152237973	0-100	+1:152237873-152237973	0-100	+1:152237974-152238074	[A/G]	[G]	TTTGAGGCATTAATATAGGGAAATCTAGGGTGGGTGGACAGTGAGCTTGA[G]
chrA1.19394530	0-50	+1:15947597-15947647	0-100	+1:15947547-15947647	38-100	+1:15947683-15947745	[T/C]	[T]	ACCAAGGATACAGTGTTGAAAATGTAACACCAGGAAGCTACAGTCTAACA[T]
chrA1.19395129	0-50	-1:15948244-15948294	0-100	+1:15948143-15948243	0-100	+1:15948244-15948344	[A/G]	[C]	[C]CTTCCAGGGAAAATGTAATGGGAGATATTTTTGCCAAGAGAATCACCTCA
chrA1.194003484	0-50	-1:152281551-152281601	25-100	+1:152281475-152281550	0-100	+1:152281551-152281651	[T/C]	[G]	[G]GGGAAAATATGAAAATTTGCTTGTGTTGGTATTCGCAGTTGCTGTGCTGA
chrA1.194036170	0-50	+1:152316374-152316424	0-100	+1:152316324-152316424	0-100	+1:152316425-152316525	[T/C]	[C]	CCCCAACTCTACATCTCTATAGTCTCTGAGGACCTTATGGAGATTTACTG[C]
chrA1.194111506	0-50	+1:152376893-152376943	38-100	+1:152376881-152376943	0-100	+1:152376944-152377044	[A/G]	[G]	TGAGGCTAAGAACCAAGGCTGGGGCATTCATTATCTACCATATGCATATT[G]
chrA1.194175370	0-50	+1:152427833-152427883	0-100	+1:152427783-152427883	0-100	+1:152427884-152427984	[T/C]	[C]	TTTTGTGGCATAAGAAGCTATGCTAAAAAATGCCCCCTCTGTCCTGAAAA[C]
chrA1.194235787	0-50	+1:152481297-152481347	0-100	+1:152481247-152481347	0-100	+1:152481348-152481448	[A/C]	[C]	GAATGTTTGTTTCTCCACTGGGCCAATCTTATTGCCTCACACAGTGGGTT[C]
chrA1.194275774	0-50	-1:152521226-152521276	0-100	+1:152521125-152521225	0-100	+1:152521226-152521326	[T/G]	[A]	[A]GATGACTGTGTCCTTTAAGTCTGACCAATCCACCTTCAGAGGATTTATGT
chrA1.194323093	0-50	+1:152558993-152559043	0-100	+1:152558943-152559043	0-100	+1:152559044-152559144	[A/G]	[A]	AAAAGGCTCTGTTTGCCACAATCTGGCTGTCTTGATCTGTTTCAAACAGT[A]
chrA1.194370976	0-50	+1:152597278-152597328	0-100	+1:152597228-152597328	0-100	+1:152597329-152597429	[T/C]	[T]	TTGGAAAAGGCTCCCAACAGCTGTCCTGGATTTTTAATCTCTGTACTCCT[T]
chrA1.194407842	0-50	+1:152625912-152625962	0-100	+1:152625862-152625962	0-100	+1:152625963-152626063	[T/C]	[T]	ACAATAAGCTGGCAGAGGCAACCAAGGTCTAAAATATCCAAGATTCAAGA[T]
chrA1.19444193	0-50	+1:15975803-15975853	0-100	+1:15975753-15975853	0-100	+1:15975854-15975954	[A/G]	[G]	TCTTATGTGAGCTTCTCTCTGCCCCTTTACTGGCTCTTTCTCTTCTACCT[G]
chrA1.194492256	0-50	-1:152692014-152692064	0-100	+1:152691913-152692013	0-100	+1:152692014-152692114	[A/G]	[T]	[T]TGTACGTGTATCCCCCAATCATACTGCAAAGCACAGATGTTTAATCTACA
chrA1.194527822	0-50	+1:152722534-152722584	0-100	+1:152722484-152722584	0-100	+1:152722585-152722685	[A/G]	[A]	TAGCTTTATTCACACTGCAAAAGGAAACACCCTGCATCTCATCCGGTAAG[A]
chrA1.194552139	0-50	+1:152738688-152738738	0-100	+1:152738638-152738738	0-100	+1:152738739-152738839	[A/G]	[G]	TGAAAAGGAGAACTAGTATGGGATGGGCAGGGGAATGAAGAAATGTGGAA[G]
chrA1.194584250	0-50	-1:152763584-152763634	0-100	+1:152763483-152763583	0-100	+1:152763584-152763684	[A/G]	[C]	[C]CTAGGATCATGTGAGATTTCAGGAGACAAACCTGTAAAGTTTCGGGTCTC
chrA1.194613731	0-50	-1:152791522-152791572	0-100	+1:152791421-152791521	0-100	+1:152791522-152791622	[T/C]	[A]	[A]AGGATCACATCTTCCCCAAACTCTAACAAGTCCATGTCTGTGCTGAAAGA
chrA1.194639558	0-50	-1:152813144-152813194	0-100	+1:152813043-152813143	0-100	+1:152813144-152813244	[T/C]	[G]	[G]GATCCATTGCCCCCAAACACTCAGCACAGTACACCTACAGTAGCATATCA
chrA1.194666013	0-50	+1:152835370-152835420	0-100	+1:152835320-152835420	0-98	+1:152835421-152835519	[A/G]	[A]	TAGAGGAACTTGAGAAGGCAAGACAGAAAAGCGAGATGATGCAGGAGAAG[A]
chrA1.194693066	0-50	-1:152855983-152856033	0-100	+1:152855882-152855982	0-100	+1:152855983-152856083	[T/G]	[C]	[C]CATTCATATCCCAGTGAAATGGCAAGTGAAAACAGTCAAAGGGTTTGAGA
chrA1.194728761	0-50	+1:152879777-152879827	0-100	+1:152879727-152879827	0-53	+1:152879828-152879881	[A/G]	[G]	AATTCCCTTCACAACAAGAATCTACACCACGATGAAGAGCCCAAAGGGAC[G]
chrA1.194735382	0-50	-1:152886370-152886420	0-100	+1:152886269-152886369	0-100	+1:152886370-152886470	[T/C]	[G]	[G]TGGAACCTTTGATAAAAGACCCAGACTTTAAGTGCCCAACATCCTCACCA
chrA1.194759708	0-50	+1:152901951-152902001	0-100	+1:152901901-152902001	0-100	+1:152902002-152902102	[T/C]	[T]	TTCCTTGAAGAGTTATCACTAGGCACCCAAATATTTAGGGTAAGAGTGCA[T]
chrA1.194786210	0-50	+1:152927356-152927406	5-100	+1:152927311-152927406	6-100	+1:152927413-152927507	[T/C]	[C]	CCTTACAACATTCCCCTGCAGACTCTTATGACCTGCATATGCTAGCAAGA[C]
chrA1.194817841	0-50	-1:152952767-152952817	0-100	+1:152952666-152952766	0-100	+1:152952767-152952867	[T/C]	[A]	[A]CTTTCCCCATACTCCACAGACACTGTCAATTTCCTCATCAATAAATGTCA
chrA1.194850979	0-50	-1:152979843-152979893	0-100	+1:152979742-152979842	0-100	+1:152979843-152979943	[T/G]	[A]	[A]CACTGTTTTCAGTACTAAAGTAAGAGAAAGAGGGCTGGCCATTCACTTTT
chrA1.194876601	0-50	+1:152999504-152999554	0-100	+1:152999454-152999554	0-100	+1:152999555-152999655	[A/G]	[G]	GATGAACAGCACAGGTAGTCTTCTGAGAACAAACACAGAGTTCATTACAT[G]
chrA1.194932862	0-50	+1:153040955-153041005	0-100	+1:153040905-153041005	0-100	+1:153041006-153041106	[T/C]	[C]	ATCCAGTAACATGTTCATTTCATGCCTGGATAGTCCCGATGACTAATACG[C]
chrA1.194971008	0-50	-1:153079083-153079133	0-100	+1:153078982-153079082	0-62	+1:153079083-153079145	[T/C]	[A]	[A]TCCCTTGCCTAAAGAAGAAAAATCTGCTTCAGTAGCGCTATCATGTCCTT
chrA1.19498500	0-50	-1:15923997-15924047	0-100	+1:15923896-15923996	0-100	+1:15923997-15924097	[T/C]	[G]	[G]GTCTGGAAGTAAATGCCCAAGTGGCCAGTTATGAACCTGACATTATACTA
chrA1.194996231	0-50	+1:153097302-153097352	0-100	+1:153097252-153097352	0-100	+1:153097353-153097453	[T/C]	[T]	TGGTCTCTCCCAGAAAGTCAGAACCTCATTTTATCTAGTCCACTAATCTC[T]
chrA1.195039991	0-50	+1:153128551-153128601	0-100	+1:153128501-153128601	0-100	+1:153128602-153128702	[A/G]	[A]	ACAACATCTACCTTACAAGAGTTCCTAATGCAGCAAATGTGTGTTCTCCA[A]
chrA1.195071373	0-50	-1:153160253-153160303	0-100	+1:153160152-153160252	0-100	+1:153160253-153160353	[A/G]	[C]	[C]ATCAATTACCAGCCATCAACAATATGTCCCCCTAGTGATATGGTCCTTAT
chrA1.195199440	0-50	+1:153259549-153259599	0-100	+1:153259499-153259599	0-100	+1:153259600-153259700	[A/G]	[G]	TGTACATTCATTCACGTAGCCACTATGTACAAGGGACAGTGTGAGATGTG[G]
chrA1.195239217	0-50	-1:153293904-153293954	0-100	+1:153293803-153293903	0-100	+1:153293904-153294004	[A/G]	[T]	[T]AATTCCACTGTCTCCGCTTTTCCCCTCCAAACTGCCTATTGAGCTTTTTT
chrA1.195277097	0-50	-1:153330375-153330425	0-100	+1:153330274-153330374	0-100	+1:153330375-153330475	[A/G]	[C]	[C]GATCTCCAAGGAAGGATGCCTGACATTTAGCTTGGGATATAGGGATATAG
chrA1.19538413	0-50	+1:16031544-16031594	0-100	+1:16031494-16031594	0-100	+1:16031595-16031695	[A/G]	[A]	ACCTGTACTTCTTTGACGTGAGTTAGAGGTGAGAGGGCTTTAATCACGAT[A]
chrA1.195401725	0-50	-1:153434741-153434791	0-100	+1:153434640-153434740	0-100	+1:153434741-153434841	[T/G]	[A]	[A]CATGAACTATCGTCTCATTTCTGAATAGGTGCTCCAGAAATAAATGGCAC
chrA1.195425692	0-50	-1:153457274-153457324	0-100	+1:153457173-153457273	0-100	+1:153457274-153457374	[A/G]	[T]	[T]TATCTTGTGGTAATGGATGACTGTGTATCTTTGTCTGAGTCCCTAGCCAT
chrA1.195465661	0-50	-1:153491736-153491786	0-100	+1:153491635-153491735	0-100	+1:153491736-153491836	[A/G]	[T]	[T]GGATAGATCCAGAGAGGTGTTATGCCCTCTTGTGACAAGGAACATCCAAA
chrA1.195489724	0-50	+1:153514674-153514724	3-100	+1:153514627-153514724	0-100	+1:153514725-153514825	[A/G]	[G]	GTACATCAGTTGGCCAGATTGTGGATGTGTTACACTGTCAGAAAGATAAA[G]
chrA1.195530663	0-50	+1:153551795-153551845	0-100	+1:153551745-153551845	0-100	+1:153551846-153551946	[T/C]	[C]	TTTCCTTGAAGCAGATGTGAGAACAGTTTTAGTGTAGAGCAACACATGGC[C]
chrA1.195530778	0-50	-1:153551961-153552011	0-100	+1:153551860-153551960	0-100	+1:153551961-153552061	[A/G]	[T]	[T]CTCCAGCAAAAACCGTGATGGCAAACCATCTGTTATTAAAGGAGGCTGTC
chrA1.195538229	0-50	-1:153559412-153559462	0-100	+1:153559311-153559411	0-100	+1:153559412-153559512	[A/G]	[C]	[C]GGTTACCTTCAGCTTTATCAGTGGTCAAGGAAGTGCTATGTTTTGGGTGA
chrA1.195588162	0-50	+1:153592394-153592444	0-100	+1:153592344-153592444	0-100	+1:153592445-153592545	[T/C]	[C]	ATCCAGTTAGCTGCTTGTTATTTCCGCATAATGGCCAAGGAGTCAATTTT[C]
chrA1.195710278	0-50	-1:153696878-153696928	0-100	+1:153696777-153696877	0-99	+1:153696878-153696977	[A/G]	[T]	[T]CTCGTAAAGATAGTAACACTTTGTTGGTAGTAGGTACTTGCCTGCTTACT
chrA1.195738115	0-50	+1:153728975-153729025	0-100	+1:153728925-153729025	0-100	+1:153729026-153729126	[T/G]	[T]	ATCCCTCACACCCATCCTCCCCAATTACCTTTGTAACCGAATCATTCATT[T]
chrA1.195764319	0-50	-1:153750368-153750418	0-100	+1:153750267-153750367	0-100	+1:153750368-153750468	[T/G]	[A]	[A]CTTTCAGTGTCCCTTGATACCTTTTCAGCTTGGTCTGTGACTGTTAGACA
chrA1.195815787	0-50	+1:153793372-153793422	0-100	+1:153793322-153793422	0-100	+1:153793423-153793523	[A/G]	[G]	GGGAGGATGGGTGACCTTTACTATCCCTTCTGGTTCTCAGATTCTATCAA[G]
chrA1.195841368	0-50	-1:153821788-153821838	0-100	+1:153821687-153821787	0-100	+1:153821788-153821888	[T/C]	[G]	[G]TCATTATTTCACACTTGGACTCATACAGTATTTTCCTGACTGGCCACTAG
chrA1.195926615	0-50	-1:153892270-153892320	0-100	+1:153892169-153892269	0-100	+1:153892270-153892370	[T/C]	[G]	[G]CTTTTTCCACACTTATGCCTCTAACCTTGCCTTCTCTCCTGATCTCCAGT
chrA1.195951514	0-50	-1:153912437-153912487	0-100	+1:153912336-153912436	0-100	+1:153912437-153912537	[A/G]	[T]	[T]AGAACTTCTCTCTGGTGTGCTTTGTAAATATGCTGGGCAAACACTTCTGT
chrA1.196019767	0-50	-1:153959801-153959851	*	*	0-100	+1:153959801-153959901	[T/C]	[G]	[G]GTGGTGGGCAGAATATTAGGGGTGAGGTGAAGAGTACTTAATATTAGCCT
chrA1.196050363	0-50	+1:153987905-153987955	0-100	+1:153987855-153987955	0-81	+1:153987956-153988037	[A/G]	[A]	CTCAAGCTAGTCCTCAACCTGAGTTTAGGGTCAGAATTGATACTCTGTAT[A]
chrA1.196085640	0-50	+1:154013593-154013643	0-100	+1:154013543-154013643	0-100	+1:154013644-154013744	[A/G]	[A]	AAGAAAACAAAGGCAGTCTCTTCCCTGTTTGGTCGGGATTCAAAAGCTGT[A]
chrA1.196120392	0-50	+1:154043247-154043297	0-100	+1:154043197-154043297	0-100	+1:154043298-154043398	[T/G]	[G]	AGTAGTAGTCAGAAGTTTGCATGGCCGATGCGTCCAGTGAAAAGATTCAG[G]
chrA1.196195761	0-50	-1:154111073-154111123	0-100	+1:154110972-154111072	0-100	+1:154111073-154111173	[T/G]	[C]	[C]AAAAAAAAAGCAAGCTGTCAGGTAACGTTAGGGCCTGGGCTTTCTCCTCT
chrA1.196252840	0-50	+1:154160944-154160994	0-100	+1:154160894-154160994	0-100	+1:154160995-154161095	[A/G]	[A]	CTCCTGCAGAATTACTTTGTCATGAGTCACATAAATTCCCTAGAGCTGTC[A]
chrA1.19627905	0-50	+1:16118599-16118649	0-100	+1:16118549-16118649	36-100	+1:16118688-16118752	[A/G]	[G]	ACGATTTGACTTTGATGGATAACATGAAGGACAAAAGTCCCCAAATGTGG[G]
chrA1.196300039	0-50	-1:154194135-154194185	0-100	+1:154194034-154194134	0-100	+1:154194135-154194235	[T/G]	[C]	[C]GCTTTATTAAGCTTCCTGGACACTTTGAGGATGAGAGTTCTAGACGTCTT
chrA1.196327161	0-50	+1:154216040-154216090	0-100	+1:154215990-154216090	0-100	+1:154216091-154216191	[T/G]	[G]	TTCCTTTATATACATCAAAAGTCTGCCAAGCCCTTTGGTCCTTACCTAAC[G]
chrA1.196380630	0-50	-1:154242447-154242497	0-100	+1:154242347-154242447	0-100	+1:154242448-154242548	[A/T]	[A]	AATATTCCTAAAAGTGCATCTCTAGAAAAGGGGAGACAGGCCTTCCTAAA[A]
chrA1.196415629	0-50	-1:154277752-154277802	0-61	+1:154277650-154277711	0-100	+1:154277752-154277852	[A/G]	[C]	[C]GGGGTGCTGTTGACATTTTTGGTGGGCATTTCTTCCTTGTAAAGGAACGT
chrA1.196471640	0-50	+1:154329516-154329566	0-100	+1:154329466-154329566	0-100	+1:154329567-154329667	[A/G]	[A]	GTTGCTCTATTGGAGCTATACTGCATTATGCCATTTGTTCAGGCAGTAGT[A]
chrA1.196500963	0-50	+1:154356464-154356514	0-100	+1:154356414-154356514	0-100	+1:154356515-154356615	[T/G]	[G]	AGGTTAGGAAAAATCAGGAGGGCAAAAATCCAGGTAGGTAAGAGGTGAAA[G]
chrA1.196591918	0-50	+1:154436859-154436909	0-100	+1:154436809-154436909	0-100	+1:154436910-154437010	[A/G]	[G]	CTTCAAATGTCATTCAAACCAGTGCCTTTTCCACATGCCCTTCCTGCTCA[G]
chrA1.196617776	0-50	-1:154453676-154453726	0-100	+1:154453575-154453675	0-100	+1:154453676-154453776	[T/G]	[C]	[C]ACCTTTGAGGTTTGTTGTGTTCTCCTCCCTGATCATGTGTTCCTTTCCTG
chrA1.19663978	0-50	+1:16135287-16135337	0-100	+1:16135237-16135337	0-79	+1:16135338-16135417	[A/G]	[G]	CAAAATGAGCATAAGATGTAGCTGCTCTACTGGCCTCAGATAAGGGAACC[G]
chrA1.196662545	0-50	-1:154495291-154495341	0-100	+1:154495190-154495290	0-100	+1:154495291-154495391	[A/G]	[C]	[C]CTAAAACCCAGTTTCATTGAGAATAGATTAGGTGTCCTGGAGGGTTTGCA
chrA1.196716901	0-50	-1:154539915-154539965	0-100	+1:154539814-154539914	0-100	+1:154539915-154540015	[A/G]	[T]	[T]CGCTATGAATCCACCTCCAAATAAAGGAAGAATGCAAATGTCCAAGTGAT
chrA1.196743325	0-50	+1:154569790-154569840	0-100	+1:154569740-154569840	0-100	+1:154569841-154569941	[A/G]	[A]	TCTCCGTGGATCAGAAAGAGCATAAACGACTCTTTCAAAAAGTCGAAAGT[A]
chrA1.196767691	0-50	+1:154589838-154589888	0-100	+1:154589788-154589888	0-98	+1:154589889-154589987	[T/C]	[T]	ACAGATAAACCCTGGTTTCCCCAGTTTTTACTGGGATCTTCCTAGCTTGC[T]
chrA1.196792145	0-50	+1:154607018-154607068	0-100	+1:154606968-154607068	0-100	+1:154607069-154607169	[T/C]	[C]	AAGTAAAGCCCAAGATCTGAGAAGTGTGTACACATACTTGGAACTGAAAG[C]
chrA1.196820574	0-50	-1:154635196-154635246	0-100	+1:154635095-154635195	0-100	+1:154635196-154635296	[T/C]	[G]	[G]GTGTTTTTTGGTGGGGCTATTTATACTGACCACTCCTACCCATGTTTTTC
chrA1.196860377	0-50	+1:154668867-154668917	0-100	+1:154668817-154668917	0-100	+1:154668918-154669018	[T/C]	[T]	TTTCTACAATTACGGGGAAGGATTTCCTTTAAGGTGAGTTACAGTGGTGA[T]
chrA1.196886871	0-50	+1:154691998-154692048	0-100	+1:154691948-154692048	0-100	+1:154692049-154692149	[T/C]	[C]	CATTTTCATTTCCCTCCCTTTGTAATCATAGAGTTGTGGATTTGTAGGGG[C]
chrA1.196914922	0-50	+1:154717322-154717372	0-100	+1:154717272-154717372	0-100	+1:154717373-154717473	[A/G]	[G]	ACCTATCGCCGTAGTATGTGGGGAAAATACAGCTACGTCTCATTTGGGAT[G]
chrA1.196945796	0-50	+1:154737341-154737391	0-100	+1:154737291-154737391	0-100	+1:154737392-154737492	[A/G]	[A]	ATCCTTGCCTTTTTCCCAACACTGCTCCTTGCTTTTTTCAATTCTATACC[A]
chrA1.196987780	0-50	+1:154774194-154774244	0-100	+1:154774144-154774244	0-100	+1:154774245-154774345	[T/C]	[C]	ATGCACAGAACTTACTTACCAAGACCAGACAGTGCATGGATAGGTCCAAG[C]
chrA1.197013324	0-50	-1:154795831-154795881	0-100	+1:154795730-154795830	0-100	+1:154795831-154795931	[A/G]	[C]	[C]GCTAAAATTTACCTCCAGGCTGAAAAATGATGTCAAGTGTCATCAAGGTG
chrA1.197048394	0-50	-1:154818477-154818527	0-100	+1:154818376-154818476	0-100	+1:154818477-154818577	[T/C]	[A]	[A]ACTGGAATTAATTTCTAGAAGACACTATCCCACATCCCCTGATTCAGCAT
chrA1.19708277	0-50	+1:16167053-16167103	40-100	+1:16167043-16167103	0-100	+1:16167104-16167204	[T/G]	[G]	CTTCTTTGGGGCTTTTATCCTAGTTAATGCCATTATGACCTTAAGGGACA[G]
chrA1.197109657	0-50	-1:154858101-154858151	0-100	+1:154858000-154858100	0-100	+1:154858101-154858201	[T/C]	[G]	[G]AGGGAAACATTACCAGGCTTCAGGTAGACTTGACTAACCACAATTTTCCT
chrA1.197136270	0-50	-1:154874740-154874790	0-100	+1:154874639-154874739	0-100	+1:154874740-154874840	[T/C]	[A]	[A]TAAACACAAACTAACAAATCTGGGCATTAGAATCCTATGTCCACTGTGAT
chrA1.197168130	0-50	-1:154906544-154906594	0-100	+1:154906443-154906543	0-100	+1:154906544-154906644	[A/G]	[T]	[T]CTGCCCAGAAAATGTGCTGTTTGAGTGAGCTACTATATCTCAATTGCTTT
chrA1.197168538	0-50	-1:154906952-154907002	0-100	+1:154906851-154906951	0-99	+1:154906952-154907051	[A/G]	[T]	[T]GGTTTCCTTTAAGCCCTTGGAGCACAGAATTGAGGATCTAAGAGGAACAT
chrA1.197234564	0-50	+1:154965630-154965680	0-100	+1:154965580-154965680	0-100	+1:154965681-154965781	[T/C]	[C]	TTGAGGGTTCCTGGCTGGGTCTGAAAATTATGCTGACAAAGACAGATTAA[C]
chrA1.197266005	0-50	+1:154987456-154987506	0-100	+1:154987406-154987506	0-100	+1:154987507-154987607	[A/G]	[G]	CCACACGTGCTCACTAATTTCTTAATGTACTAGATGCCAGCCAAGGAATG[G]
chrA1.197298104	0-50	-1:155020375-155020425	0-100	+1:155020274-155020374	0-100	+1:155020375-155020475	[A/C]	[T]	[T]GAGACCAAGCAGGTGATTTTGGATGGGAATTTTTAGGAGACATCCTCATC
chrA1.197330385	0-50	-1:155050956-155051006	0-100	+1:155050855-155050955	0-100	+1:155050956-155051056	[T/C]	[G]	[G]TATTTTGGGGGAGACACTCTTACCTCTGTCACCATAAGGAAGACCCTGTT
chrA1.197373147	0-50	-1:155085219-155085269	0-100	+1:155085118-155085218	0-100	+1:155085219-155085319	[A/C]	[G]	[G]GTTAGACACTGGGTGAAACTGAGGGTTGGTTACACCAAGAGATAAGAAAA
chrA1.197399966	0-50	+1:155101609-155101659	0-100	+1:155101559-155101659	0-100	+1:155101660-155101760	[T/C]	[T]	CAACCCAAATTCCACAGTTGCCACTTAAAGAACAGTTATCCTGGAGGTCT[T]
chrA1.197419	0-50	+1:634311-634361	0-100	+1:634261-634361	18-100	+1:634381-634463	[T/C]	[C]	ATGATAAACTTCTGAGGTTTCAACCAAGTTCCTCATGTGGCATGTTTCTC[C]
chrA1.197430943	0-50	+1:155127116-155127166	0-100	+1:155127066-155127166	0-100	+1:155127167-155127267	[A/G]	[A]	CCAGGAAATGTATGGTCAGGAGATAAGGAAATTGGGAATCTTCTTTTCTC[A]
chrA1.19749603	0-50	-1:16200562-16200612	0-100	+1:16200461-16200561	0-100	+1:16200562-16200662	[A/G]	[C]	[C]CTCCAAGTTGAAGCTTCAATTAGGTATTTACAAGGGGGAGATATGATCCA
chrA1.197503879	0-50	-1:155197097-155197147	0-100	+1:155196996-155197096	0-100	+1:155197097-155197197	[T/C]	[G]	[G]CTAAAGCCAATGTTTCAAGGTAGACATCGCTGTCAAAGTAGAATCAAGCA
chrA1.197566008	0-50	+1:155247413-155247463	0-100	+1:155247363-155247463	0-100	+1:155247464-155247564	[A/G]	[G]	TCATCAAGGGCAAAACTGACACAGAATTAGAACTGTGGAACTGCTAGTCC[G]
chrA1.197605964	0-50	-1:155278975-155279025	0-100	+1:155278874-155278974	0-100	+1:155278975-155279075	[A/G]	[C]	[C]GGTGTGGTACAAATTTCTGGACCACAGTGTACAAGATCATTTATTGAGCT
chrA1.197641566	0-50	-1:155309881-155309931	0-100	+1:155309780-155309880	0-100	+1:155309881-155309981	[A/G]	[C]	[C]TGCTGTGATGGAAAGTAGAGTTGATAACTGAGGATCAAGAAAAGGGTCTA
chrA1.197745903	0-50	+1:155385579-155385629	0-100	+1:155385529-155385629	43-100	+1:155385675-155385732	[A/G]	[G]	TGACTGATACACCTCAACTTGCATTCTACAGAAAGGCTACCTCTGATATT[G]
chrA1.197787322	0-50	+1:155419537-155419587	0-100	+1:155419487-155419587	*	*	[A/G]	[G]	AGGCACGTATTTTGTAAAGGGGAGATAGTGCTGCCTTTTGTACTGCCTTC[G]
chrA1.19781833	0-50	+1:16221782-16221832	0-100	+1:16221732-16221832	13-100	+1:16221847-16221934	[A/G]	[G]	CTGACATATGTAGTTCTTTCTCCAACATCACTCTTGCATTTCAGGGGGAA[G]
chrA1.197818866	0-50	-1:155448681-155448731	0-100	+1:155448580-155448680	0-100	+1:155448681-155448781	[T/C]	[G]	[G]CCAAAAAGGGCATGGTCTTGGAGGGCAGTAAGGGCAGTATATCAAACAAT
chrA1.197847569	0-50	+1:155475216-155475266	0-100	+1:155475166-155475266	0-100	+1:155475267-155475367	[A/G]	[A]	GGCCATCATTTTCTGGATTGGGTAATCTTCACATTAAAACTCAAGGGGCC[A]
chrA1.197872008	0-50	-1:155499695-155499745	0-100	+1:155499594-155499694	0-100	+1:155499695-155499795	[A/G]	[C]	[C]CCGGGGTCAAGATGAGATTCGACTTTTCTTCTACAAATCCTAGGTGAATG
chrA1.197896470	0-50	+1:155515446-155515496	0-100	+1:155515396-155515496	0-100	+1:155515497-155515597	[T/C]	[T]	CTTACCTGGCTCTGACTTGTTTCAGCTACAGAATAATGACTGCATTCATG[T]
chrA1.197903339	0-50	-1:155522369-155522419	0-86	+1:155522268-155522354	0-100	+1:155522369-155522469	[A/G]	[C]	[C]GCATTTAGAATCAAGCACATGGTCATTCTGGTTCGATCCAAACAAGGAAA
chrA1.197934780	0-50	+1:155552990-155553040	0-100	+1:155552940-155553040	0-100	+1:155553041-155553141	[T/C]	[C]	ATTGGATATTAGTAATGCAAACCGATCTGTCCTTGAAATGCTCTTGGCTC[C]
chrA1.197938717	0-50	+1:155556930-155556980	0-100	+1:155556880-155556980	0-100	+1:155556981-155557081	[T/C]	[C]	TACCAAACTTCTGCTTCTGAGCTTTCCTGCTTCCTTCTTTTCCAGCATCA[C]
chrA1.197973569	0-50	+1:155586868-155586918	0-100	+1:155586818-155586918	0-100	+1:155586919-155587019	[T/C]	[T]	AATTCCATTAATATCCCTACCAGACAGGGAGGTCCTTAAAGGACCAAATA[T]
chrA1.1979826	0-50	-1:1898576-1898626	0-100	+1:1898475-1898575	0-100	+1:1898576-1898676	[T/G]	[A]	[A]TTGCAGTCAGAATAGGCACTGCCTGACTGGGAAAAACAAGAAGGTAAACA
chrA1.198047235	0-50	+1:155650222-155650272	0-100	+1:155650172-155650272	49-100	+1:155650322-155650373	[A/C]	[A]	GCAGAAATGGACTATACAGTTACTGAAAATGCACAGCAGTACATTTCCCT[A]
chrA1.198088063	0-50	+1:155689760-155689810	0-100	+1:155689710-155689810	0-100	+1:155689811-155689911	[T/G]	[G]	GGTTGAGTGTCTTAGGGGAATGAAAGAGGAAGTTAGTCTCACATGTCCAA[G]
chrA1.198118418	0-50	-1:155708565-155708615	0-100	+1:155708464-155708564	0-100	+1:155708565-155708665	[T/G]	[A]	[A]TCTGGCAGAACTGGTGTTTATCAGGTTAGCTGTATTTGGTGCATTTCATA
chrA1.19814971	0-50	+1:16238884-16238934	0-100	+1:16238834-16238934	0-100	+1:16238935-16239035	[A/G]	[A]	GGTATACACTTTGAATCTGTGGCTGTAGGGTTTAGAGAAGACAGTTTTAG[A]
chrA1.198159874	0-50	+1:155740727-155740777	0-100	+1:155740677-155740777	0-100	+1:155740778-155740878	[A/G]	[A]	GGAAACTCACCGAAAACCTTCCAGTCTAAATCTTTATAGAACATGGAACC[A]
chrA1.198192319	0-50	+1:155760843-155760893	0-100	+1:155760793-155760893	0-100	+1:155760894-155760994	[A/G]	[G]	TAGATTCTCTACCTCTTTTTTATTTTAACCCGCCATCTTCCCCAGAAGTC[G]
chrA1.198220593	0-50	+1:155776786-155776836	0-100	+1:155776736-155776836	0-100	+1:155776837-155776937	[T/G]	[G]	AAGGAGACCAATTCACGTGAATAATGTGAGAAATGAGTCTCACTGTTCTG[G]
chrA1.198306444	0-50	-1:26847854-26847904	0-100	+1:26847753-26847853	0-100	+1:26847854-26847954	[T/G]	[A]	[A]TAGAAAAATCAAATGTGGTTCCCACTCTGTGAAGTCTTGTGACCTTGTGG
chrA1.198348377	0-50	+1:155868857-155868907	0-100	+1:155868807-155868907	0-100	+1:155868908-155869008	[A/G]	[G]	ATATTTCAAAATGGCCCCACAGAAGACCTAGGGAAGAAAGACAAAGGACA[G]
chrA1.198380220	0-50	+1:155900713-155900763	0-100	+1:155900663-155900763	0-73	+1:155900764-155900837	[A/G]	[A]	GAGAGAATGGGTAAAGAAAAGGAGGTGAGAGGATAACTAATCAGAAGCCT[A]
chrA1.198406474	0-50	+1:155914495-155914545	0-100	+1:155914445-155914545	0-60	+1:155914546-155914606	[A/G]	[G]	ATGGCTGTTTCCTGGAGAAGAAAGAGAGATGATAAATACCTCTTCTTTCC[G]
chrA1.198455116	0-50	+1:155955367-155955417	0-100	+1:155955317-155955417	0-100	+1:155955418-155955518	[T/G]	[G]	GGGTGCAAAGGTTGGTAACAGAATAGAAGAGGCCGTGACTTTTCATCTAA[G]
chrA1.19850341	0-50	-1:16271172-16271222	16-100	+1:16271087-16271171	0-100	+1:16271172-16271272	[T/C]	[G]	[G]TAGACCTAAATTCCCATTAGTTGCCACCAGTCATGTAAGTGATGTTTCCA
chrA1.198520007	0-50	+1:156005859-156005909	0-100	+1:156005809-156005909	0-100	+1:156005910-156006010	[T/C]	[C]	CTTCCACTTTCAACTCTCTTGGCCGGACCATTATTTCTTTGACAGTCTAT[C]
chrA1.198579762	0-50	-1:156056412-156056462	0-100	+1:156056311-156056411	0-100	+1:156056412-156056512	[T/C]	[A]	[A]CCCATGCTAACCTAGTATAAAAACCTCCCAACAGACACAAACTAAATGGA
chrA1.198588519	0-50	+1:156067842-156067892	0-100	+1:156067792-156067892	0-100	+1:156067893-156067993	[A/G]	[A]	TTAAAACTTTGGCTGCCTGAAACCAAATATAAGGTTGTGTTCTCCTCACC[A]
chrA1.198715816	0-50	+1:156168039-156168089	0-100	+1:156167989-156168089	0-100	+1:156168090-156168190	[T/C]	[C]	AGATGGTGTATTTGTGAGGCAGAGAAAGGGAGTATCTTACAAAGTTCTCC[C]
chrA1.198761869	0-50	-1:156206419-156206469	0-100	+1:156206318-156206418	0-100	+1:156206419-156206519	[T/C]	[G]	[G]TATTGTTGCTGATGGCTTAGAAATAGTCTACACAGCTGAAATGAGGGACT
chrA1.198770288	0-50	-1:156215597-156215647	0-100	+1:156215496-156215596	0-100	+1:156215597-156215697	[T/C]	[G]	[G]GTATGTAAGTGGCGGTAATGAACAGGTGGGAAGTTTCACCTTTTACATTT
chrA1.198785711	0-50	-1:156227500-156227550	0-100	+1:156227399-156227499	0-100	+1:156227500-156227600	[A/G]	[T]	[T]AAGACATTATCTACCCATGGTTCACAACAAACTTGGACAACATCCAGGTT
chrA1.19880182	0-50	+1:16303484-16303534	0-100	+1:16303434-16303534	0-100	+1:16303535-16303635	[T/C]	[C]	CACCCAGATGAACTGTCAGGTACGGTGAGGGGAAATAACTAAAACCACAT[C]
chrA1.198816790	0-50	-1:156248862-156248912	0-100	+1:156248761-156248861	0-100	+1:156248862-156248962	[T/G]	[A]	[A]AGCTCATGCTGAAGCTACTTAGTCTTTTTTACACTAGATCAGGGTTGCTG
chrA1.198861206	0-50	+1:156284198-156284248	0-100	+1:156284148-156284248	0-100	+1:156284249-156284349	[A/G]	[A]	CCAATACTGTCCTTGGTGTCATTGCTCAGGAAATCCTGCCATGAAAAAAG[A]
chrA1.198960144	0-50	-1:156370236-156370286	0-100	+1:156370135-156370235	0-100	+1:156370236-156370336	[A/G]	[C]	[C]TTTGATATGCTTCTGTAGGTGTGCATGGGCCAAGGATATACTATAACCTT
chrA1.199006894	0-50	+1:156408246-156408296	0-100	+1:156408196-156408296	0-100	+1:156408297-156408397	[A/G]	[A]	GGCTAATGTGCCATCATTTGAATTTACTCTTAGGCACTGAAGAAACCAGA[A]
chrA1.199033217	0-50	+1:156427645-156427695	0-100	+1:156427595-156427695	0-69	+1:156427696-156427765	[A/G]	[A]	TTGCTTTAAGTGCTTTCAATGGAAGCTGAGACTGATGAGTGAAATGGCAC[A]
chrA1.199065332	0-50	+1:156452618-156452668	0-100	+1:156452568-156452668	50-100	+1:156452719-156452769	[A/C]	[C]	TTCAATGGAGTTGAAGTCTTGAATGAGTGAGGCAGAAACAGAGGCCTCAA[C]
chrA1.1990664	0-50	-1:1907230-1907280	0-100	+1:1907129-1907229	0-58	+1:1907230-1907288	[A/G]	[T]	[T]TGTCTTCAGCTTCTCCATCTTCTCCCCGATTCTATACTGTCCACAACCAA
chrA1.199096427	0-50	+1:156482794-156482844	0-100	+1:156482744-156482844	0-100	+1:156482845-156482945	[T/C]	[T]	AGTCTATCTACACCTCCAAGGCATTGTCAAGACCAACTTAATCCCATGTC[T]
chrA1.199133875	0-50	-1:156514076-156514126	0-100	+1:156513975-156514075	0-87	+1:156514076-156514163	[A/G]	[C]	[C]CCAGCTGTCCTTCATTTAGATTAGCTTTAGCTCAGATGCTCTCACATTTT
chrA1.199185808	0-50	-1:156553555-156553605	0-100	+1:156553454-156553554	0-100	+1:156553555-156553655	[T/G]	[A]	[A]ATATCAACATGATGCAAACATCTAACTACTGTAAGAGAATGGCCCCACGT
chrA1.199219744	0-50	+1:156585001-156585051	0-100	+1:156584951-156585051	0-100	+1:156585052-156585152	[A/G]	[G]	TTGTTCTTTGGGGCATTTTCCTCTAAACATAATGTTGAGAGTCCAGTCTC[G]
chrA1.19928016	0-50	+1:16339662-16339712	0-100	+1:16339612-16339712	0-100	+1:16339713-16339813	[A/G]	[G]	TCCCATGGATGATTCGAGCGCAGTTAACAGTGACAACCTATAATTATTTG[G]
chrA1.199299271	0-50	+1:156648319-156648369	0-100	+1:156648269-156648369	0-100	+1:156648370-156648470	[A/G]	[G]	TGAGAGCAGCTGTATATGGTTTTGTCCACAGGGAGCTTATTCAGAACAAG[G]
chrA1.199329582	0-50	+1:156674959-156675009	0-100	+1:156674909-156675009	0-100	+1:156675010-156675110	[T/C]	[T]	TTGGTCTGTGCTCTCTCCTCTCTCACTGACAGCTCATTGGATTTAACTAT[T]
chrA1.199343353	0-50	-1:156688105-156688155	0-100	+1:156688004-156688104	0-100	+1:156688105-156688205	[A/C]	[G]	[G]GCTGGCCTAATGATTGGAAGCTCAAAGGGAACATTTCCCATCTTTGTGGA
chrA1.199372202	0-50	-1:156714031-156714081	0-100	+1:156713930-156714030	0-100	+1:156714031-156714131	[A/C]	[T]	[T]CCTCTAACAGTTCAGTTATTGTCCTCCTGGGTCCATAAACTCTCAAAAAG
chrA1.199473047	0-50	-1:156788133-156788183	30-87	+1:156788063-156788120	0-100	+1:156788133-156788233	[T/G]	[C]	[C]AGATGTATGTCTTCCATTAGTTACATACTGCTGTTAGGGTGGCAGTAAGT
chrA1.199510109	0-50	+1:156816524-156816574	0-100	+1:156816474-156816574	0-100	+1:156816575-156816675	[A/C]	[C]	GCACCCATGATGAAACTTTTTGCAGAAAAACATCACAGAGGGTTTGGGTT[C]
chrA1.199598560	0-50	+1:156889978-156890028	0-100	+1:156889928-156890028	0-100	+1:156890029-156890129	[T/C]	[C]	ATCCTGATCCTACTGGAGCCTTAGCATCTGAATAAGATTGATAACAGAGA[C]
chrA1.199606551	0-50	-1:156893672-156893722	0-100	+1:156893571-156893671	0-100	+1:156893672-156893772	[T/C]	[A]	[A]CCAATGGGAACAGGCAGAAATAGAAGGTGGCCTCAAGTGATTTACAAGCA
chrA1.199633609	0-50	-1:156914273-156914323	0-100	+1:156914172-156914272	0-100	+1:156914273-156914373	[T/C]	[A]	[A]CTGGCATCAGACTTGTAACCGTATGATAGAGGTTTTCACTGAGGACCAAA
chrA1.19969282	0-50	-1:16375256-16375306	0-100	+1:16375155-16375255	0-100	+1:16375256-16375356	[T/C]	[G]	[G]TACACAATCACAAAAGTCTCCATCCTGGAAATGAAACAAAACAACGAGCG
chrA1.199697700	0-50	-1:156964970-156965020	0-100	+1:156964869-156964969	0-100	+1:156964970-156965070	[A/G]	[C]	[C]GGTCAGACTTAAGAGTCACCTAGCTCTGACTTGAATGGAAATGATGATGT
chrA1.199803770	0-50	-1:157053878-157053928	13-100	+1:157053790-157053877	0-100	+1:157053878-157053978	[T/C]	[A]	[A]CTTTCCTCATTACAGGCACATTATATCCCCCCTGTATGCCTTCTTCATGC
chrA1.199832612	0-50	+1:157073412-157073462	0-100	+1:157073362-157073462	0-100	+1:157073463-157073563	[A/G]	[G]	CAGGACTAAAACTGTAGTTCAGGATTTATTCGATGATGCCCTCTGCAAAC[G]
chrA1.199885030	0-50	-1:157119614-157119664	0-100	+1:157119513-157119613	0-100	+1:157119614-157119714	[T/C]	[A]	[A]TTCTCCCTGTATTATTTCTGGCAAAGGAAAGCACATGGTAGATTTGTTGG
chrA1.199932698	0-50	-1:157161984-157162034	0-100	+1:157161883-157161983	0-60	+1:157161984-157162044	[T/G]	[A]	[A]TGATGGGAACACATTGGAACTCTGCAATGATGGAAACTGCGTTCAACTCT
chrA1.199962632	0-50	+1:157180348-157180398	0-100	+1:157180298-157180398	0-100	+1:157180399-157180499	[A/G]	[A]	TTACCTACTCCACTGTCTGTATTAATGAGGCACTTTAAGTTTGGAGCTAG[A]
chrA1.200002152	0-50	+1:157216395-157216445	0-100	+1:157216345-157216445	0-100	+1:157216446-157216546	[T/C]	[C]	TGCTACTTGGTGACACTACCTTCATTATGATTCTTTGGACAGCTCTTGCT[C]
chrA1.200035264	0-50	-1:157240651-157240701	0-100	+1:157240550-157240650	0-100	+1:157240651-157240751	[T/C]	[A]	[A]CGATGGGGTAGTTTTTCTGCAAAATAAACTAGCTGCACTGTGTTGCCAAT
chrA1.200059562	0-50	-1:157264728-157264778	0-100	+1:157264627-157264727	0-100	+1:157264728-157264828	[T/G]	[C]	[C]CAGAAAAACAGCATACGCTTTCCCCAGGCTTCACTATCAGAAAGGTAGTG
chrA1.200091016	0-50	-1:157289373-157289423	1-100	+1:157289273-157289372	0-100	+1:157289373-157289473	[T/C]	[G]	[G]GATCTTTCCAGCAATTGGCATAGTGCCTACCTGAAGTTTGTTGAATGTAA
chrA1.200148068	0-50	+1:157338477-157338527	0-100	+1:157338427-157338527	0-100	+1:157338528-157338628	[A/G]	[G]	TAGGATCACCAGTGATCACAAAATTAGACTGTCTTTGGGCTCAGGTGATA[G]
chrA1.20017375	0-50	+1:16407793-16407843	0-100	+1:16407743-16407843	0-100	+1:16407844-16407944	[A/G]	[A]	AGCATTGAGTTTGATTAGGCTAGTGCTTGCCCAAAGCCTTAGCTTGGTGA[A]
chrA1.200183757	0-50	-1:157365203-157365253	0-100	+1:157365102-157365202	0-100	+1:157365203-157365303	[A/G]	[T]	[T]GTGACAAGTGACTTCAAAACTTGCAATTATCCTGCTAAGGCATGTCGTCA
chrA1.200238219	0-50	-1:157404415-157404465	0-100	+1:157404314-157404414	0-100	+1:157404415-157404515	[A/C]	[G]	[G]TTCTGAATCTCACTGCCTCATCAACTGAGATATTAGACCAGGTACTTTTG
chrA1.200272460	0-50	+1:157429828-157429878	0-100	+1:157429778-157429878	0-100	+1:157429879-157429979	[A/C]	[C]	TTGTTTTGTTTTGTTCCACTAGGGAGGTGCTCAGTTGCAAAGAATGTCTG[C]
chrA1.200312357	0-50	+1:157463788-157463838	0-100	+1:157463738-157463838	0-100	+1:157463839-157463939	[A/G]	[A]	AGAAAAAGTACCGCAGTCTCAATCCATTCCTGGATCCACTTTCTCTACAG[A]
chrA1.200379677	0-50	-1:157515899-157515949	0-56	+1:157515798-157515854	0-100	+1:157515899-157515999	[T/C]	[G]	[G]ACTCTTTTCTGTGTCTTTGCCCATGTTGGATTTCTACACACTGCTTCTGA
chrA1.20038494	0-50	-1:16428903-16428953	0-100	+1:16428802-16428902	0-100	+1:16428903-16429003	[T/C]	[A]	[A]GCTTGCACAAAAAGACCTAGGGTTGGATTTTTGCTCCCATTTATGCACCT
chrA1.200426532	0-50	+1:157555824-157555874	0-100	+1:157555774-157555874	0-100	+1:157555875-157555975	[A/G]	[A]	CTGATCTGACAGACCAAGGAGGTGATTGTGATATCTGTGGTAAGACCAAA[A]
chrA1.200452202	0-50	+1:157572482-157572532	0-100	+1:157572432-157572532	0-100	+1:157572533-157572633	[T/C]	[T]	GAAGAAAATGAGAACAGCCAAAGAGCGATCAGATTCCCATCTGAGACAGA[T]
chrA1.200479747	0-50	-1:157601670-157601720	0-83	+1:157601567-157601650	0-100	+1:157601670-157601770	[A/G]	[T]	[T]TGATCCCACCCCTAGCCCTGTGAATAATGGGAAAATTATAGGTTCTGGAG
chrA1.200505682	0-50	-1:157625166-157625216	0-100	+1:157625065-157625165	0-100	+1:157625166-157625266	[A/G]	[C]	[C]TGGGTTCATTTGTGGCTATGTTCCCCACCAGTGCAAGTAAATGAATTTAC
chrA1.200519684	0-50	+1:157632841-157632891	0-100	+1:157632791-157632891	0-100	+1:157632892-157632992	[A/G]	[A]	TTTGGGTTCTGGGCTCTATGATCCATCCCACATAACACTTATCTGTCAAT[A]
chrA1.200562950	0-50	+1:157664443-157664493	0-100	+1:157664393-157664493	0-100	+1:157664494-157664594	[A/G]	[G]	AGCCTATGTCATGATACAATCTACTGTTCTGTTTCCCAGCTCCCATTAAG[G]
chrA1.200571047	0-50	+1:157671554-157671604	0-100	+1:157671504-157671604	0-67	+1:157671605-157671672	[A/G]	[A]	ACACACACCCAGGCTGACCCCAATCCCTTTAATTATAGCTTCAAGTGGTT[A]
chrA1.200632953	0-50	-1:157724272-157724322	0-100	+1:157724171-157724271	0-100	+1:157724272-157724372	[A/G]	[T]	[T]ATCAGCCACAGTGCAGTCTTTTATTCCTCTCTAGCATCTTCTCACTGCCT
chrA1.20064388	0-50	+1:16453159-16453209	34-100	+1:16453143-16453209	0-100	+1:16453210-16453310	[T/C]	[T]	CACTGGGACTGACAGCCAGGCATTAATATAAATTCAGAGGGAATTATTTC[T]
chrA1.200684276	0-50	+1:157761378-157761428	0-100	+1:157761328-157761428	0-100	+1:157761429-157761529	[T/G]	[T]	CATAAAATATGGCTGTCTTTTTAGGAAGGGTTTAGCAGGGGAAGTACCTA[T]
chrA1.200725938	0-50	+9:121560839-121560889	0-100	+9:121560789-121560889	0-96	+9:121560890-121560986	[A/C]	[A]	ATGCTTCACTATACAGTTTAGAGTGTGATGGGGGAAAAACACGATAAACC[A]
chrA1.200824244	0-50	+1:157857486-157857536	0-100	+1:157857436-157857536	*	*	[A/G]	[G]	CTGTATACCCAAAGAGGCTAAAGCAGAAGTGCAGATCAAAGGAGTTTAAG[G]
chrA1.200864296	0-50	-1:157898422-157898472	0-100	+1:157898321-157898421	0-100	+1:157898422-157898522	[T/C]	[G]	[G]TGTATTCTGGTCCAGAATCATATGGAGTTTCCTTCCCTAGCTTATCTCAA
chrA1.200916900	0-50	+1:157938972-157939022	0-100	+1:157938922-157939022	0-100	+1:157939023-157939123	[A/G]	[A]	GAGAGAACAAATGGAGGAAGGTTATAGGGGAAGATGCAGATTGGCTCCAA[A]
chrA1.201002242	0-50	-1:158012677-158012727	0-100	+1:158012576-158012676	0-100	+1:158012677-158012777	[A/G]	[T]	[T]GATTGTTTGAAAAACACGATTGCACACAATGATAGAGGTGGGTGGCTGAT
chrA1.201032140	0-50	-1:158025740-158025790	0-100	+1:158025639-158025739	0-100	+1:158025740-158025840	[A/G]	[C]	[C]TTACTCATACTGATGCTCTGGCATCTACTGCCGTAGTGTTAACATTTTCA
chrA1.201115784	0-50	-1:158093188-158093238	0-100	+1:158093087-158093187	0-100	+1:158093188-158093288	[T/C]	[G]	[G]AGAACCACGGCCACTTTCAGGTTAGCTTACATTTTTTCTGTCTCAGGCTA
chrA1.201140036	0-50	-1:158115020-158115070	0-100	+1:158114919-158115019	0-100	+1:158115020-158115120	[T/C]	[G]	[G]TGTGAATCCATGCTGTTTCCTTGTGTCCTCCATAAGGGAAAAAAGGCCTG
chrA1.201167357	0-50	-1:158134546-158134596	0-100	+1:158134445-158134545	0-100	+1:158134546-158134646	[A/G]	[T]	[T]TCAGGGTCAGACACTGACCTTCAAAAGATCTGTCATTCTGATTCTAACTT
chrA1.201224735	0-50	-1:158179482-158179532	0-100	+1:158179381-158179481	0-100	+1:158179482-158179582	[T/C]	[A]	[A]GTTTGTCCCACTGTCAATCCCCAAATCAGGGAAATAAAGAATCTTTTGGG
chrA1.201262903	0-50	-1:158207988-158208038	0-100	+1:158207887-158207987	0-100	+1:158207988-158208088	[A/G]	[C]	[C]GGTGTGCTTGAGCTACTGGCAAAGCCCTCAAATCTTTGCCTGCAAATAAA
chrA1.20128330	0-50	-1:16501730-16501780	0-100	+1:16501629-16501729	0-100	+1:16501730-16501830	[T/C]	[A]	[A]GAGGTAAGTTGGTTCACTAACTGCAGAGGGAACAAAAACACAACAGGTTT
chrA1.201296369	0-50	-1:158231575-158231625	0-100	+1:158231474-158231574	0-100	+1:158231575-158231675	[T/C]	[G]	[G]AATGTTCACTAAAATGGTACTCATCATATTTATGGCCCCTGTGCCCAACC
chrA1.201326549	0-50	+1:158254064-158254114	0-100	+1:158254014-158254114	0-100	+1:158254115-158254215	[T/C]	[T]	GGCTCATGTAGAGCAGAGGAGCAAATTAATTGGGTGTTTAGAGTCTGATA[T]
chrA1.201411932	0-50	+1:158321395-158321445	0-100	+1:158321345-158321445	0-100	+1:158321446-158321546	[T/C]	[C]	TCTTTCACTTGCTGTACTCTCACCCTTCCCCCAAATTATATGGACATTCT[C]
chrA1.201436320	0-50	+1:158341444-158341494	0-100	+1:158341394-158341494	0-100	+1:158341495-158341595	[A/G]	[G]	CATACCCCTCTCCTTTCCTCTAGGCCACAGAAGCAAATATTAAAAAAGGC[G]
chrA1.201482886	0-50	+1:158381863-158381913	0-100	+1:158381813-158381913	0-100	+1:158381914-158382014	[A/G]	[G]	CATTAGAGAAGCCATTGGTTCTTACTCTTACTGCTGAGTATGGGCAAAGA[G]
chrA1.201545502	0-50	-1:158432430-158432480	0-100	+1:158432329-158432429	0-100	+1:158432430-158432530	[T/C]	[G]	[G]AGAAGCATGAAACTGCCAGCAAAAGCATTGTTCATCAAGAGAACTTCAGC
chrA1.201570969	0-50	-1:158452370-158452420	0-100	+1:158452269-158452369	0-100	+1:158452370-158452470	[T/C]	[A]	[A]AAACATTCTTGCCTGGGGTTTTGGAAGGAGACTCAGATGCCTTTGTATTT
chrA1.201602980	0-50	+1:158484965-158485015	0-100	+1:158484915-158485015	0-100	+1:158485016-158485116	[A/G]	[G]	TTCTTTTTCCCCTTCTACTTCCGTTATACACTCATGAGCTGGGCCTATAC[G]
chrA1.201642036	0-50	-1:158527505-158527555	0-100	+1:158527404-158527504	0-100	+1:158527505-158527605	[A/G]	[T]	[T]TCGCAGCTGGTCTCTGAAAATGAAAGGGGATGAAATAAGAAGATTGATTG
chrA1.201671630	0-50	+1:158549554-158549604	0-100	+1:158549504-158549604	0-100	+1:158549605-158549705	[A/G]	[G]	GTTTGTCTCACAAAGAACCACATTGTAAACACTCTTGGAGGAAGTATTCC[G]
chrA1.201697091	0-50	+1:158574156-158574206	0-100	+1:158574106-158574206	0-100	+1:158574207-158574307	[T/C]	[T]	CCTCCTTTGACTCTAAATCAGGTCCTTTCAGTTGTTGCTTGGTTAGAGAA[T]
chrA1.201723400	0-50	-1:158600519-158600569	0-100	+1:158600418-158600518	0-100	+1:158600519-158600619	[A/G]	[T]	[T]ACTTGCCCATGGACACTCTGTTAAATTTCATAAGTGGCAACAAAACGTGC
chrA1.201753069	0-50	+1:158612955-158613005	2-100	+1:158612907-158613005	0-100	+1:158613006-158613106	[T/C]	[T]	AGTAACAAACATGAGGCTCAGCAGCTCCAGGGTTTGAAGAAGGTTGAAAA[T]
chrA1.201773063	0-50	-1:158632930-158632980	0-100	+1:158632829-158632929	0-100	+1:158632930-158633030	[A/G]	[T]	[T]GCTGCAGGAACAAATCTGGGAATGTTTCCCCTGCCTTCTTCCATGAATAA
chrA1.201787688	0-50	-1:158647553-158647603	0-100	+1:158647452-158647552	0-100	+1:158647553-158647653	[T/C]	[G]	[G]CCTTGGCACTTTCCACATTATGCATTCACAGATGAGGCTTTGACTTCCTT
chrA1.201823804	0-50	-1:158671264-158671314	0-100	+1:158671163-158671263	0-100	+1:158671264-158671364	[A/G]	[T]	[T]TTATGTGATGTCCCATATTTCCATCTCTCCCCAAATCCTGAGCTTCCCTT
chrA1.201891481	0-50	-1:158726796-158726846	0-100	+1:158726695-158726795	0-100	+1:158726796-158726896	[T/C]	[G]	[G]AAGGAGGTCTTGAGGTTCAGGCTGTCATGTGTCTAAATTCTAGCTTGCAA
chrA1.201948580	0-50	-1:158781657-158781707	0-100	+1:158781556-158781656	0-100	+1:158781657-158781757	[T/C]	[G]	[G]AAACCAGATATGGGTCTTGAAGCACCTCACAACCTTGGAAACGTTCCCTA
chrA1.201983029	0-50	+1:158802058-158802108	0-100	+1:158802008-158802108	0-57	+1:158802109-158802166	[A/G]	[A]	ATATTCTCTTACTAGTCACTATATTCAGAGCACTGAGCTAGGCACCACAG[A]
chrA1.20201762	*	*	*	*	*	*	[A/G]	*	*
chrA1.202039380	0-50	-1:158840925-158840975	0-100	+1:158840824-158840924	0-100	+1:158840925-158841025	[T/C]	[G]	[G]TCTTCAACCCCCTTTCCAAGTCATTTTCTGTTCTTCCTGCCCATTCTTCC
chrA1.202077309	0-50	+1:158876707-158876757	0-100	+1:158876657-158876757	0-100	+1:158876758-158876858	[T/C]	[T]	TGTCTAGATGGCAGTATTCACGGCATGGCTGCTCTGTGAAATAAATTGTT[T]
chrA1.202109262	0-50	-1:158901694-158901744	0-100	+1:158901593-158901693	0-100	+1:158901694-158901794	[A/G]	[T]	[T]CTCTAATTTTCGTAGGACCTTGTCTAGGGAGCTATTCCTTCTTTCTTTTC
chrA1.202195559	0-50	-1:158979642-158979692	0-100	+1:158979541-158979641	0-100	+1:158979642-158979742	[T/C]	[G]	[G]AGGCTGTGGGACCAAAGCTTTCCCAGACTTCCTTGATTAATTTTCTGTGC
chrA1.202222069	0-50	+1:158999691-158999741	0-100	+1:158999641-158999741	0-100	+1:158999742-158999842	[T/C]	[T]	TAACTGTTCCCAGCAGAATAGGCAACTCCTGGCCAAGAGAACAAAAACAA[T]
chrA1.202249819	0-50	+1:159025854-159025904	0-100	+1:159025804-159025904	0-100	+1:159025905-159026005	[T/C]	[C]	ATTGACCCAAACCCCTAACACTGCATATCTTCAAGATCACCTTTTCTCAC[C]
chrA1.20226791	0-50	+1:16584946-16584996	0-100	+1:16584896-16584996	0-100	+1:16584997-16585097	[T/C]	[T]	TGCTGGTTCACTTTGTCCAAGAACGTGCTGGAGTGGTAAATGAGAATATG[T]
chrA1.202305594	0-50	+1:159074565-159074615	0-100	+1:159074515-159074615	0-100	+1:159074616-159074716	[A/G]	[A]	TGAGGAGTAGGGAAGAGAGGCAGGGAAATCAGAAATAACAAATAGGGTAA[A]
chrA1.202357898	0-50	-1:159119768-159119818	24-78	-5:37568766-37568820	0-95	+1:159119768-159119863	[A/G]	[C]	[C]GACAAGAAGAGAAAGAGGACACATATGCCAAAGGTATTGCCACTTTCGGA
chrA1.202395735	0-50	+1:159156282-159156332	45-100	+1:159156277-159156332	0-100	+1:159156333-159156433	[A/G]	[A]	GGTAAAGTCAGGAAGCCAGTTCTCTACTCTTGGCACATGATTAATCTCGA[A]
chrA1.202443057	0-50	+1:159183343-159183393	0-100	+1:159183293-159183393	50-100	+1:159183445-159183495	[T/C]	[T]	TATCATATCTAGTCTCTGTTTTGTCTGAGAACAGCATGGAACCATGTTGC[T]
chrA1.202494591	0-50	-1:159217931-159217981	0-100	+1:159217830-159217930	0-100	+1:159217931-159218031	[T/C]	[A]	[A]ATGCAGGTGGTATGGTGGCCTCTTGATATGGGAGAATTAAATTTCTTCAT
chrA1.202540079	0-50	+1:159258539-159258589	0-100	+1:159258489-159258589	0-100	+1:159258590-159258690	[A/G]	[G]	ACTGGTAAGCCAGTAAAAGTGCTGCCTAGAACTCATTTGAAGACCCTTGA[G]
chrA1.202576886	0-50	-1:159287463-159287513	0-100	+1:159287362-159287462	0-100	+1:159287463-159287563	[T/C]	[G]	[G]CATAACTATTTTTGGTGGGACCATCAGTGCTTTTGGTAACAGCAGCTACA
chrA1.202629596	0-50	-1:159330022-159330072	0-100	+1:159329921-159330021	0-100	+1:159330022-159330122	[T/C]	[A]	[A]GCATAAAAATGAAAAGCCTTTTAGAGACAGAGCTTTGCTAGGAGCTCATC
chrA1.202659083	0-50	-1:159357677-159357727	0-100	+1:159357576-159357676	0-100	+1:159357677-159357777	[A/G]	[T]	[T]CCAATGGTAAAAGGGAAAGACTCAGTGCAATAGCACACTTACTAAGCTCC
chrA1.202687169	0-50	-1:117186610-117186660	0-100	-1:117186610-117186710	0-100	-1:117186509-117186609	[T/C]	[C]	AGCAACCAAACTGCAGGGAACTATTTCATGGTTCTTCATGCCCATTTCAA[C]
chrA1.202714664	0-50	+1:159399299-159399349	27-100	+1:159399276-159399349	0-100	+1:159399350-159399450	[T/C]	[T]	CAGCCACCAATCTTTGCCTTGGCATCTCAGTCAGACAGATAACTTTCTAC[T]
chrA1.202740693	0-50	+1:159408758-159408808	0-100	+1:159408708-159408808	0-100	+1:159408809-159408909	[T/C]	[T]	TACTTCATGCCTGATCTGGTCCCTCCCATTCCCTCTTCACTTTATCTAAT[T]
chrA1.202795520	0-50	-1:159449528-159449578	45-100	+1:159449472-159449527	0-100	+1:159449528-159449628	[A/G]	[T]	[T]ATCTGTGTTCCAACTTTCTTCATAGAGCTTGAAGGACTTGGGTGCCTGAC
chrA1.20279786	0-50	-1:16617611-16617661	0-100	+1:16617510-16617610	0-62	+1:16617611-16617673	[T/C]	[A]	[A]AAGAGCAGGGAAATCATCTGAAGATCAGCTTTGAAGGTCTTGCTTCCGAA
chrA1.202856322	0-50	-1:168443147-168443197	0-100	-1:168443147-168443247	0-100	-1:168443046-168443146	[T/C]	[C]	AGGGGTCAATGTTACTGGCTGCTCTAACCCTTTGACCATAATAACACTCT[C]
chrA1.202887684	0-50	-1:168418751-168418801	0-100	-1:168418751-168418851	0-100	-1:168418650-168418750	[T/C]	[T]	AGATCTCTGTGTGGGACTGAAGCATGCATTTCCTGTCCAACTTCTCATTT[T]
chrA1.203108838	0-50	+1:168245108-168245158	0-100	-1:168245159-168245259	0-100	-1:168245058-168245158	[T/C]	[G]	[G]ACCAGAATACAGGGAGAATTTCACAACTCACCAGGACTGAATTCACTTTT
chrA1.20314257	0-50	-1:16649625-16649675	*	*	0-100	+1:16649625-16649725	[A/G]	[T]	[T]CATATTGCGCCACAGGCCTTGATTGAGCAATCTCTCTTTGTCTTTAACCC
chrA1.203148364	0-50	-1:168212710-168212760	0-100	-1:168212710-168212810	16-100	-1:168212609-168212693	[T/G]	[T]	TGGGTACTAAATATGATCTCCGTATTCTCTGTGAATGATTGAGCCTCATG[T]
chrA1.203180122	0-50	-1:168180964-168181014	0-100	-1:168180964-168181064	0-100	-1:168180863-168180963	[A/G]	[G]	CCTGAATGTGGCATTGCCTTGGCACATTTTAAAGGTGAATGTGAAAGTTT[G]
chrA1.203206548	0-50	-1:168159443-168159493	0-100	-1:168159443-168159543	0-100	-1:168159342-168159442	[T/G]	[G]	GGATGCCGAAGTTATGTCCCTGCCTCCTATTTAAACCTGATAAAGTTCCT[G]
chrA1.203246750	0-50	-1:168131259-168131309	0-100	-1:168131259-168131359	0-100	-1:168131158-168131258	[T/C]	[T]	GCCTTCCATTTGAAGTTGGTAAAGGACCAGAGTATTCAAGTACTAGATGG[T]
chrA1.203278224	0-50	+1:168105530-168105580	0-100	-1:168105581-168105681	0-62	-1:168105518-168105580	[A/G]	[T]	[T]TCTCGGACTTAATGCTTGGCTGATATTTTGCTGTCATCTGCCTTTACCCT
chrA1.203339113	0-50	-1:168054935-168054985	0-100	-1:168054935-168055035	0-100	-1:168054834-168054934	[A/G]	[G]	ATCATTACCCATGTTTTTTCTGGCAGTCTTTGACACTGGCTTTCTTCAGA[G]
chrA1.203450602	0-50	-1:167959601-167959651	0-100	-1:167959601-167959701	0-100	-1:167959500-167959600	[A/C]	[C]	CGTGGAAACCTATATTGGCTCTGTTTTCAAGCAAAGAGACAGACTTCAAC[C]
chrA1.203496858	0-50	+1:167926326-167926376	0-71	-1:167926407-167926478	0-100	-1:167926276-167926376	[T/C]	[A]	[A]GCTGTCAGCTCCCCAAGGGAATGAGTTAAGTGAATACACCTTTTTCCTTC
chrA1.203528960	0-50	+1:167899341-167899391	0-100	-1:167899392-167899492	0-100	-1:167899291-167899391	[A/G]	[C]	[C]AATAGCACCTTGTTTTGTTTTGGGGGAAGCACAAAAACAAACCCCAGGGG
chrA1.203575996	0-50	+1:167857947-167857997	0-100	-1:167857998-167858098	0-100	-1:167857897-167857997	[A/G]	[C]	[C]TGAAACAATAATCCCAAAGCTATATTAGAGAAGGGCTGGGAGAGAAAGAG
chrA1.203620290	0-50	+1:167831555-167831605	0-100	-1:167831606-167831706	0-100	-1:167831505-167831605	[T/C]	[A]	[A]TTTTTTTCCCCCTGCTCTGAGTATTTCCATTTGATCAGAGAACGCTTTGT
chrA1.203645734	0-50	-1:167808893-167808943	0-100	-1:167808893-167808993	0-100	-1:167808792-167808892	[A/G]	[A]	GTTGTGGGATAAACCTTGAGGCTAAACCCATTCTGAGAATAAAACCAAGA[A]
chrA1.20367125	0-50	+1:16694688-16694738	10-100	+1:16694648-16694738	0-99	+1:16694739-16694838	[T/C]	[C]	TTCCTGAGCAGAGGTCAATGAACTGGCAAAGGAACTGAGAAATCTCAAGA[C]
chrA1.203692128	0-50	-1:167771651-167771701	0-100	-1:167771651-167771751	0-100	-1:167771550-167771650	[T/C]	[T]	TTTTCCAGTCATGTTCCTACCATGGTCTTGGCCTTGTTTCTTCTAGGCTT[T]
chrA1.203747828	0-50	-1:167724031-167724081	0-100	-1:167724031-167724131	0-100	-1:167723930-167724030	[T/C]	[T]	CTTGAAGTCTGCCCACAGCTTTACTTTGTTGTGATAGTCAGCAACTTCAG[T]
chrA1.203776830	0-50	+1:167698269-167698319	0-100	-1:167698320-167698420	0-100	-1:167698219-167698319	[A/G]	[C]	[C]GGTCTATTCCCAAGACACTTTGTCCTAAAGGGTTGAGTAGAAAGAGAGAA
chrA1.203800654	0-50	-1:167678934-167678984	0-100	-1:167678934-167679034	0-100	-1:167678833-167678933	[A/G]	[G]	GGAAAATTAATGTAGGATGAGACGTAGAAGAACGAGAGTGGGTGGTTTGA[G]
chrA1.203897753	0-50	-1:167601602-167601652	0-100	-1:167601602-167601702	0-100	-1:167601501-167601601	[T/C]	[T]	ATTGCCAATGAATTAGACTCTCCATGTTCATGAAGGAGGAGGTTTGGTAG[T]
chrA1.203947581	0-50	-1:167559111-167559161	0-100	-1:167559111-167559211	0-100	-1:167559010-167559110	[T/G]	[G]	GGAAGGTGCTGAAAATACATTTACAAGTCCTCCTTTTGACAGAGTGTGTT[G]
chrA1.20398443	0-50	+1:16716146-16716196	0-100	+1:16716096-16716196	0-100	+1:16716197-16716297	[T/C]	[C]	TGTCTGTCTCTCTCTCTCCTGAGTCTTGTACAATGCTTTCATAGAAAACT[C]
chrA1.203991249	0-50	+1:167530821-167530871	0-100	-1:167530872-167530972	0-78	-1:167530793-167530871	[T/C]	[G]	[G]GAGAGCAATCTGATAGGAGTGAAAAGTTCTAGTTCCAGCAAGACTGTTCT
chrA1.204015017	0-50	-1:167511841-167511891	0-100	-1:167511841-167511941	0-100	-1:167511740-167511840	[A/G]	[G]	GTATACTTAAATGAGATTAGTGAAGCACTGCCAGAGCTTTGGAGAGATAC[G]
chrA1.204041736	0-50	+1:167487838-167487888	0-100	-1:167487889-167487989	0-100	-1:167487788-167487888	[T/G]	[A]	[A]AAAGAAGCCCACAGGGATGATGCTAGTCTAAAGTAGGTTTTCTGTCACAA
chrA1.204066215	0-50	-1:167462589-167462639	0-100	-1:167462589-167462689	0-100	-1:167462488-167462588	[T/C]	[C]	CTGTGTTGTCTTGGACAGAGTTGACTGTTACTCCTTCTTTCCATGCTTAA[C]
chrA1.204096340	0-50	-1:167420482-167420532	0-100	-1:167420482-167420582	0-100	-1:167420381-167420481	[A/G]	[A]	TGCTCATTGTGTGGACATCAGTGCAACACAGACTAAGTGGTGTTCATAGC[A]
chrA1.204170218	0-50	-1:167379330-167379380	0-100	-1:167379330-167379430	0-58	-1:167379271-167379329	[A/G]	[A]	GTCTGAAGGAATGAAGACACAGCCCTGAGCACAATTTAGAATGCATTCTG[A]
chrA1.204230133	0-50	+1:167301224-167301274	0-100	-1:167301275-167301375	0-100	-1:167301174-167301274	[A/C]	[T]	[T]GCACCTGGACATCTCTCTTTTCGATCAAACTACTCATCTTTAGGGACATG
chrA1.20427349	0-50	-1:16745741-16745791	0-100	+1:16745640-16745740	0-100	+1:16745741-16745841	[T/C]	[A]	[A]CCACCAACAGGAAGCCTGCAGGAATTAATAATTGTGCCAGCTATCAATCT
chrA1.204276208	0-50	+1:167257022-167257072	0-100	-1:167257073-167257173	0-100	-1:167256972-167257072	[A/G]	[C]	[C]AGGTAAGTGACAAAGAATGAAGCAAATGTGTGTGTATGTGGTGGAAGGTG
chrA1.204308928	0-50	-1:167219738-167219788	0-100	-1:167219738-167219838	0-100	-1:167219637-167219737	[A/C]	[C]	CCCTATACTTTACTTGTATCCTCCCCTAAGAGCACACAGATTCCCAGTCA[C]
chrA1.204344510	0-50	-1:167190748-167190798	1-100	-1:167190748-167190847	0-100	-1:167190647-167190747	[T/C]	[C]	ACTGAGTCAATTAGGCTTCTAGAACTTGTACTGCACCATCCTTAGCAGGC[C]
chrA1.204516792	0-50	+1:167035325-167035375	0-100	-1:167035376-167035476	0-100	-1:167035275-167035375	[A/G]	[C]	[C]GGGACATTTTCAGTGTGTTTAGCCTGGATAGTTCTAGTATTATCCTATGC
chrA1.2045394	0-50	-1:1957353-1957403	0-100	+1:1957252-1957352	0-100	+1:1957353-1957453	[T/C]	[G]	[G]ATCTCAGTAGCTGGTAGAACACAGAACTAAATGCAGAAGAGCTACAGACC
chrA1.204594570	0-50	+1:166950687-166950737	30-100	-1:166950738-166950808	0-100	-1:166950637-166950737	[A/G]	[T]	[T]GCTCCAACATGGGCATGTTCTGAGGGAAATGGGCATAGTTTTGTGTCTTT
chrA1.204733269	0-50	+1:166834750-166834800	0-100	-1:166834801-166834901	0-100	-1:166834700-166834800	[T/C]	[G]	[G]GAACAGTTGAAAGATCTCATTGATAACTTTCCCTAGTCCTGTGGGGTAAC
chrA1.204762473	0-50	-1:166815011-166815061	0-100	-1:166815011-166815111	0-100	-1:166814910-166815010	[A/G]	[A]	TCATGATGCTTTCAGTTCCTGTTGCAGCTGTGGTTGCATTTTTTCCCTCT[A]
chrA1.204810737	0-50	-1:166775395-166775445	0-100	-1:166775395-166775495	0-100	-1:166775294-166775394	[T/G]	[G]	ACTTTTTGCTTAGGCCTTTGGGATTCTCTTCTTTGAAGTATCCTCACTCA[G]
chrA1.20484586	0-50	-1:16781964-16782014	0-100	+1:16781863-16781963	0-100	+1:16781964-16782064	[T/C]	[A]	[A]TAATACCCACCATATGACCTCGCCTGTTCTTGCGTTTCAAGCAAATCTCT
chrA1.204862417	*	*	*	*	*	*	[T/G]	*	*
chrA1.204917088	0-50	-1:166685748-166685798	0-100	-1:166685748-166685848	0-100	-1:166685647-166685747	[T/G]	[G]	CATCTCTCTGATGAATATAAAATAGAGGAAGCTAGAGAAGGGAGGACTTG[G]
chrA1.204952468	0-50	-1:166651570-166651620	0-100	-1:166651570-166651670	0-100	-1:166651469-166651569	[T/G]	[T]	CTGCAGAGTAGTCCCTTCACTCAATTTCACCCACCTAGTCTTAAAAATGT[T]
chrA1.205020023	0-50	-1:166602870-166602920	1962-11-01	-6:93824036-93824087	44-100	-1:166602769-166602825	[A/G]	[C]	[C]CTGGGTAACTTTATCTTCGCTTCTTTCCCCATCTCCATCTTTATTTTCCT
chrA1.205053571	0-50	-1:166567008-166567058	0-100	-1:166567008-166567108	0-53	-1:166566954-166567007	[A/G]	[G]	GCTTATTTCCACCTATGTCATGAACGATAGCATGATCATCCCTAACTGAA[G]
chrA1.205075867	0-50	-1:166545784-166545834	0-100	-1:166545784-166545884	0-92	-1:166545691-166545783	[T/C]	[C]	GCTAAACTACCCTCATTATAGGTTCGAAGGACAGATAATGCCACATACTC[C]
chrA1.205113265	0-50	-1:166512257-166512307	0-100	-1:166512257-166512357	0-100	-1:166512156-166512256	[T/C]	[T]	AGGCGCAATTCAATGATGGCTGGAATTAGAGATGATAGGTGTACCTTACA[T]
chrA1.205137826	0-50	-1:166492195-166492245	0-100	-1:166492195-166492295	0-100	-1:166492094-166492194	[A/G]	[A]	AGATTCTCTTTTAGACTTGATATCTTTTGTAATCGTAAGGAATGTTTAAT[A]
chrA1.205164571	0-50	+1:166465289-166465339	0-100	-1:166465340-166465440	0-100	-1:166465239-166465339	[A/G]	[T]	[T]CTATGCTGGATGCTAGAGAAGAAGGCACTAGAGACTGTCTTTATCTCTAA
chrA1.205210927	0-50	+1:166423235-166423285	*	*	0-100	-1:166423185-166423285	[T/C]	[A]	[A]CTAACAGCATGAAAACCTCCCAGAAGAAGCTTGCCTAAAATGGATTTAGA
chrA1.205311930	0-50	-1:166328580-166328630	0-100	-1:166328580-166328680	0-100	-1:166328479-166328579	[A/G]	[G]	GGGAGTTCACAAGACTGGTTAGCATTTACCATACGTCCTGTTACTTTGAA[G]
chrA1.205363178	0-50	-1:166270492-166270542	0-100	-1:166270492-166270592	0-100	-1:166270391-166270491	[T/G]	[G]	GGTCAGTCTCAATTTCCTATTGTTATAAACATCCCCACTGTGAGATTGGG[G]
chrA1.205406121	0-50	+1:166235241-166235291	0-100	-1:166235292-166235392	0-100	-1:166235191-166235291	[A/G]	[T]	[T]GGCGGATATCCTTAGATGCAAAACTTGGGCATTCATGGTTCCCTAAATAT
chrA1.205449008	0-50	-1:166196404-166196454	0-100	-1:166196404-166196504	0-100	-1:166196303-166196403	[T/G]	[T]	AAGTTGACATGAGAGAACCTAGACAATTGATGGTAGGCATCCAGGAAAAC[T]
chrA1.205507761	0-50	-1:166133361-166133411	0-100	-1:166133361-166133461	0-98	-1:166133262-166133360	[A/G]	[A]	GAATGTCACATCCTTTCACTACTGTTTGCAGACAGCAGGTCTTCCCCTTT[A]
chrA1.205540707	0-50	-1:166091143-166091193	0-100	-1:166091143-166091243	0-100	-1:166091042-166091142	[T/C]	[T]	ATTTGTTACCCTTCACCTCTACCGACAAATACCTGACTACAGGGAACTTA[T]
chrA1.205575570	0-50	-1:166067968-166068018	1-100	-1:166067968-166068067	0-50	-1:166067917-166067967	[A/G]	[G]	GTGCCATTATTTGTCTCCTAGTCTTACCAATCCTTTTCAGGAAAGAGGGT[G]
chrA1.205612778	*	*	*	*	*	*	[T/C]	*	*
[truncated: 60,897 more rows]

## Sheet: Intermarker Statistics
chromosome	markers_per_chromosome	average_distance_per_chromosome
1	6369	37740.8
2	4424	38113.3
3	3444	40866.9
4	5086	40595.7
5	3685	41523.2
6	3746	39487.8
7	3760	37870
8	5835	38081.4
9	4283	37181
10	3109	37047.8
11	2367	37183.9
12	2555	36698.8
13	2491	37893
14	1564	38960.6
15	1679	36784.3
16	1104	37121.9
17	1799	38962.7
18	2169	38701.3
19	2724	46697
20	704

## Sheet: Interposition Distances
Index	Chromosome	Interposition	Average_Interposition
1	1	22862	37740.8
2	1	16536
3	1	34975
4	1	1674
5	1	60777
6	1	28785
7	1	51437
8	1	45956
9	1	40743
10	1	33182
11	1	63724
12	1	36379
13	1	914
14	1	30484
15	1	13273
16	1	27510
17	1	33194
18	1	18596
19	1	45769
20	1	51794
21	1	97
22	1	50268
23	1	24993
24	1	27718
25	1	23129
26	1	30252
27	1	29623
28	1	14433
29	1	59808
30	1	38478
31	1	12825
32	1	21109
33	1	46285
34	1	46852
35	1	18703
36	1	60169
37	1	40182
38	1	18092
39	1	28146
40	1	56029
41	1	24482
42	1	25143
43	1	26524
44	1	30554
45	1	24574
46	1	31272
47	1	16494
48	1	36010
49	1	28747
50	1	14105
51	1	34903
52	1	22954
53	1	23634
54	1	27055
55	1	33342
56	1	24966
57	1	20225
58	1	21679
59	1	65693
60	1	32872
61	1	8654
62	1	50123
63	1	24026
64	1	23693
65	1	38982
66	1	26237
67	1	101695
68	1	37118
69	1	8583
70	1	17152
71	1	19419
72	1	20430
73	1	48199
74	1	25165
75	1	39085
76	1	27846
77	1	35747
78	1	20329
79	1	25027
80	1	32055
81	1	48837
82	1	22686
83	1	28737
84	1	54101
85	1	19711
86	1	48525
87	1	41757
88	1	40944
89	1	38147
90	1	90939
91	1	24037
92	1	35490
93	1	33277
94	1	23068
95	1	9361
96	1	42805
97	1	34979
98	1	27450
99	1	65849
100	1	28145
101	1	43377
102	1	37321
103	1	34365
104	1	23051
105	1	49627
106	1	27261
107	1	47070
108	1	45542
109	1	54282
110	1	24584
111	1	46411
112	1	44781
113	1	74633
114	1	102876
115	1	19021
116	1	15132
117	1	99214
118	1	20162
119	1	18959
120	1	27042
121	1	16018
122	1	25578
123	1	42753
124	1	44259
125	1	21752
126	1	36294
127	1	13892
128	1	37161
129	1	14997
130	1	26792
131	1	9780
132	1	25742
133	1	93422
134	1	34451
135	1	953
136	1	53446
137	1	36840
138	1	58405
139	1	35890
140	1	26695
141	1	37123
142	1	29822
143	1	25373
144	1	34969
145	1	73437
146	1	28421
147	1	30527
148	1	23715
149	1	45869
150	1	44883
151	1	36184
152	1	18933
153	1	28724
154	1	50946
155	1	39652
156	1	54568
157	1	55147
158	1	63079
159	1	54420
160	1	54132
161	1	53035
162	1	64057
163	1	32804
164	1	31986
165	1	36330
166	1	71742
167	1	12281
168	1	33112
169	1	67344
170	1	44537
171	1	31754
172	1	54566
173	1	38336
174	1	31696
175	1	64629
176	1	41022
177	1	57892
178	1	54194
179	1	18873
180	1	20992
181	1	4393
182	1	37692
183	1	20103
184	1	44476
185	1	47514
186	1	1699
187	1	20693
188	1	42960
189	1	25803
190	1	46019
191	1	47351
192	1	69613
193	1	44223
194	1	22306
195	1	224
196	1	33270
197	1	18128
198	1	20057
199	1	20965
200	1	27665
201	1	56767
202	1	26691
203	1	24978
204	1	20070
205	1	8071
206	1	33365
207	1	32031
208	1	43699
209	1	21276
210	1	37283
211	1	29618
212	1	31927
213	1	60736
214	1	23835
215	1	63280
216	1	55131
217	1	62142
218	1	28149
219	1	27029
220	1	146948
221	1	26469
222	1	25868
223	1	49024
224	1	18455
225	1	42168
226	1	64551
227	1	58199
228	1	39899
229	1	60708
230	1	28952
231	1	46523
232	1	23414
233	1	74383
234	1	46898
235	1	99330
236	1	41480
237	1	26814
238	1	26152
239	1	33014
240	1	6015
241	1	27259
242	1	9420
243	1	1643
244	1	25579
245	1	20307
246	1	61423
247	1	31147
248	1	49993
249	1	51550
250	1	19610
251	1	16771
252	1	6050
253	1	41113
254	1	18450
255	1	26618
256	1	21380
257	1	46395
258	1	60533
259	1	28998
260	1	39990
261	1	5505
262	1	21687
263	1	42751
264	1	38647
265	1	57676
266	1	46490
267	1	52490
268	1	34591
269	1	22663
270	1	18335
271	1	69825
272	1	42236
273	1	11026
274	1	25543
275	1	32136
276	1	20885
277	1	40095
278	1	42836
279	1	24919
280	1	45566
281	1	33074
282	1	47612
283	1	71956
284	1	29253
285	1	38783
286	1	123339
287	1	35945
288	1	25436
289	1	61729
290	1	24405
291	1	38342
292	1	37077
293	1	27554
294	1	31179
295	1	27278
296	1	15518
297	1	10831
298	1	24108
299	1	22958
300	1	2737
301	1	53197
302	1	25309
303	1	38941
304	1	75997
305	1	26497
306	1	29216
307	1	29973
308	1	42649
309	1	40361
310	1	41867
311	1	19411
312	1	34585
313	1	33968
314	1	43460
315	1	33170
316	1	35045
317	1	40460
318	1	26956
319	1	37994
320	1	22953
321	1	35129
322	1	26160
323	1	43197
324	1	22693
325	1	63161
326	1	33514
327	1	29680
328	1	28152
329	1	25791
330	1	42023
331	1	35247
332	1	44620
333	1	23844
334	1	24984
335	1	25739
336	1	34014
337	1	54469
338	1	28499
339	1	47482
340	1	40086
341	1	31121
342	1	23183
343	1	21198
344	1	40952
345	1	19744
346	1	42627
347	1	25361
348	1	19642
349	1	54890
350	1	31801
351	1	3343
352	1	29654
353	1	49374
354	1	47331
355	1	38958
356	1	90477
357	1	25130
358	1	24745
359	1	3716
360	1	61100
361	1	34907
362	1	64
363	1	30715
364	1	14717
365	1	20570
366	1	33977
367	1	34992
368	1	47309
369	1	41185
370	1	33614
371	1	741
372	1	52975
373	1	24634
374	1	39224
375	1	19483
376	1	66746
377	1	55947
378	1	38213
379	1	38962
380	1	39006
381	1	44505
382	1	69498
383	1	25981
384	1	30895
385	1	66346
386	1	26395
387	1	27504
388	1	37743
389	1	28457
390	1	31110
391	1	39411
392	1	41993
393	1	41928
394	1	23722
395	1	25457
396	1	25618
397	1	27614
398	1	32854
399	1	26463
400	1	19312
401	1	21170
402	1	22377
403	1	33931
404	1	25976
405	1	18246
406	1	64792
407	1	34266
408	1	34755
409	1	31262
410	1	12186
411	1	59382
412	1	26925
413	1	30451
414	1	44039
415	1	26562
416	1	61720
417	1	10848
418	1	18320
419	1	21027
420	1	32052
421	1	41021
422	1	25967
423	1	28543
424	1	42339
425	1	34302
426	1	25683
427	1	33392
428	1	41152
429	1	17307
430	1	35385
431	1	1991
432	1	68450
433	1	27396
434	1	61657
435	1	18329
436	1	47162
437	1	37999
438	1	25612
439	1	22221
440	1	5293
441	1	42446
442	1	31576
443	1	60581
444	1	81019
445	1	45359
446	1	109660
447	1	12577
448	1	23652
449	1	595
450	1	27611
451	1	55741
452	1	69966
453	1	17089
454	1	16688
455	1	31766
456	1	33457
457	1	21272
458	1	17102
459	1	32236
460	1	32364
461	1	36178
462	1	35542
463	1	32589
464	1	21058
465	1	24308
466	1	48519
467	1	83268
468	1	32613
469	1	32014
470	1	45115
471	1	21458
472	1	29543
473	1	36223
474	1	77466
475	1	44057
476	1	46480
477	1	39407
478	1	29474
479	1	33061
480	1	31209
481	1	8998
482	1	22303
483	1	49940
484	1	31810
485	1	48479
486	1	38729
487	1	32088
488	1	85218
489	1	42453
490	1	28068
491	1	19707
492	1	51557
493	1	46953
494	1	29457
495	1	59602
496	1	37908
497	1	32477
498	1	27827
499	1	48171
500	1	18145
501	1	34218
502	1	61687
503	1	20404
504	1	21059
505	1	35133
506	1	2098
507	1	64453
508	1	45546
509	1	29163
510	1	57435
511	1	29185
512	1	65058
513	1	52864
514	1	6294
515	1	21410
516	1	24763
517	1	16811
518	1	60882
519	1	38298
520	1	18155
521	1	6198
522	1	16292
523	1	35343
524	1	30208
525	1	46975
526	1	99006
527	1	28565
528	1	33087
529	1	23411
530	1	26951
531	1	33493
532	1	27436
533	1	25918
534	1	43695
535	1	20277
536	1	96904
537	1	27688
538	1	11870
539	1	40272
540	1	64446
541	1	40722
542	1	86003
543	1	3255
544	1	19413
545	1	6346
546	1	5833
547	1	35350
548	1	5267
549	1	65388
550	1	33560
551	1	43864
552	1	25134
553	1	53962
554	1	23390
555	1	57291
556	1	94227
557	1	29517
558	1	66217
559	1	77546
560	1	35209
561	1	24514
562	1	22939
563	1	48028
564	1	112266
565	1	24697
566	1	2563
567	1	77664
568	1	59774
569	1	45576
570	1	31080
571	1	42738
572	1	26726
573	1	78810
574	1	47963
575	1	41699
576	1	52116
577	1	31285
578	1	33731
579	1	32607
580	1	67829
581	1	35855
582	1	35222
583	1	128157
584	1	29136
585	1	43552
586	1	70248
587	1	24897
588	1	65168
589	1	52551
590	1	83870
591	1	65996
592	1	39370
593	1	39927
594	1	46055
595	1	22768
596	1	57362
597	1	49993
598	1	28873
599	1	5401
600	1	37087
601	1	3779
602	1	26901
603	1	132312
604	1	22868
605	1	22871
606	1	79537
607	1	18492
608	1	24521
609	1	36117
610	1	27837
611	1	31724
612	1	36988
613	1	31178
614	1	49596
615	1	28111
616	1	62756
617	1	32623
618	1	26859
619	1	23782
620	1	11127
621	1	43341
622	1	26405
623	1	28848
624	1	54458
625	1	69702
626	1	49718
627	1	11861
628	1	31079
629	1	38185
630	1	52255
631	1	69503
632	1	22612
633	1	23860
634	1	30852
635	1	30703
636	1	47033
637	1	24121
638	1	83256
639	1	91484
640	1	20597
641	1	60144
642	1	39571
643	1	42629
644	1	29437
645	1	37615
646	1	26469
647	1	25896
648	1	40239
649	1	21319
650	1	20011
651	1	56694
652	1	33602
653	1	57021
654	1	21332
655	1	4165
656	1	43770
657	1	29994
658	1	18566
659	1	45768
660	1	37641
661	1	23698
662	1	51734
663	1	36192
664	1	44592
665	1	59520
666	1	17011
667	1	44023
668	1	17133
669	1	16407
670	1	17572
671	1	20104
672	1	29845
673	1	23146
674	1	48924
675	1	18961
676	1	30556
677	1	28915
678	1	31512
679	1	26031
680	1	27614
681	1	35920
682	1	19280
683	1	49323
684	1	34226
685	1	73442
686	1	9631
687	1	52907
688	1	135157
689	1	14656
690	1	26554
691	1	24592
692	1	30491
693	1	95253
694	1	39268
695	1	51137
696	1	26200
697	1	31663
698	1	37615
699	1	35088
700	1	759
701	1	50006
702	1	15807
703	1	32500
704	1	60400
705	1	92240
706	1	33049
707	1	35388
708	1	23612
709	1	34787
710	1	57952
711	1	22466
712	1	39023
713	1	19479
714	1	22521
715	1	36771
716	1	44233
717	1	18567
718	1	21384
719	1	38924
720	1	41363
721	1	21733
722	1	62703
723	1	9619
724	1	99256
725	1	11011
726	1	14754
727	1	23005
728	1	2467
729	1	50283
730	1	22273
731	1	23507
732	1	24787
733	1	31370
734	1	19713
735	1	22968
736	1	23366
737	1	19266
738	1	20001
739	1	22119
740	1	30692
741	1	31627
742	1	19992
743	1	34816
744	1	26299
745	1	20364
746	1	62297
747	1	28608
748	1	38306
749	1	43215
750	1	75947
751	1	56937
752	1	33431
753	1	21968
754	1	24078
755	1	48178
756	1	49717
757	1	25172
758	1	50704
759	1	36326
760	1	2837
761	1	46997
762	1	29252
763	1	41897
764	1	36351
765	1	26387
766	1	59805
767	1	25893
768	1	110620
769	1	44828
770	1	20233
771	1	35948
772	1	42682
773	1	71837
774	1	30761
775	1	24086
776	1	70797
777	1	14531
778	1	24988
779	1	25333
780	1	13311
781	1	35540
782	1	23752
783	1	30469
784	1	47665
785	1	24158
786	1	35559
787	1	22010
788	1	26663
789	1	70275
790	1	30416
791	1	38345
792	1	43799
793	1	4878
794	1	28652
795	1	61629
796	1	29993
797	1	67334
798	1	41236
799	1	22248
800	1	49441
801	1	36229
802	1	19670
803	1	9647
804	1	22611
805	1	15133
806	1	24324
807	1	24665
808	1	17083
809	1	70570
810	1	13845
811	1	51231
812	1	35435
813	1	176897
814	1	15718
815	1	81115
816	1	41294
817	1	19339
818	1	68673
819	1	24453
820	1	24489
821	1	40711
822	1	27623
823	1	32446
824	1	23619
825	1	25776
826	1	34085
827	1	42389
828	1	39809
829	1	27566
830	1	25863
831	1	14472
832	1	43929
833	1	6129
834	1	34177
835	1	96523
836	1	41278
837	1	37441
838	1	54741
839	1	20144
840	1	32978
841	1	30591
842	1	13073
843	1	23333
844	1	28284
845	1	47184
846	1	10079
847	1	34962
848	1	27480
849	1	28463
850	1	9581
851	1	36516
852	1	18022
853	1	26558
854	1	54933
855	1	47357
856	1	35779
857	1	38583
858	1	24080
859	1	7369
860	1	64272
861	1	11469
862	1	34998
863	1	53873
864	1	70242
865	1	9626
866	1	45338
867	1	20419
868	1	2513
869	1	29017
870	1	111915
871	1	53293
872	1	19169
873	1	57655
874	1	35614
875	1	22974
876	1	33180
877	1	54169
878	1	54020
879	1	43041
880	1	27638
881	1	46083
882	1	52262
883	1	37365
884	1	26704
885	1	45843
886	1	29979
887	1	39460
888	1	28300
889	1	21353
890	1	18095
891	1	6328
892	1	87400
893	1	10620
894	1	15952
895	1	36205
896	1	18227
897	1	54498
898	1	52931
899	1	11671
900	1	62749
901	1	71148
902	1	14413
903	1	50256
904	1	65033
905	1	10359
906	1	27663
907	1	30671
908	1	48903
909	1	65683
910	1	23472
911	1	20078
912	1	34855
913	1	27267
914	1	59812
915	1	48866
916	1	21334
917	1	21907
918	1	30734
919	1	24802
920	1	23132
921	1	87395
922	1	68563
923	1	30664
924	1	40277
925	1	79179
926	1	56122
927	1	26428
928	1	74134
929	1	37065
930	1	50257
931	1	29416
932	1	24432
933	1	37266
934	1	5166
935	1	51280
936	1	28678
937	1	93550
938	1	33732
939	1	56094
940	1	46682
941	1	61654
942	1	27683
943	1	24372
944	1	35962
945	1	90253
946	1	39005
947	1	48182
948	1	51295
949	1	15119
950	1	32060
951	1	25156
952	1	25304
953	1	43289
954	1	27405
955	1	53238
956	1	36765
957	1	37462
958	1	22976
959	1	1905
960	1	58899
961	1	33017
962	1	19597
963	1	32194
964	1	34576
965	1	38533
966	1	42705
967	1	18988
968	1	82984
969	1	89816
970	1	35605
971	1	16297
972	1	31824
973	1	82136
974	1	79673
975	1	34565
976	1	26800
977	1	42668
978	1	42452
979	1	69929
980	1	23003
981	1	27895
982	1	39016
983	1	54445
984	1	35316
985	1	54479
986	1	36860
987	1	26250
988	1	57031
989	1	19431
990	1	31763
991	1	26458
992	1	27844
993	1	62445
994	1	46929
995	1	42912
996	1	165026
997	1	19081
998	1	42469
999	1	45603
1000	1	8020
1001	1	59539
1002	1	16810
1003	1	20761
1004	1	107036
1005	1	44478
1006	1	40454
1007	1	64993
1008	1	40514
1009	1	24032
1010	1	60341
1011	1	44231
1012	1	4288
1013	1	13788
1014	1	60326
1015	1	25894
1016	1	39530
1017	1	2131
1018	1	35920
1019	1	24441
1020	1	26082
1021	1	37255
1022	1	25639
1023	1	30996
1024	1	29947
1025	1	38527
1026	1	27999
1027	1	53115
1028	1	39467
1029	1	36821
1030	1	29962
1031	1	41180
1032	1	27977
1033	1	44362
1034	1	48591
1035	1	14188
1036	1	6066
1037	1	62414
1038	1	39948
1039	1	24014
1040	1	34190
1041	1	44009
1042	1	33112
1043	1	21543
1044	1	48415
1045	1	31869
1046	1	42249
1047	1	42595
1048	1	2909
1049	1	42132
1050	1	14225
1051	1	24421
1052	1	14905
1053	1	24785
1054	1	34392
1055	1	15146
1056	1	71278
1057	1	54038
1058	1	45959
1059	1	113910
1060	1	53865
1061	1	22657
1062	1	33085
1063	1	41695
1064	1	27213
1065	1	42518
1066	1	45369
1067	1	57537
1068	1	8116
1069	1	55611
1070	1	35008
1071	1	90259
1072	1	42855
1073	1	94517
1074	1	35083
1075	1	52651
1076	1	43146
1077	1	24527
1078	1	28567
1079	1	23397
1080	1	50668
1081	1	33819
1082	1	12095
1083	1	17700
1084	1	41126
1085	1	85090
1086	1	56183
1087	1	34479
1088	1	24317
1089	1	47142
1090	1	42012
1091	1	31863
1092	1	51675
1093	1	58253
1094	1	31763
1095	1	24193
1096	1	30769
1097	1	26969
1098	1	39177
1099	1	60315
1100	1	38025
1101	1	34189
1102	1	25888
1103	1	45068
1104	1	33356
1105	1	22626
1106	1	5349
1107	1	84975
1108	1	37041
1109	1	63126
1110	1	50443
1111	1	15205
1112	1	46282
1113	1	28103
1114	1	76026
1115	1	12687
1116	1	10943
1117	1	31142
1118	1	77138
1119	1	28059
1120	1	17436
1121	1	26202
1122	1	33684
1123	1	89538
1124	1	2645
1125	1	60159
1126	1	43875
1127	1	41200
1128	1	22047
1129	1	42278
1130	1	47238
1131	1	4604
1132	1	19211
1133	1	36888
1134	1	20479
1135	1	68250
1136	1	11531
1137	1	39110
1138	1	16933
1139	1	70267
1140	1	41677
1141	1	38902
1142	1	25266
1143	1	18550
1144	1	48280
1145	1	38732
1146	1	60416
1147	1	37688
1148	1	29623
1149	1	30908
1150	1	33968
1151	1	35700
1152	1	58122
1153	1	7463
1154	1	23840
1155	1	40167
1156	1	43168
1157	1	24434
1158	1	52399
1159	1	95059
1160	1	36095
1161	1	26441
1162	1	33825
1163	1	41669
1164	1	23571
1165	1	33310
1166	1	28841
1167	1	45372
1168	1	33643
1169	1	45137
1170	1	33211
1171	1	25513
1172	1	22503
1173	1	26848
1174	1	21024
1175	1	15704
1176	1	47397
1177	1	37454
1178	1	41613
1179	1	41595
1180	1	18166
1181	1	30343
1182	1	71244
1183	1	17613
1184	1	30103
1185	1	50835
1186	1	28070
1187	1	27739
1188	1	39812
1189	1	10782
1190	1	47096
1191	1	48786
1192	1	9971
1193	1	11659
1194	1	5497
1195	1	17466
1196	1	44390
1197	1	25258
1198	1	50959
1199	1	35073
1200	1	21186
1201	1	26677
1202	1	21427
1203	1	96427
1204	1	20596
1205	1	69990
1206	1	27993
1207	1	15132
1208	1	26328
1209	1	40425
1210	1	83160
1211	1	32429
1212	1	71872
1213	1	15542
1214	1	56395
1215	1	74599
1216	1	15016
1217	1	20978
1218	1	30396
1219	1	57485
1220	1	38312
1221	1	27259
1222	1	47445
1223	1	43010
1224	1	72564
1225	1	94260
1226	1	12066
1227	1	21475
1228	1	25073
1229	1	79410
1230	1	25884
1231	1	64148
1232	1	35390
1233	1	26529
1234	1	26377
1235	1	33352
1236	1	23898
1237	1	85137
1238	1	7726
1239	1	29952
1240	1	47090
1241	1	60624
1242	1	74
1243	1	120530
1244	1	18135
1245	1	42890
1246	1	179063
1247	1	17560
1248	1	45930
1249	1	39237
1250	1	59833
1251	1	68068
1252	1	33645
1253	1	43149
1254	1	62928
1255	1	41496
1256	1	72631
1257	1	27971
1258	1	79352
1259	1	24437
1260	1	5088
1261	1	41740
1262	1	30695
1263	1	41763
1264	1	37894
1265	1	46023
1266	1	50701
1267	1	37440
1268	1	20263
1269	1	25188
1270	1	30469
1271	1	21296
1272	1	25327
1273	1	26680
1274	1	69202
1275	1	43788
1276	1	33472
1277	1	46330
1278	1	26019
1279	1	24613
1280	1	101738
1281	1	35220
1282	1	37497
1283	1	30991
1284	1	60041
1285	1	20246
1286	1	33234
1287	1	18368
1288	1	27907
1289	1	45483
1290	1	35494
1291	1	37505
1292	1	37770
1293	1	14855
1294	1	18641
1295	1	18445
1296	1	39662
1297	1	29143
1298	1	18169
1299	1	38927
1300	1	45385
1301	1	14987
1302	1	38991
1303	1	24238
1304	1	32399
1305	1	24641
1306	1	39874
1307	1	21843
1308	1	61507
1309	1	29410
1310	1	52007
1311	1	65958
1312	1	44840
1313	1	21880
1314	1	52538
1315	1	33636
1316	1	14959
1317	1	28619
1318	1	48504
1319	1	40030
1320	1	94
1321	1	15220
1322	1	29419
1323	1	10476
1324	1	33888
1325	1	43811
1326	1	41989
1327	1	31305
1328	1	49481
1329	1	29830
1330	1	36270
1331	1	31054
1332	1	185
1333	1	24840
1334	1	44277
1335	1	42896
1336	1	116879
1337	1	17814
1338	1	26338
1339	1	88624
1340	1	10983
1341	1	42755
1342	1	12399
1343	1	27538
1344	1	46222
1345	1	20582
1346	1	29525
1347	1	16909
1348	1	39210
1349	1	23620
1350	1	22243
1351	1	3927
1352	1	30484
1353	1	35946
1354	1	25685
1355	1	1892
1356	1	26729
1357	1	19664
1358	1	22393
1359	1	35965
1360	1	59460
1361	1	31511
1362	1	37712
1363	1	24752
1364	1	28148
1365	1	109236
1366	1	15487
1367	1	47808
1368	1	18438
1369	1	19974
1370	1	160211
1371	1	26392
1372	1	44241
1373	1	24917
1374	1	25057
1375	1	63251
1376	1	25367
1377	1	30418
1378	1	41982
1379	1	32519
1380	1	55563
1381	1	63857
1382	1	88004
1383	1	11867
1384	1	34374
1385	1	22664
1386	1	46322
1387	1	13777
1388	1	46454
1389	1	28565
1390	1	6553
1391	1	35760
1392	1	38209
1393	1	42764
1394	1	50453
1395	1	34067
1396	1	41934
1397	1	23074
1398	1	48453
1399	1	60472
1400	1	55084
1401	1	26325
1402	1	43744
1403	1	21039
1404	1	75701
1405	1	9106
1406	1	21762
1407	1	28058
1408	1	62826
1409	1	56699
1410	1	15033
1411	1	11622
1412	1	49178
1413	1	71985
1414	1	18692
1415	1	41019
1416	1	52058
1417	1	30594
1418	1	26744
1419	1	30956
1420	1	38670
1421	1	80176
1422	1	58799
1423	1	42656
1424	1	60909
1425	1	47952
1426	1	40037
1427	1	80041
1428	1	50872
1429	1	54319
1430	1	66949
1431	1	28544
1432	1	20238
1433	1	46826
1434	1	37390
1435	1	37865
1436	1	34029
1437	1	84263
1438	1	47599
1439	1	23235
1440	1	32470
1441	1	59956
1442	1	51776
1443	1	24104
1444	1	24932
1445	1	29593
1446	1	29277
1447	1	17415
1448	1	42430
1449	1	38295
1450	1	49874
1451	1	21769
1452	1	18012
1453	1	23298
1454	1	30886
1455	1	70546
1456	1	80344
1457	1	48025
1458	1	29351
1459	1	26672
1460	1	44094
1461	1	47722
1462	1	23139
1463	1	25680
1464	1	18755
1465	1	30097
1466	1	47240
1467	1	15729
1468	1	24312
1469	1	30297
1470	1	49987
1471	1	12085
1472	1	23843
1473	1	66550
1474	1	29517
1475	1	17905
1476	1	18084
1477	1	61580
1478	1	46900
1479	1	24269
1480	1	15833
1481	1	28595
1482	1	20285
1483	1	20303
1484	1	71649
1485	1	61526
1486	1	26324
1487	1	41418
1488	1	25915
1489	1	23058
1490	1	19174
1491	1	4602
1492	1	89397
1493	1	28694
1494	1	65044
1495	1	52360
1496	1	50127
1497	1	22308
1498	1	28677
1499	1	53788
1500	1	43370
1501	1	18669
1502	1	10650
1503	1	93336
1504	1	25636
1505	1	38924
1506	1	16016
1507	1	42643
1508	1	31215
1509	1	7360
1510	1	28084
1511	1	17025
1512	1	30226
1513	1	18672
1514	1	39038
1515	1	22079
1516	1	46252
1517	1	19613
1518	1	12414
1519	1	12191
1520	1	34014
1521	1	47800
1522	1	12818
1523	1	53857
1524	1	17642
1525	1	16838
1526	1	75692
1527	1	47076
1528	1	58112
1529	1	99538
1530	1	32121
1531	1	34271
1532	1	25108
1533	1	23303
1534	1	66566
1535	1	56945
1536	1	43631
1537	1	50188
1538	1	39347
1539	1	39464
1540	1	61186
1541	1	8469
1542	1	61654
1543	1	26427
1544	1	50481
1545	1	14017
1546	1	71946
1547	1	34033
1548	1	60075
1549	1	23437
1550	1	30267
1551	1	36031
1552	1	19165
1553	1	42983
1554	1	52495
1555	1	105699
1556	1	23636
1557	1	55766
1558	1	34988
1559	1	66043
1560	1	63818
1561	1	19903
1562	1	19173
1563	1	58072
1564	1	35154
1565	1	32081
1566	1	4176
1567	1	19868
1568	1	60101
1569	1	47066
1570	1	17598
1571	1	24494
1572	1	2668
1573	1	118468
1574	1	37260
1575	1	84297
1576	1	21775
1577	1	62193
1578	1	36622
1579	1	32552
1580	1	28347
1581	1	72086
1582	1	27467
1583	1	36547
1584	1	57980
1585	1	38116
1586	1	50917
1587	1	29823
1588	1	32687
1589	1	105349
1590	1	13381
1591	1	31788
1592	1	45840
1593	1	17226
1594	1	11054
1595	1	36681
1596	1	42287
1597	1	52838
1598	1	41238
1599	1	17502
1600	1	34461
1601	1	23222
1602	1	21530
1603	1	39391
1604	1	9868
1605	1	4341
1606	1	28378
1607	1	1326
1608	1	20313
1609	1	25188
1610	1	23435
1611	1	37167
1612	1	27348
1613	1	39065
1614	1	28542
1615	1	36538
1616	1	32530
1617	1	34710
1618	1	19392
1619	1	10958
1620	1	23827
1621	1	24917
1622	1	24529
1623	1	45853
1624	1	37746
1625	1	32831
1626	1	14345
1627	1	39783
1628	1	33129
1629	1	39178
1630	1	32333
1631	1	24183
1632	1	29762
1633	1	24789
1634	1	2602
1635	1	39228
1636	1	32575
1637	1	30595
1638	1	30788
1639	1	72281
1640	1	37554
1641	1	23816
1642	1	25678
1643	1	30913
1644	1	21451
1645	1	94119
1646	1	41163
1647	1	38591
1648	1	25492
1649	1	21304
1650	1	22280
1651	1	34167
1652	1	43117
1653	1	36965
1654	1	45785
1655	1	34280
1656	1	35448
1657	1	29837
1658	1	31449
1659	1	56844
1660	1	27860
1661	1	24315
1662	1	21136
1663	1	39421
1664	1	18127
1665	1	118644
1666	1	99897
1667	1	23929
1668	1	30597
1669	1	12192
1670	1	51321
1671	1	35582
1672	1	16242
1673	1	27068
1674	1	21935
1675	1	16452
1676	1	18705
1677	1	33100
1678	1	40644
1679	1	59858
1680	1	36470
1681	1	43959
1682	1	53639
1683	1	22737
1684	1	34028
1685	1	19302
1686	1	35851
1687	1	56134
1688	1	25014
1689	1	34897
1690	1	86330
1691	1	34961
1692	1	60154
1693	1	31648
1694	1	12152
1695	1	49585
1696	1	17050
1697	1	21838
1698	1	31066
1699	1	41747
1700	1	43768
1701	1	16765
1702	1	35902
1703	1	81081
1704	1	40043
1705	1	37961
1706	1	84518
1707	1	2767
1708	1	25361
1709	1	7644
1710	1	21503
1711	1	39092
1712	1	19062
1713	1	20573
1714	1	19880
1715	1	31879
1716	1	29901
1717	1	8970
1718	1	68554
1719	1	37406
1720	1	35387
1721	1	5878
1722	1	25459
1723	1	57114
1724	1	26010
1725	1	36944
1726	1	18415
1727	1	50526
1728	1	60012
1729	1	26063
1730	1	80637
1731	1	35835
1732	1	72824
1733	1	39177
1734	1	30023
1735	1	33230
1736	1	46907
1737	1	13658
1738	1	58836
1739	1	38255
1740	1	21754
1741	1	39253
1742	1	20932
1743	1	27142
1744	1	5946
1745	1	43122
1746	1	48431
1747	1	16776
1748	1	23254
1749	1	53243
1750	1	35357
1751	1	36053
1752	1	14560
1753	1	12322
1754	1	57436
1755	1	26671
1756	1	47116
1757	1	637
1758	1	32606
1759	1	35070
1760	1	45065
1761	1	68384
1762	1	50513
1763	1	31877
1764	1	32837
1765	1	26814
1766	1	42566
1767	1	38880
1768	1	52138
1769	1	19254
1770	1	26136
1771	1	44684
1772	1	24095
1773	1	27559
1774	1	34655
1775	1	23911
1776	1	30024
1777	1	25560
1778	1	68845
1779	1	43781
1780	1	50744
1781	1	6946
1782	1	33993
1783	1	19921
1784	1	33298
1785	1	25906
1786	1	38653
1787	1	51464
1788	1	20440
1789	1	21918
1790	1	61789
1791	1	35903
1792	1	29793
1793	1	26241
1794	1	29720
1795	1	3345
1796	1	52848
1797	1	41767
1798	1	7134
1799	1	30059
1800	1	34923
1801	1	28353
1802	1	6381
1803	1	9178
1804	1	41331
1805	1	55455
1806	1	62745
1807	1	6307
1808	1	249
1809	1	53035
1810	1	38792
1811	1	41666
1812	1	39015
1813	1	20277
1814	1	24915
1815	1	26430
1816	1	73942
1817	1	27300
1818	1	28527
1819	1	23804
1820	1	41617
1821	1	22480
1822	1	30299
1823	1	20928
1824	1	31488
1825	1	40578
1826	1	35938
1827	1	22059
1828	1	31837
1829	1	25552
1830	1	23970
1831	1	4793
1832	1	25660
1833	1	55351
1834	1	27016
1835	1	49304
1836	1	48357
1837	1	71437
1838	1	18332
1839	1	66909
1840	1	18189
1841	1	40880
1842	1	36545
1843	1	14284
1844	1	21865
1845	1	82429
1846	1	40028
1847	1	16874
1848	1	63822
1849	1	27326
1850	1	52775
1851	1	16809
1852	1	32500
1853	1	33584
1854	1	69861
1855	1	34807
1856	1	46653
1857	1	32551
1858	1	18070
1859	1	29078
1860	1	44001
1861	1	57306
1862	1	37608
1863	1	25233
1864	1	35181
1865	1	35670
1866	1	32879
1867	1	57709
1868	1	24513
1869	1	37823
1870	1	47706
1871	1	34218
1872	1	34711
1873	1	42999
1874	1	24820
1875	1	29554
1876	1	28652
1877	1	17737
1878	1	30854
1879	1	64643
1880	1	40443
1881	1	26503
1882	1	37693
1883	1	33711
1884	1	15652
1885	1	22452
1886	1	85432
1887	1	48689
1888	1	57568
1889	1	44525
1890	1	28054
1891	1	5317
1892	1	40878
1893	1	33665
1894	1	23128
1895	1	44870
1896	1	50806
1897	1	53796
1898	1	10404
1899	1	19641
1900	1	41027
1901	1	30865
1902	1	20630
1903	1	79060
1904	1	24905
1905	1	21904
1906	1	37503
1907	1	18847
1908	1	52902
1909	1	8987
1910	1	34680
1911	1	34675
1912	1	84819
1913	1	20926
1914	1	43735
1915	1	30044
1916	1	27925
1917	1	40362
1918	1	32943
1919	1	32444
1920	1	30453
1921	1	50310
1922	1	24634
1923	1	41417
1924	1	48062
1925	1	65760
1926	1	39652
1927	1	29343
1928	1	47139
1929	1	22108
1930	1	19223
1931	1	21671
1932	1	5335
1933	1	17487
1934	1	21809
1935	1	37433
1936	1	48384
1937	1	2642
1938	1	42387
1939	1	50437
1940	1	34169
1941	1	69818
1942	1	136262
1943	1	10493
1944	1	36900
1945	1	35735
1946	1	19133
1947	1	29689
1948	1	52335
1949	1	73431
1950	1	61791
1951	1	23441
1952	1	16244
1953	1	39823
1954	1	13163
1955	1	25792
1956	1	24133
1957	1	21403
1958	1	44754
1959	1	42975
1960	1	36529
1961	1	35665
1962	1	20357
1963	1	28010
1964	1	18111
1965	1	24117
1966	1	62841
1967	1	33043
1968	1	22872
1969	1	31866
1970	1	53756
1971	1	56862
1972	1	21270
1973	1	27098
1974	1	36170
1975	1	31181
1976	1	84075
1977	1	28358
1978	1	59825
1979	1	32142
1980	1	34680
1981	1	39670
1982	1	31498
1983	1	52476
1984	1	19221
1985	1	19783
1986	1	39403
1987	1	32692
1988	1	61831
1989	1	60525
1990	1	29946
1991	1	62758
1992	1	21033
1993	1	25347
1994	1	37131
1995	1	25514
1996	1	64221
1997	1	15104
1998	1	36763
1999	1	142549
[truncated: 60,178 more rows]
