# Supplementary material for: Applications and efficiencies of the first cat 63K DNA array
Source: Sci Rep. 2018 May 4;8:7024. doi: 10.1038/s41598-018-25438-0 (PMC5935720; doi:10.1038/s41598-018-25438-0)
Supplement: Supplementary file 5 — Supplementary dataset 4 [file 41598_2018_25438_MOESM5_ESM.xls]

## Sheet: Supplementary_data_file_5_Map_c
Chr	6.2 map	8.0 map	difference
A1	6344	6369	25
A2	4427	4424	-3
A3	3444	3444	0
B1	5083	5086	3
B2	3818	3685	-133
B3	3754	3746	-8
B4	3757	3760	3
C1	5772	5835	63
C2	4221	4283	62
D1	3118	3109	-9
D2	2375	2367	-8
D3	2558	2555	-3
D4	2485	2491	6
E1	1558	1564	6
E2	1676	1679	3
E3	1095	1104	9
F1	1815	1799	-16
F2	2167	2169	2
X	2736	2724	-12
Unknown	694	704	10
Total	62897	62897	384
