# Supplementary material for: Applications and efficiencies of the first cat 63K DNA array
Source: Sci Rep. 2018 May 4;8:7024. doi: 10.1038/s41598-018-25438-0 (PMC5935720; doi:10.1038/s41598-018-25438-0)
Supplement: Supplementary file 6 — Supplementary dataset 5 [file 41598_2018_25438_MOESM6_ESM.zip]

Archive with 3 entries (2 files):
- Supplemetary_data_file_5_CatArrayData.ped
- __MACOSX/
- __MACOSX/._Supplemetary_data_file_5_CatArrayData.ped
