# Supplementary material for: Applications and efficiencies of the first cat 63K DNA array
Source: Sci Rep. 2018 May 4;8:7024. doi: 10.1038/s41598-018-25438-0 (PMC5935720; doi:10.1038/s41598-018-25438-0)
Supplement: Supplementary file 7 — Supplementary dataset 6 [file 41598_2018_25438_MOESM7_ESM.xls]

## Sheet: Supplementary_data_file_6_SNPmi
1	chrA1.197419	0	634362
1	chrA1.369293	0	789232
1	chrA1.1050184	0	1190898
1	chrA1.5277744	0	4550136
1	chrA1.8365877	0	7055411
1	chrA1.14271734	0	11769206
1	chrA1.19166874	0	15756400
1	chrUn22.1061375	0	20511473
1	chrA1.38280346	0	34000672
1	chrA1.49988016	0	43799215
1	chrA1.50256438	0	44024819
1	chrA1.52251099	0	45656495
1	chrA1.57431971	0	49801018
1	chrA1.57885872	0	50094273
1	chrA1.70714272	0	60787167
1	chrA1.73464781	0	63030779
1	chrA1.75467102	0	64661430
1	chrA1.76550993	0	65595422
1	chrA1.77082439	0	66011163
1	chrA1.79069308	0	67596675
1	chrA1.79111571	0	67622227
1	chrA1.83973273	0	71501375
1	chrUn.8874931	0	83310894
1	chrA2.208679726	0	84605926
1	chrUn8.148450	0	87810293
1	chrUn14.148412	0	88761668
1	chrA1.117960666	0	94767895
1	chrA1.133198902	0	101291999
1	chrA1.135091643	0	102791108
1	chrA1.120510327	0	106711824
1	chrA1.140623042	0	107923317
1	chrA1.146883627	0	113131659
1	chrA1.148702003	0	114611954
1	chrA1.149020019	0	114914056
1	chrA1.165013469	0	122102856
1	chrA1.159761755	0	126306800
1	chrA1.159569522	0	126470688
1	chrA1.158351979	0	127402679
1	chrA1.172113042	0	131121801
1	chrUn.48769041	0	132000648
1	chrA1.173555079	0	132320248
1	chrA1.174227473	0	132882612
1	chrA1.177042592	0	135224009
1	chrUn.3488944	0	136185255
1	chrA1.185628659	0	145385490
1	chrA1.186862398	0	146460606
1	chrA1.208649026	0	163545443
1	chrA1.207243624	0	164644000
1	chrUn.50165701	0	165833719
1	chrA1.204516792	0	167035324
1	chrUn3.271570	0	172586303
1	chrA1.216760856	0	177710430
1	chrA1.222188741	0	182145225
1	chrA1.222469841	0	182416704
1	chrA1.233229245	0	191303660
1	chrA1.238951091	0	195916123
1	chrA1.249388326	0	204482200
1	chrA1.251271104	0	205988138
1	chrA1.262705384	0	214933040
1	chrA1.264579871	0	216509072
1	chrA1.265057626	0	216923512
1	chrA1.272533699	0	223229984
1	chrA1.273582113	0	224151647
1	chrUn34.1128812	0	229362963
1	chrA1.280806358	0	232747293
1	chrA1.285895924	0	236790458
1	chrUn34.3071864	0	240350214
2	chrA2.1364297	0	1208851
2	chrA2.8641162	0	7116984
2	chrA2.9822050	0	8005127
2	chrUn.66096241	0	11462019
2	chrA2.15366302	0	12242786
2	chrA2.15558929	0	12391684
2	chrA2.19300322	0	15191791
2	chrA2.26716188	0	21219365
2	chrA2.28976617	0	23007365
2	chrA2.37043625	0	29429893
2	chrA2.42298938	0	33481241
2	chrA2.46366048	0	36823285
2	chrA2.50867260	0	40460898
2	chrA2.51621970	0	41059789
2	chrA2.52685716	0	41915826
2	chrE3.68955603	0	42223051
2	chrA2.53696271	0	42753772
2	chrA2.74912767	0	60059034
2	chrA2.115056972	0	65375701
2	chrA2.118543012	0	68217759
2	chrA2.129817989	0	77555596
2	chrA2.130726054	0	78306932
2	chrA2.131913044	0	79263636
2	chrA2.132117397	0	79428751
2	chrUn18.491129	0	81187649
2	chrA2.144297614	0	86982212
2	chrA2.145163339	0	87695653
2	chrA2.146738441	0	89114771
2	chrA2.155898191	0	96486101
2	chrA2.159281779	0	99311815
2	chrUn.79597967	0	101584459
2	chrA2.162305396	0	101784059
2	chrA2.186387996	0	121428771
2	chrA2.188112356	0	122822682
2	chrA2.188709685	0	123333120
2	chrA2.189586368	0	124087904
2	chrA2.191703989	0	125787430
2	chrA2.198797939	0	131137313
2	chrA2.198973520	0	131277999
2	chrA2.201611187	0	133530136
2	chrA2.203441479	0	135104292
2	chrA2.204783424	0	136244914
2	chrX.75468426	0	136280647
2	chrA2.222153284	0	146011462
2	chrA2.220977373	0	146984439
2	chrUn.73969586	0	149871517
2	chrA2.207236390	0	150490291
2	chrUn16.10444976	0	153096388
2	chrUn16.9948192	0	153572184
2	chrA2.209595337	0	161342661
2	chrA2.212077160	0	163626524
2	chrA2.215974676	0	166704513
3	chrA3.29206209	0	1038494
3	chrA3.27820279	0	2210554
3	chrA3.24038741	0	5218259
3	chrA3.21966310	0	6836824
3	chrA3.8841311	0	8376292
3	chrA3.12965199	0	14522910
3	chrA3.12916313	0	14563123
3	chrA3.34317330	0	19733123
3	chrA3.3016997	0	26264427
3	chrA3.2752857	0	26466115
3	chrA3.2030458	0	27053542
3	chrUn24.2402373	0	28731331
3	chrA3.47143286	0	40644018
3	chrA3.64551859	0	49083782
3	chrUn.58252861	0	50597787
3	chrUn.13969176	0	50647720
3	chrUn10.1446273	0	51092951
3	chrA3.72806050	0	53739949
3	chrA3.83044856	0	62109875
3	chrA3.87730202	0	65796813
3	chrA3.103239658	0	78814686
3	chrA3.104004295	0	79439065
3	chrA3.104388573	0	79758396
3	chrA3.106552056	0	81515399
3	chrUn17.3380271	0	88557738
3	chrA3.129230420	0	100336967
3	chrA3.137998172	0	107265979
3	chrA3.164877590	0	119827511
3	chrA3.142547092	0	129221268
3	chrA3.153530946	0	138027018
3	chrA3.155565607	0	139522481
4	chrUn25.1731291	0	438933
4	chrB1.17086632	0	16064503
4	chrB1.19113077	0	17637538
4	chrB1.23287239	0	21140566
4	chrB1.24284707	0	21947262
4	chrB1.27019860	0	24152050
4	chrB1.34930430	0	30361531
4	chrB1.39527254	0	32598305
4	chrB1.56834092	0	43060186
4	chrB1.37767871	0	47465395
4	chrB1.75734324	0	55177187
4	chrB1.76053372	0	55437052
4	chrUn15.10243251	0	63396077
4	chrUn15.10129760	0	63511502
4	chrUn15.8178135	0	65639715
4	chrUn15.7722890	0	66135053
4	chrB1.89977588	0	70658296
4	chrB1.93285453	0	73423303
4	chrB1.105604321	0	85311908
4	chrB1.111375985	0	90014587
4	chrB1.115886716	0	93767040
4	chrB1.121459931	0	98482089
4	chrB1.132966158	0	108213469
4	chrB1.133065189	0	108285060
4	chrB1.134402447	0	109407279
4	chrB1.137733404	0	112256124
4	chrB1.140965338	0	114930416
4	chrB1.150828043	0	123138667
4	chrB1.152569884	0	124619802
4	chrB1.159630769	0	130502214
4	chrB1.160715923	0	131385573
4	chrB1.161282625	0	131852108
4	chrB1.172887179	0	141433143
4	chrB1.173704201	0	142123264
4	chrB1.176322485	0	147390795
4	chrB1.184580971	0	154215004
4	chrB1.187466910	0	156667336
4	chrUn13.15665411	0	158591783
4	chrB1.190190050	0	164659769
4	chrB1.196751658	0	172451752
4	chrB1.196786498	0	172484366
4	chrB1.214347693	0	180915804
4	chrB1.212556965	0	182400009
4	chrB1.210581213	0	183978275
4	chrB1.205566524	0	187944352
4	chrB1.223304789	0	192942864
4	chrB1.220824741	0	195032065
4	chrB1.217152163	0	197911158
5	chrX.60976220	0	980548
5	chrX.61010749	0	998399
5	chrB2.37598395	0	12298954
5	chrB2.37393307	0	12695892
5	chrB2.16115725	0	15452960
5	chrB2.16934462	0	16121421
5	chrB2.22787018	0	19789827
5	chrB2.37795186	0	30694456
5	chrB2.38609088	0	31388809
5	chrB2.43559320	0	35154088
5	chrB2.44929653	0	36261467
5	chrB2.54993867	0	43999937
5	chrUn12.4603107	0	49714322
5	chrUn12.5609632	0	50742259
5	chrB2.68843977	0	54255799
5	chrUn12.13000632	0	65803824
5	chrB2.84685881	0	66525310
5	chrB2.84813531	0	66640059
5	chrB2.93985610	0	74169517
5	chrB2.97529192	0	77095018
5	chrB2.107078051	0	84983932
5	chrUn12.15011237	0	101976745
5	chrUn12.18172184	0	105125052
5	chrUn1.7712728	0	106528087
5	chrD3.100630493	0	117504930
5	chrD3.98957662	0	118341301
5	chrB2.142711252	0	123648793
5	chrB2.149256599	0	129096833
5	chrB2.149559662	0	129346247
5	chrB2.150226085	0	129873330
5	chrB2.153402718	0	132489753
5	chrB2.154660626	0	133535691
6	chrB3.193463	0	649207
6	chrB3.11923192	0	9118026
6	chrB3.12010804	0	9194074
6	chrB3.13809302	0	10602990
6	chrB3.24962374	0	19531753
6	chrB3.25977278	0	20344895
6	chrB3.47617114	0	38180631
6	chrB3.51976403	0	41408597
6	chrB3.52039296	0	41438434
6	chrB3.57961048	0	46090362
6	chrB3.59037614	0	46980906
6	chrB3.69168547	0	53575845
6	chrB3.75409413	0	64884029
6	chrUn.17913712	0	70649243
6	chrUn8.4611347	0	76328200
6	chrUn8.5365381	0	77126679
6	chrUn8.12187189	0	84130730
6	chrUn8.14315173	0	86315446
6	chrB3.101419557	0	92410415
6	chrB3.106337869	0	96539340
6	chrB3.106773136	0	96898334
6	chrB3.107033315	0	97118850
6	chrA1.256938663	0	104380078
6	chrB3.117155886	0	105615116
6	chrB3.123153117	0	110554827
6	chrB3.138593236	0	122773528
6	chrB3.142596509	0	126087081
6	chrB3.145895054	0	128871922
6	chrB3.150426995	0	132495933
6	chrB3.156922521	0	139285432
6	chrB3.157298909	0	139588606
6	chrB3.168397342	0	147152138
7	chrB4.9244315	0	7409370
7	chrB4.16270742	0	13069795
7	chrB4.21597461	0	17446790
7	chrB4.30250247	0	20206982
7	chrB4.39804123	0	29909541
7	chrUn27.305061	0	34592241
7	chrB4.45723739	0	37421693
7	chrB4.52502152	0	42962622
7	chrB4.67581129	0	54245145
7	chrB4.66616190	0	54314945
7	chrB4.66762212	0	54407978
7	chrB4.72139436	0	58834394
7	chrB4.74159304	0	60611083
7	chrB4.75514592	0	61761705
7	chrB4.100200260	0	81610740
7	chrF1.35736668	0	81979460
7	chrB4.102600287	0	84136613
7	chrB4.104599046	0	85782881
7	chrB4.111932719	0	91840846
7	chrB4.112422872	0	92238226
7	chrB4.112622762	0	92403439
7	chrB4.113848869	0	93383992
7	chrB4.117629361	0	96557564
7	chrB4.118810456	0	97544349
7	chrUn10.863637	0	99142975
7	chrB3.90268759	0	99495995
7	chrB3.92064856	0	100927036
7	chrUn.12810380	0	106511837
7	chrB4.128227588	0	109476412
7	chrB4.129046826	0	110211072
7	chrB4.131955745	0	112564631
7	chrUn.35495275	0	115167244
7	chrUn15.2149828	0	120494870
7	chrB4.149719524	0	131975236
7	chrB4.152796555	0	133709295
7	chrB4.156145977	0	136433787
7	chrB4.161862204	0	140907248
8	chrUn5.10586603	0	400240
8	chrC1.317253	0	1166606
8	chrC1.2297478	0	1798008
8	chrC1.5278463	0	4082544
8	chrC1.8681603	0	6622520
8	chrC1.16229761	0	12462008
8	chrC1.25025802	0	19440888
8	chrA1.290095521	0	21730346
8	chrC1.31065710	0	24088094
8	chrC1.33575416	0	36821822
8	chrC1.34209406	0	37277883
8	chrC1.53305246	0	46008765
8	chrC1.56468734	0	48531129
8	chrC1.64992070	0	56008653
8	chrC1.66277842	0	57146151
8	chrC1.67142606	0	57898850
8	chrC1.70093109	0	60364106
8	chrC1.76650597	0	65962954
8	chrC1.82150609	0	70483814
8	chrC1.84535773	0	72387694
8	chrC1.91153768	0	77833130
8	chrC1.92879864	0	79307347
8	chrC1.96830618	0	82502186
8	chrC1.101826934	0	86790759
8	chrC1.106610015	0	90863035
8	chrE3.73281032	0	94637397
8	chrE3.72553670	0	95192051
8	chrC1.111858474	0	99435462
8	chrC1.114289062	0	101348853
8	chrC1.118701606	0	104730081
8	chrUn.4321001	0	109865941
8	chrC1.123563036	0	110725641
8	chrC1.128263965	0	114395692
8	chrC1.130855796	0	116482175
8	chrUn.18386535	0	120946445
8	chrC1.142309178	0	125995787
8	chrC1.153559427	0	135109430
8	chrC1.154982830	0	136272231
8	chrUn36.3063394	0	152411822
8	chrC1.175968499	0	153998039
8	chrC1.184346220	0	164938061
8	chrC1.186018490	0	166315426
8	chrC1.197934547	0	180199784
8	chrC1.210678008	0	190799624
8	chrC1.215563251	0	194817007
8	chrC1.220190549	0	198621184
8	chrC1.221564635	0	199715067
8	chrC1.221597425	0	199740172
8	chrC1.223900200	0	200865179
8	chrC1.226300109	0	202787892
8	chrC1.234427467	0	208696495
8	chrC1.245674926	0	216802550
8	chrC1.251647709	0	221401258
9	chrC2.503998	0	1274459
9	chrC2.1863680	0	11038943
9	chrC2.27675752	0	22331763
9	chrC2.34502749	0	28041758
9	chrC2.40923843	0	33408499
9	chrC2.41206249	0	33637535
9	chrUn33.2190521	0	50614195
9	chrUn33.2786180	0	51225856
9	chrC2.65488374	0	54730290
9	chrC2.71091063	0	59452630
9	chrC2.71470876	0	59801889
9	chrC2.82004115	0	68320710
9	chrX.50924364	0	74624550
9	chrF2.6070486	0	75239461
9	chrUn.53474435	0	78794944
9	chrC2.92851822	0	81011830
9	DGKG2.229	0	81398935
9	chrC2.95408023	0	83035475
9	chrC2.95879672	0	83409214
9	chrC2.100425281	0	88188094
9	chrC2.100556083	0	88295654
9	chrC2.101244143	0	88892598
9	chrC2.104580898	0	91832933
9	chrC2.106041312	0	93046906
9	chrC2.106603987	0	93517648
9	chrC2.108280902	0	94943915
9	chrC2.121300726	0	105932601
9	chrC2.62649370	0	115142418
9	chrC2.61751546	0	115893062
9	chrUn23.946038	0	120950904
9	chrUn23.403963	0	121500276
9	chrC2.137131478	0	126371303
9	chrC2.147209368	0	134652113
9	chrC2.172591993	0	140677904
9	chrC2.151681343	0	145708026
9	chrC2.159901766	0	152094579
9	chrC2.165824973	0	155274020
9	chrUn20.51245	0	159153832
10	chrD1.5397071	0	4910200
10	chrD1.6300766	0	5552614
10	chrD1.9648983	0	8105309
10	chrD1.9868406	0	8292606
10	chrD1.12974901	0	10791902
10	chrD1.15197151	0	12622533
10	chrD1.20976562	0	17318594
10	chrD1.23742403	0	19550448
10	chrD1.25334031	0	21069289
10	chrA2.46174173	0	32452961
10	chrUn.61825817	0	32514650
10	chrD1.66609728	0	39043138
10	chrD1.69316001	0	41175511
10	chrD1.69891864	0	41635530
10	chrA3.169559394	0	42771970
10	chrD1.76484731	0	47191504
10	chrD1.77443048	0	48068690
10	chrD1.84761868	0	54057870
10	chrD1.94717975	0	61824992
10	chrD1.95170464	0	62141189
10	chrD1.95354992	0	62337974
10	chrD1.99459074	0	65321937
10	chrD1.104132230	0	69041017
10	chrD1.110235963	0	73796741
10	chrA1.212318185	0	74633305
10	chrD1.113758275	0	76321693
10	chrUn.33116623	0	77505311
10	chrUn.21646082	0	77613917
10	chrD1.140219907	0	100305705
10	chrD1.142076271	0	101241269
10	chrD1.146282275	0	106523951
10	chrD1.149348881	0	108843395
10	chrD1.153325330	0	111949378
11	chrUn26.6418551	0	767092
11	chrUn26.6458767	0	805808
11	chrD2.6089827	0	11577530
11	chrD2.20332100	0	22846743
11	chrD2.29518576	0	30155611
11	chrD2.29980619	0	30533883
11	chrD2.57611624	0	39452775
11	chrD2.54992345	0	41532072
11	chrD2.51000980	0	44763816
11	chrB1.181083795	0	45659999
11	chrUn28.43244	0	46256767
11	chrUn28.1195473	0	48837098
11	chrD2.74675586	0	49342679
11	chrD2.74095892	0	49794521
11	chrD2.72903432	0	50677603
11	chrD2.71164568	0	52018340
11	chrD2.76957148	0	55173745
11	chrD2.78789523	0	56639568
11	chrD2.82289910	0	59436450
11	chrD2.85065720	0	61543257
11	chrD2.86348747	0	62570881
11	chrD2.90072919	0	65548624
11	chrD2.90438453	0	65849430
11	chrD2.100988968	0	74376669
11	chrD2.112588465	0	83600733
12	chrD3.1355183	0	1793339
12	chrD3.1678962	0	2032897
12	chrD3.2701622	0	2785076
12	chrA1.169754207	0	12381344
12	chrD3.19961215	0	16252777
12	chrUn26.875667	0	18882420
12	chrD3.24823072	0	19867266
12	chrD3.27494991	0	20971920
12	chrD3.32167995	0	24348557
12	chrD3.49439994	0	31437565
12	chrD3.51800732	0	33332317
12	chrD3.53690931	0	34858638
12	chrD3.58788784	0	38897659
12	chrD3.61579159	0	41201092
12	chrD3.67217895	0	45347562
12	chrD3.67445681	0	45474728
12	chrD3.71356620	0	48687601
12	chrD3.73752873	0	50667291
12	chrD3.87387053	0	61845108
12	chrD3.89049716	0	63183892
12	chrD3.89208676	0	63319417
12	chrD3.48915001	0	69369686
12	chrD3.48954703	0	69402226
12	chrD3.103902712	0	73208481
12	chrD3.108400785	0	76826837
12	chrD3.108444463	0	76858153
12	chrD3.113647207	0	81012557
12	chrD3.115456936	0	82449021
12	chrD3.115808369	0	82736821
12	chrD3.118358921	0	84796753
12	chrD3.122068526	0	87810329
12	chrA2.153986320	0	89266057
12	chrD3.124023319	0	89420614
13	chrUn1.18366804	0	2603623
13	chrUn1.14966992	0	5977992
13	chrD4.3571014	0	9112443
13	chrD4.15468334	0	20597871
13	chrUn1.9920582	0	29661824
13	chrD4.31472601	0	38471174
13	chrD4.33300934	0	39948295
13	chrD4.40552792	0	45769048
13	chrD4.44874062	0	49303857
13	chrD4.48954473	0	52653548
13	chrD4.51934840	0	55018228
13	chrD4.53868754	0	56598733
13	chrD4.55695179	0	58097419
13	chrD4.56083890	0	58404910
13	chrD4.63724445	0	64196576
13	chrD4.73311994	0	72089436
13	chrD4.81090171	0	78411832
13	chrD4.102023975	0	83319210
13	chrD4.102625497	0	83801839
13	chrD4.103892646	0	84810685
13	chrD4.108157814	0	88114137
13	chrD4.108471516	0	88379064
14	chrD1.282310	0	131660
14	chrE1.790685	0	4883933
14	chrE1.4604006	0	7996759
14	chrE1.6356059	0	9325881
14	chrD3.8437079	0	12966558
14	chrUn.36838949	0	26085225
14	chrE1.56871736	0	27842004
14	chrUn9.6827182	0	45179938
14	chrUn9.7549944	0	45906232
14	chrE1.131013893	0	58349338
14	chrE1.131134367	0	58446404
15	chrE2.3516707	0	1701798
15	chrE2.6558328	0	3932284
15	chrE2.8127750	0	4790627
15	chrE2.7719033	0	4829294
15	chrE2.8946576	0	5568355
15	chrE2.15865644	0	11021078
15	chrE2.23730190	0	16808938
15	chrE2.30153832	0	21923816
15	chrE2.33894108	0	26642722
15	chrE2.41322022	0	32513578
15	chrE2.43732971	0	34178414
15	chrE2.44937544	0	35162497
15	chrE2.47354466	0	37156089
15	chrE2.50979532	0	40180703
15	chrE2.51317185	0	40462396
15	chrE2.53198554	0	41985196
15	chrE2.53752188	0	42395576
15	chrE2.57401326	0	45275346
15	chrE2.66040691	0	52330224
15	chrE2.72775580	0	57606102
15	chrE2.75597922	0	59647073
15	chrC1.9921884	0	61549161
16	chrE3.7510537	0	6467613
16	chrE3.13040995	0	10871870
16	chrE3.17687173	0	14761995
16	chrE3.33799549	0	18071455
16	chrE3.42458528	0	24770172
16	chrE3.57136561	0	33238340
16	chrE3.56852995	0	33468716
16	chrE3.67939502	0	37520561
17	chrUn38.12620507	0	190963
17	chrF1.22244027	0	20043342
17	chrF1.25332270	0	22531351
17	chrF1.31902058	0	27794608
17	chrF1.35628042	0	30837937
17	chrF1.41605235	0	35668130
17	chrF1.44860457	0	38473242
17	chrF1.45629045	0	39162155
17	chrF1.58061775	0	45072542
17	chrUn38.591644	0	45305925
17	chrUn38.6422727	0	52672001
17	chrF1.76176444	0	56350518
17	chrF1.82247354	0	59031609
17	chrF1.83379997	0	59936032
17	chrF1.92380757	0	61878116
17	chrUn38.11942277	0	66136144
17	chrF1.88112798	0	68562121
18	chrF2.3818592	0	4538616
18	chrUn.59086943	0	16849290
18	chrF2.28795516	0	24565649
18	chrF2.35262592	0	29915449
18	chrD1.79244290	0	35074576
18	chrF2.42416853	0	35861192
18	chrF2.44976334	0	38045064
18	chrF2.46235348	0	39054927
18	chrF2.50024015	0	42205458
18	chrD1.25209061	0	46682972
18	chrF2.55294255	0	48452502
18	chrF2.58214826	0	50858091
18	chrF2.58708948	0	51287833
18	chrF2.59010598	0	51527028
18	chrF2.63410291	0	55175439
18	chrF2.67540030	0	58645500
18	chrF2.72181237	0	62479637
18	chrF2.81724833	0	70122192
18	chrF2.88699704	0	75643273
18	chrF2.89133213	0	75977312
19	chrX.3557469	0	2590206
19	chrX.3616149	0	2619105
19	chrX.146065793	0	3364853
19	chrX.145957621	0	3406092
19	chrX.7228157	0	5975026
19	chrX.10560582	0	8610260
19	chrX.14872702	0	11924617
19	chrX.26018303	0	21336719
19	chrX.26573047	0	21768940
19	chrX.35309293	0	28512707
19	chrX.59204881	0	48117986
19	chrX.60587005	0	49567146
19	chrX.65126398	0	51228863
19	chrX.79183112	0	63805414
19	chrX.93356424	0	74673089
19	chrX.103613366	0	86911186
19	chrX.108556374	0	90819888
19	chrX.120004244	0	99238873
19	chrX.123641212	0	102090726
19	chrX.131770665	0	108641035
19	chrX.136122805	0	111863514
19	chrX.141025261	0	115433682
19	chrX.144203506	0	117902866
19	chrX.150955452	0	122106344
20	FCA630	0	11
20	chrA1.275307257	0	12
20	FCA735	0	13
20	FCA1422	0	21
20	FCA2375	0	26
20	FCA2478	0	27
20	chrB4.37269277	0	33
20	chrUn38.437687	0	34
20	chrD4.16645537	0	50
20	chrUn.70963018	0	56
20	chrUn26.9548559	0	114
20	chrA2.12872246	0	117
20	chrB2.36643983	0	204
20	chrB2.39631669	0	307
20	chrC1.34184833	0	356
20	chrD2.108181776	0	501
20	chrA1.181573411	0	629
20	chrD1.142679577	0	634
20	chrA1.151549939	0	647
20	Phen_IDUA_del1047-1049.1	0	693
