# Supplementary material for: Applications and efficiencies of the first cat 63K DNA array
Source: Sci Rep. 2018 May 4;8:7024. doi: 10.1038/s41598-018-25438-0 (PMC5935720; doi:10.1038/s41598-018-25438-0)
Supplement: Supplementary file 8 — Supplementary dataset 7 [file 41598_2018_25438_MOESM8_ESM.xls]

## Sheet: Supplemetary_data_file_7_SNPsMe
CHR	SNP	N
1	chrA1.8365877	14
1	chrA1.12923024	42
1	chrA1.15598352	10
1	chrA1.73464781	23
1	chrA1.96144506	36
1	chrUn11.259849	10
1	chrUn11.1175135	9
1	chrA1.123745701	29
1	chrA1.122813463	21
1	chrA1.143018472	9
1	chrA1.144045369	50
1	chrA1.148129673	18
1	chrA1.167739928	26
1	chrA1.173579589	33
1	chrA1.177426008	12
1	chrA1.191713092	14
1	chrA1.248008485	9
2	chrUn.66096241	12
2	chrA2.39244075	57
2	chrA2.51231875	59
2	chrA2.52883210	20
2	chrA2.53730645	17
2	chrA2.55056387	21
2	chrA2.59954769	10
2	chrA2.66060560	23
2	chrA2.133452339	10
2	chrA2.159305945	15
2	chrA2.176464569	10
2	chrA2.187575982	17
2	chrA2.190324870	58
2	chrA2.191286425	22
2	chrA2.193531267	25
2	chrUn16.9151174	10
2	chrUn16.2448125	15
2	chrA2.213229082	32
3	chrA3.39195906	21
3	chrA3.94973423	55
3	chrF2.60205353	22
3	chrA3.131861759	27
3	chrA3.171470364	28
4	chrB1.22418808	9
4	chrB1.29923332	48
4	chrUn16.11917147	10
4	chrB1.57661925	42
4	chrB1.100292775	36
4	chrB1.120378267	31
4	chrB1.159538804	11
4	chrB1.169441083	9
4	chrB1.209176524	10
4	chrB1.217075429	25
4	chrB1.194437023	28
5	chrB2.11609329	26
5	chrB2.14667075	14
5	chrB2.15251295	14
5	chrB2.23398383	9
5	chrB2.32144964	32
5	chrB2.67295200	10
5	chrUn12.11266171	9
5	chrB2.84622105	21
5	chrB2.107350761	51
5	chrX.58567678	15
5	chrB2.141915881	41
5	chrB2.160587056	11
6	chrB3.16351366	39
6	chrB3.20060658	52
6	chrUn3.10456324	46
6	chrUn.5079145	27
6	chrUn30.7366341	14
6	chrB3.62659884	12
6	chrB3.80817984	9
6	chrUn8.6661349	15
6	chrX.12657431	16
6	chrB3.109833313	14
6	chrB3.129230408	32
6	chrB3.143131713	58
7	chrA3.161001125	9
7	chrB4.38063221	22
7	chrB4.26555229	33
7	chrB4.39804123	19
7	chrUn.5038891	22
7	chrB4.53606400	17
7	chrB4.66588506	19
7	chrB4.67034612	12
7	chrB4.89549510	56
7	chrB4.107333358	39
7	chrB4.119003742	48
7	chrB4.139167093	35
8	chrC1.28050110	54
8	chrC1.39574057	44
8	chrC1.85671796	52
8	chrC1.86742162	21
8	chrC1.89545928	21
8	chrC1.104665053	11
8	chrX.94745184	21
8	chrC1.110296426	49
8	chrX.84068345	12
8	chrC1.123611444	13
8	chrC1.134111430	30
8	chrC1.141576686	23
8	chrC1.150256030	28
8	chrC1.150831325	15
8	chrC1.158863345	10
8	chrC1.164862815	54
8	chrUn36.3376991	15
8	chrC1.197689504	15
8	chrC1.220266134	60
8	chrC1.230605391	12
8	chrC1.231615160	14
8	chrC1.239418668	48
9	chrC2.8573402	16
9	chrC2.14931965	68
9	chrC2.20877053	13
9	chrC2.23970187	9
9	chrC2.30723660	42
9	chrC2.36926338	12
9	chrC2.41085003	33
9	chrC2.44970073	38
9	chrC2.68244103	14
9	chrUn34.6214727	9
9	chrC2.114452168	10
9	chrC2.115759061	22
9	chrC2.116265039	32
9	chrC2.119566957	22
9	chrC2.133014246	11
9	chrC2.174370145	21
9	chrC2.173321757	29
9	chrC2.167911297	37
10	chrD1.1697498	52
10	chrD1.2547570	13
10	chrUn.33462101	20
10	chrD1.12518785	31
10	chrD1.12974901	13
10	chrD1.24779665	54
10	chrD1.64306094	10
10	chrD1.68507322	14
10	chrD1.82979801	18
10	chrD1.130419810	33
10	chrD1.152604790	52
10	chrD1.153185927	60
11	chrUn26.6418551	13
11	chrUn26.6458767	13
11	chrUn26.6511975	14
11	chrUn26.7980490	15
11	chrUn26.11237862	14
11	chrUn26.11961334	11
11	chrUn4.60661	10
11	chrD2.15919980	9
11	chrD2.27734465	11
11	chrD2.74856123	15
11	chrD2.70765606	33
11	chrD2.92286653	10
11	chrD2.98206206	10
11	chrD2.99932611	25
11	chrD2.108447947	39
11	chrD2.117533919	49
12	chrD3.203981	14
12	chrUn26.5682240	15
12	chrX.142239490	51
12	chrD3.74416969	36
12	chrD3.111687804	13
13	chrUn1.19625218	60
13	chrUn1.17980930	20
13	chrD4.6238410	34
13	chrD4.6031337	38
13	chrUn1.12763450	9
13	chrD4.10100578	9
13	chrD4.58029362	26
13	chrD4.59813658	48
13	chrD4.67991302	16
13	chrD4.69925702	41
13	chrD4.74183363	19
13	chrD4.102625497	11
13	chrD4.113584092	58
13	chrD4.113644514	10
13	chrD4.113918235	29
13	chrD4.116345328	31
14	chrE1.7435867	10
14	chrE1.55734241	48
15	chrE2.9413596	10
15	chrE2.18880219	9
15	chrE2.28415957	13
15	chrE2.40880182	22
15	chrE2.43699600	41
15	chrE2.50876891	12
15	chrE2.56622689	21
15	chrE2.62118697	18
15	chrE2.62567492	44
15	chrE2.65357994	25
16	chrE3.7510537	10
16	chrE3.9701644	48
16	chrE3.63467346	37
17	chrUn38.12453695	16
17	chrF1.17940676	24
17	chrUn38.3636541	19
17	chrF1.91833614	12
17	chrUn38.10996539	59
17	chrF1.84265270	23
18	chrF2.15141344	31
18	chrX.69312821	15
18	chrF2.24194619	48
18	chrF2.28795516	11
18	chrF2.31616939	10
18	chrF2.61175990	49
18	chrF2.77873551	35
20	chrA1.275307257	18
20	chrUn26.9381579	22
20	chrUn.76124261	20
20	chrC2.16516823	12
20	chrUn24.2377311	36
20	chrB2.36617022	47
20	chrX.48124973	13
20	chrB3.46382375	13
20	chrUn30.2864606	13
20	chrX.78229226	12
20	chrX.85866007	12
20	chrUn.79981718	20
20	chrX.88012419	12
20	chrX.74335557	12
20	chrX.90139710	15
20	chrX.80087763	12
20	chrX.80129742	12
20	chrX.101375337	20
20	chrX.112935786	27
20	chrX.112967853	29
20	chrX.125010806	11
20	chrX.125593933	11
20	chrX.136493172	9
20	chrX.156491579	19
20	chrX.154275906	21
X	chrX.94493109	12
X	chrX.94549794	14
X	chrX.136553621	21
