# Supplementary material for: Applications and efficiencies of the first cat 63K DNA array
Source: Sci Rep. 2018 May 4;8:7024. doi: 10.1038/s41598-018-25438-0 (PMC5935720; doi:10.1038/s41598-018-25438-0)
Supplement: Supplementary file 9 — Supplementary dataset 8 [file 41598_2018_25438_MOESM9_ESM.xls]

## Sheet: Supplemetary_data_file_8_XsnpsH
x	freq
chrA1.51158945	16
chrC1.90233719	8
chrUn.13631824	11
chrUn.32166647	24
chrUn.44950412	7
chrUn.65020536	28
chrX.1067156	28
chrX.115864875	26
chrX.115894372	19
chrX.115934606	21
chrX.115959151	13
chrX.115991704	27
chrX.116040333	10
chrX.116064314	29
chrX.116091667	28
chrX.116126350	27
chrX.116170592	26
chrX.116223349	6
chrX.116260900	28
chrX.116304937	21
chrX.116403641	22
chrX.118442995	6
chrX.1339998	18
chrX.135192827	26
chrX.135313692	32
chrX.137582760	9
chrX.1397045	11
chrX.140764688	15
chrX.145183848	19
chrX.145184018	18
chrX.145242478	17
chrX.145293995	14
chrX.145351412	12
chrX.145578414	8
chrX.145662492	27
chrX.145823108	26
chrX.145957621	9
chrX.145997534	12
chrX.146224175	17
chrX.146251742	28
chrX.146522769	7
chrX.146587024	6
chrX.146621455	14
chrX.146804189	16
chrX.146811203	24
chrX.146876242	28
chrX.1490774	20
chrX.1514824	29
chrX.157577155	23
chrX.157642676	16
chrX.1602889	18
chrX.1675608	15
chrX.1766678	25
chrX.1796295	30
chrX.1896433	16
chrX.1951155	25
chrX.2001832	10
chrX.2042570	28
chrX.2127620	19
chrX.2342908	6
chrX.2404528	27
chrX.24422863	50
chrX.2466275	32
chrX.2510179	35
chrX.2513182	23
chrX.2608678	19
chrX.2677155	25
chrX.2731446	19
chrX.2756805	26
chrX.2769288	25
chrX.2815842	20
chrX.2888485	16
chrX.3128605	8
chrX.3181991	19
chrX.3207804	34
chrX.3321173	27
chrX.334790	26
chrX.3352021	28
chrX.3397200	28
chrX.3432879	23
chrX.3497513	32
chrX.3557469	13
chrX.3616149	8
chrX.3693766	23
chrX.3751068	22
chrX.3785913	26
chrX.3859197	28
chrX.3886550	14
chrX.3934395	30
chrX.4014853	28
chrX.4109709	11
chrX.4182754	18
chrX.4334892	6
chrX.4435010	15
chrX.4506194	16
chrX.4654677	10
chrX.4821566	29
chrX.4879747	26
chrX.4908893	16
chrX.5040147	23
chrX.5155507	24
chrX.5248547	25
chrX.5289052	11
chrX.529603	26
chrX.5316409	20
chrX.5340876	28
chrX.5390769	6
chrX.5621921	26
chrX.5661715	26
chrX.5665047	25
chrX.5674460	26
chrX.5721929	11
chrX.5819910	15
chrX.594236	21
chrX.5945863	10
chrX.5985165	13
chrX.6015897	21
chrX.6040657	19
chrX.6068050	21
chrX.6177208	8
chrX.6232115	30
chrX.6264831	14
chrX.6319994	17
chrX.6347474	10
chrX.6379346	17
chrX.6421339	15
chrX.6518744	27
chrX.6624966	9
chrX.6668606	9
chrX.670833	20
chrX.6794054	19
chrX.6846401	25
chrX.6983600	28
chrX.7043663	8
chrX.7080902	24
chrX.7124749	16
chrX.7153311	19
chrX.715821	22
chrX.7228157	8
chrX.7268874	18
chrX.7389603	23
chrX.7405112	20
chrX.7415093	27
chrX.7472418	25
chrX.7612533	13
chrX.7684689	23
chrX.7725233	22
chrX.7770744	23
chrX.777744	10
chrX.7904028	21
chrX.7958284	51
chrX.8025645	41
chrX.8056544	18
chrX.8108783	17
chrX.8151691	46
chrX.865071	19
chrX.87975274	11
chrX.88417606	24
chrX.917984	28
chrX.94834403	9
