# Supplementary material for: Applications and efficiencies of the first cat 63K DNA array
Source: Sci Rep. 2018 May 4;8:7024. doi: 10.1038/s41598-018-25438-0 (PMC5935720; doi:10.1038/s41598-018-25438-0)
Supplement: Supplementary file 10 — Supplementary dataset 9 [file 41598_2018_25438_MOESM10_ESM.xls]

## Sheet: Supplemetary_data_file_9_SNPs_M
CHR	SNP	A1	A2	MAF	NCHROBS
1	chrB2.38841177	A	G	0.1527	3988
1	chrF1.9924362	A	G	0.007004	3998
1	chrF1.9951093	A	G	0.1349	3936
1	chrUn25.752120	A	C	0.1502	3982
1	chrUn25.750549	G	A	0.008982	4008
1	chrUn.30270861	A	G	0.4925	3996
1	chrUn25.667495	A	G	0.4965	3970
1	chrUn25.616156	G	A	0.1495	3966
1	chrUn25.568974	A	G	0.155	3916
1	chrUn25.527026	A	G	0.05778	3998
1	chrUn25.493681	G	A	0.2651	4006
1	chrUn25.431045	A	G	0.2033	4000
1	chrA1.510	A	G	0.006569	3958
1	chrA1.1424	A	G	0.007746	4002
1	chrA1.42510	A	G	0.1407	3916
1	chrA1.54976	G	A	0.0009975	4010
1	chrA1.92333	C	A	0.007534	3982
1	chrA1.122945	C	A	0.08296	3966
1	chrA1.148974	C	A	0.1199	3996
1	chrA1.250158	A	G	0.0002494	4010
1	chrA1.250256	A	G	0.3588	3986
1	chrA1.312479	G	A	0.008987	4006
1	chrA1.340563	C	A	0.4284	3978
1	chrA1.400434	A	G	0.1152	3672
1	chrA1.429374	G	A	0.4735	3998
1	chrA1.469151	G	A	0.1064	3996
1	chrA1.494220	G	A	0.2558	3984
1	chrA1.555592	A	C	0.164	4006
1	chrA1.598987	G	A	0.1202	3984
1	chrA1.634207	G	A	0.1901	4004
1	chrA1.679019	G	A	0.1366	3982
1	chrA1.798745	A	G	0.1375	4000
1	chrA1.896017	G	A	0.007261	3994
1	chrA1.922663	G	A	0.006808	3966
1	chrA1.1102797	A	G	0.1329	3988
1	chrA1.1131271	A	G	0.2518	3988
1	chrA1.1172692	A	G	0.1451	3880
1	chrA1.1233125	G	A	0.09132	4008
1	chrA1.1261019	G	A	0.01297	4010
1	chrA1.1286685	A	G	0.08012	3994
1	chrA1.1324146	G	A	0.4405	4002
1	chrA1.1361289	A	G	0.09111	4006
1	chrA1.1398935	C	A	0.1236	4006
1	chrA1.1443742	G	A	0.1017	4000
1	chrA1.1472115	A	C	0.3152	3918
1	chrA1.1524078	G	A	0.2278	3994
1	chrA1.1556012	A	G	0.3258	4008
1	chrA1.1585757	G	A	0.09905	4008
1	chrA1.1631184	G	A	0.1488	3958
1	chrA1.1663585	A	G	0.3287	3998
1	chrA1.1691780	A	G	0.1293	4006
1	chrA1.1725465	G	A	0.07942	4004
1	chrA1.1770136	A	G	0.2707	3960
1	chrA1.1797295	G	A	0.2044	3894
1	chrA1.1824728	C	A	0.2267	3944
1	chrA1.1858910	A	G	0.07821	4002
1	chrA1.1933017	A	G	0.07919	3940
1	chrA1.1979826	C	A	0.3025	4000
1	chrA1.1990664	0	A	0	4010
1	chrA1.2045394	A	G	0.1665	4006
1	chrA1.2074489	C	A	0.4215	3998
1	chrA1.2106604	A	C	0.07161	4008
1	chrA1.2160541	G	A	0.4975	4004
1	chrA1.2193897	G	A	0.2405	4000
1	chrA1.2312039	G	A	0.2391	3936
1	chrA1.2355987	G	A	0.06989	3992
1	chrA1.2370213	C	A	0.1423	3998
1	chrA1.2391496	G	A	0.06072	4002
1	chrA1.2415170	G	A	0.292	3972
1	chrA1.2442947	C	A	0.2138	3990
1	chrA1.2499651	A	G	0.2085	3966
1	chrA1.2525096	C	A	0.03771	4004
1	chrA1.2577629	A	G	0.4162	3998
1	chrA1.2610157	G	A	0.2148	4008
1	chrA1.2654293	A	G	0.01942	3966
1	chrA1.2678604	A	G	0.1375	3948
1	chrA1.2715003	G	A	0.1796	4008
1	chrA1.2740713	G	A	0.2129	4006
1	chrA1.2804153	G	A	0.09036	4006
1	chrA1.2836982	C	A	0.488	3990
1	chrA1.2869275	C	A	0.02799	3930
1	chrA1.2941219	A	G	0.08872	3990
1	chrE1.49753030	A	G	0.1768	3932
1	chrA1.3023037	G	A	0.4458	3964
1	chrA1.3072956	A	G	0.002994	4008
1	chrA1.3122365	G	A	0.3262	3998
1	chrA1.3160629	A	C	0.3239	4004
1	chrA1.3265160	A	G	0.4029	3984
1	chrA1.3289543	A	G	0.315	4006
1	chrA1.3325128	A	G	0.1284	4002
1	chrA1.3391085	A	G	0.04823	4002
1	chrC2.69855075	A	G	0.4037	3832
1	chrA1.3430023	A	G	0.02121	4008
1	chrA1.3473131	A	G	0.3934	3976
1	chrA1.3515326	C	A	0.0313	3994
1	chrA1.3548553	A	C	0.03491	4010
1	chrA1.3623149	G	A	0.066	4000
1	chrA1.3650815	A	G	0.1088	3942
1	chrA1.3704885	G	A	0.04725	4000
1	chrUn.69423714	G	A	0.1334	4004
1	chrA1.3784308	G	A	0.1949	3992
1	chrA1.3817793	G	A	0.1382	3964
1	chrA1.3871447	G	A	0.3392	3980
1	chrA1.3905507	A	G	0.1796	3992
1	chrA1.3963456	A	G	0.3769	3998
1	chrA1.4023068	A	G	0.3372	3864
1	chrA1.4082750	G	A	0.2367	3996
1	chrA1.4115882	A	G	0.2779	3994
1	chrA1.4176004	G	A	0.4885	3994
1	chrA1.4219010	A	G	0.07733	3944
1	chrA1.4321552	G	A	0.03666	4010
1	chrA1.4453945	G	A	0.059	3966
1	chrA1.4470894	C	A	0.2455	3992
1	chrA1.4502324	G	A	0.4722	3994
1	chrA1.4634611	A	G	0.4331	4004
1	chrA1.4662669	A	G	0.3694	4006
1	chrA1.4687662	G	A	0.242	4004
1	chrA1.4723710	G	A	0.2165	4004
1	chrA1.4749399	A	G	0.02961	3952
1	chrA1.4792243	C	A	0.3073	4002
1	chrA1.4847040	A	G	0.3241	3986
1	chrA1.4893438	A	G	0.051	4000
1	chrA1.4936045	G	A	0.4534	3990
1	chrA1.4972352	G	A	0.3805	3990
1	chrA1.5016258	A	G	0.4528	4002
1	chrB4.96106165	G	A	0.4066	3974
1	chrA1.5078242	A	G	0.1927	3996
1	chrA1.5105032	A	G	0.418	3990
1	chrA1.5129364	A	G	0.09486	4006
1	chrA1.5154945	A	G	0.3494	3998
1	chrA1.5311418	0	G	0	4008
1	chrA1.5312371	A	G	0.4522	3994
1	chrA1.5387749	A	C	0.287	3990
1	chrA1.5437224	A	G	0.158	3868
1	chrA1.5509185	A	C	0.2691	3998
1	chrA1.5562572	A	G	0.4051	3992
1	chrA1.5595106	G	A	0.033	4000
1	chrA1.5641418	A	G	0.1026	3978
1	chrA1.5676274	G	A	0.4408	3988
1	chrA1.5705965	A	G	0.2972	4004
1	chrA1.5742442	G	A	0.4562	3996
1	chrA1.5857801	A	G	0.496	3994
1	chrA1.5887306	G	A	0.06475	4000
1	chrA1.5937649	G	A	0.08728	4010
1	chrA1.5964891	A	G	0.2913	4000
1	chrA1.6033499	G	A	0.4484	3992
1	chrA1.6086153	A	G	0.2626	3994
1	chrA1.6126994	A	G	0.3914	4006
1	chrA1.6148397	A	G	0.1823	3994
1	chrA1.6181578	A	G	0.06019	4004
1	chrA1.6232626	A	C	0.3007	4004
1	chrA1.6286370	G	A	0.03235	3864
1	chrA1.6352166	A	G	0.2799	4002
1	chrA1.6416597	A	G	0.1295	3960
1	chrA1.6484073	A	G	0.1499	3970
1	chrA1.6545872	G	A	0.4823	4004
1	chrA1.6615611	A	C	0.25	3960
1	chrA1.6672338	A	G	0.1638	4004
1	chrA1.6745792	A	G	0.03734	3990
1	chrA1.6779521	G	A	0.1674	4002
1	chrA1.6836338	G	A	0.4329	3978
1	chrA1.6876883	G	A	0.02147	4006
1	chrA1.6948480	A	G	0.1219	4004
1	chrA1.6979881	A	G	0.3577	3950
1	chrA1.7020461	A	G	0.0205	4000
1	chrA1.7095286	G	A	0.3533	3994
1	chrA1.7150132	G	A	0.1199	4002
1	chrA1.7188078	A	G	0.4117	3996
1	chrA1.7255217	A	G	0.1719	4008
1	chrA1.7302740	A	G	0.04516	4008
1	chrA1.7345593	A	G	0.4475	4000
1	chrA1.7421517	A	G	0.1479	4004
1	chrA1.7474342	C	A	0.3149	4004
1	chrA1.7541562	G	A	0.0493	3996
1	chrA1.7603212	A	G	0.02376	3998
1	chrA1.7634348	G	A	0.07107	3996
1	chrE2.64362996	A	G	0.08797	3922
1	chrA1.7668488	A	G	0.2874	3980
1	chrA1.7725885	G	A	0.2338	3990
1	chrA1.7754428	A	G	0.2996	4006
1	chrA1.7798914	A	G	0.3968	3992
1	chrA1.7870998	A	G	0.2854	3998
1	chrA1.7872697	A	G	0.2878	4006
1	chrA1.7901306	G	A	0.1016	3996
1	chrA1.7949860	A	G	0.3236	3996
1	chrA1.7983292	A	C	0.05561	3992
1	chrA1.8035034	A	G	0.1987	3996
1	chrA1.8090479	G	A	0.01248	3846
1	chrA1.8159906	G	A	0.2609	4002
1	chrA1.8217964	A	G	0.143	4008
1	chrA1.8242135	G	A	0.4096	3992
1	chrA1.8242358	A	G	0.1308	3998
1	chrA1.8286650	A	G	0.2916	3968
1	chrA1.8317210	A	G	0.0758	3984
1	chrA1.8341233	A	G	0.1742	4006
1	chrA1.8397936	A	G	0.1997	4002
1	chrA1.8454439	A	G	0.1621	3972
1	chrA1.8510958	A	C	0.1682	4006
1	chrA1.8535989	A	G	0.02227	3996
1	chrA1.8566085	C	A	0.2112	4006
1	chrA2.184496152	G	A	0.3113	3964
1	chrA1.8606232	A	G	0.2621	4006
1	chrA1.8645803	A	G	0.387	4008
1	chrA1.8692656	A	G	0.02547	4004
1	chrA1.8713947	A	C	0.3726	4010
1	chrA1.8750166	G	A	0.3038	3956
1	chrA1.8787085	A	C	0.2866	4002
1	chrA1.8821903	A	C	0.2408	4000
1	chrA1.8890441	A	C	0.04398	4002
1	chrA1.8920899	C	A	0.1723	4004
1	chrA1.8997597	A	G	0.135	4000
1	chrA1.9064399	G	A	0.1287	4010
1	chrA1.9140650	G	A	0.1018	4006
1	chrA1.9175995	A	G	0.3568	4002
1	chrA1.9207813	G	A	0.3578	4002
1	chrA1.9394240	A	G	0.2558	3980
1	chrA1.9424374	A	G	0.245	4004
1	chrA1.9476535	A	G	0.3807	3998
1	chrA1.9533305	A	C	0.1522	4008
1	chrA1.9557128	A	G	0.03206	3992
1	chrA1.9607149	A	G	0.2011	3974
1	chrA1.9686934	G	A	0.4825	3994
1	chrA1.9983432	G	A	0.4081	3916
1	chrA1.10035653	A	G	0.311	3978
1	chrA1.10104226	A	C	0.354	3992
1	chrA1.10140449	A	G	0.3974	3986
1	chrA1.10197880	A	G	0.2946	3998
1	chrA1.10224538	A	G	0.03473	4002
1	chrA1.10318479	C	A	0.1391	4004
1	chrA1.10372133	A	G	0.458	4002
1	chrA1.10520580	G	A	0.2574	3990
1	chrA1.10562822	G	A	0.4897	3994
1	chrA1.10600511	C	A	0.472	3996
1	chrA1.10624458	G	A	0.2455	4008
1	chrA1.10657476	G	A	0.1254	3996
1	chrA1.10686185	A	G	0.3433	4008
1	chrA1.10713572	C	A	0.2581	4002
1	chrA1.10729136	A	G	0.08636	3960
1	chrA1.10730203	A	G	0.05396	3688
1	chrA1.10762684	A	G	0.0641	3994
1	chrA1.10789507	G	A	0.1897	4002
1	chrA1.10861445	A	G	0.07585	4008
1	chrA1.10899821	A	G	0.07388	3912
1	chrA1.10962936	G	A	0.1541	3972
1	chrA1.11026272	C	A	0.3398	4002
1	chrA1.11045664	0	G	0	4010
1	chrA1.11070512	G	A	0.0473	3996
1	chrA1.11076567	A	G	0.3573	4000
1	chrA1.11136218	C	A	0.4149	3960
1	chrA1.11174809	A	G	0.2144	3998
1	chrA1.11215307	A	G	0.1247	4002
1	chrA1.11241533	A	G	0.1471	3930
1	chrA1.11293302	A	G	0.001996	4008
1	chrA1.11384403	G	A	0.2607	3978
1	chrA1.11418449	G	A	0.1384	3996
1	chrUn.48497963	A	G	0.1557	3988
1	chrA1.11475511	G	A	0.1486	4004
1	chrA1.11500184	G	A	0.1262	3892
1	chrA1.11552849	G	A	0.4555	3974
1	chrA1.11598808	C	A	0.1547	4002
1	chrA1.11670001	A	G	0.235	3996
1	chrA1.11734485	A	G	0.01048	4008
1	chrA1.11801605	A	G	0.4173	4004
1	chrA1.11850743	A	G	0.1135	3966
1	chrA1.11874734	G	A	0.1346	4004
1	chrA1.11899919	A	C	0.2173	4008
1	chrA1.11979103	C	A	0.1977	4000
1	chrA1.12021454	A	G	0.4213	4002
1	chrA1.12050306	A	G	0.07332	3996
1	chrA1.12087686	A	G	0.4704	3948
1	chrA1.12125625	G	A	0.08333	3996
1	chrA1.12160853	A	G	0.007844	3952
1	chrA1.12212832	A	G	0.2445	4004
1	chrA1.12274369	A	G	0.2927	4004
1	chrA1.12317851	G	A	0.1893	4004
1	chrA1.12372928	C	A	0.1596	4010
1	chrA1.12407641	A	G	0.1278	4006
1	chrA1.12467435	G	A	0.1485	4008
1	chrA1.12557442	G	A	0.1911	3998
1	chrA1.12588199	A	G	0.4023	4002
1	chrA1.12642007	G	A	0.1224	3946
1	chrA1.12785848	C	A	0.3471	3996
1	chrA1.12830332	A	G	0.1692	3978
1	chrA1.12856275	A	G	0.3141	3980
1	chrA1.9752448	A	G	0.2518	3988
1	chrA1.9781826	G	A	0.1254	4002
1	chrA1.9839157	A	G	0.165	3902
1	chrA1.9873922	A	G	0.08518	3980
1	chrA1.9903008	A	G	0.1897	3996
1	chrA1.9937963	A	G	0.2369	4002
1	chrA1.12923024	C	A	0.2621	3922
1	chrA1.12943954	G	A	0.002024	3952
1	chrA1.12954788	A	G	0.1011	4004
1	chrA1.12991652	A	G	0.03646	3840
1	chrA1.13024154	G	A	0.4532	3914
1	chrUn.13939953	G	A	0.4368	4006
1	chrA1.13073161	A	C	0.179	3838
1	chrA1.13116339	A	G	0.2415	4000
1	chrA1.13164915	A	G	0.007984	4008
1	chrA1.13256684	A	G	0.3828	4002
1	chrA1.13283182	A	G	0.2026	3998
1	chrA1.13353050	C	A	0.1655	3994
1	chrA1.13398149	G	A	0.437	4002
1	chrA1.13442894	A	G	0.4005	3948
1	chrA1.13497886	G	A	0.06675	4000
1	chrA1.13541741	A	G	0.4972	3988
1	chrA1.13572163	A	G	0.3273	3990
1	chrA1.13609810	A	G	0.1697	4002
1	chrA1.13653749	G	A	0.1105	3982
1	chrA1.13701647	A	G	0.1814	3996
1	chrA1.13753159	A	G	0.2455	4004
1	chrA1.13800563	G	A	0.4331	4006
1	chrA1.13846676	A	G	0.3125	3942
1	chrA1.13876652	A	G	0.4859	3980
1	chrA1.13916615	G	A	0.2095	3990
1	chrA1.13951769	A	G	0.218	4000
1	chrA1.13995104	G	A	0.07837	3994
1	chrA1.14025631	0	G	0	4008
1	chrA1.14076047	A	G	0.08136	3970
1	chrA1.14109029	G	A	0.1229	3996
1	chrA1.14187487	A	G	0.1073	3942
1	chrA1.14232601	G	A	0.04345	3936
1	chrA1.14315351	G	A	0.1628	3924
1	chrA1.14342550	A	G	0.04971	3842
1	chrA1.14390311	G	A	0.07018	4004
1	chrA1.14429414	A	G	0.3705	4000
1	chrA1.14475586	G	A	0.1921	3926
1	chrA1.14510160	G	A	0.384	4008
1	chrA1.14546925	G	A	0.07846	4002
1	chrA1.14572954	A	G	0.08063	4006
1	chrA1.14621540	A	C	0.07385	4008
1	chrA1.14709342	A	G	0.1883	4000
1	chrA1.14741159	G	A	0.1522	4000
1	chrA1.14795534	G	A	0.02423	4004
1	chrA1.14836170	C	A	0.1967	3996
1	chrA1.14875287	A	C	0.2844	3998
1	chrA1.14901873	A	C	0.1291	4006
1	chrA1.14927950	G	A	0.243	3992
1	chrA1.14976851	A	G	0.04002	3998
1	chrA1.15002736	A	G	0.488	4000
1	chrA1.15045382	G	A	0.1591	3998
1	chrA1.15081309	G	A	0.1583	4006
1	chrA1.15111432	G	A	0.1434	4010
1	chrA1.15172550	A	C	0.05809	3994
1	chrUn.78831235	G	A	0.1794	4002
1	chrA1.15211378	A	G	0.1079	3984
1	chrA1.15245147	A	G	0.3308	3640
1	chrA1.15311103	G	A	0.06262	4008
1	chrA1.15367332	A	G	0.2455	3902
1	chrA1.15413408	A	G	0.3877	3874
1	chrA1.15527226	C	A	0.2411	3990
1	chrA1.15552359	A	G	0.1406	3990
1	chrA1.15595890	A	G	0.1687	4002
1	chrA1.15598352	A	C	0.1477	4002
1	chrA1.15671363	C	A	0.1768	4004
1	chrA1.15715980	A	G	0.04589	4010
1	chrA1.15716044	A	G	0.3638	4010
1	chrA1.15752352	G	A	0.01402	3994
1	chrA1.15779930	G	A	0.004995	4004
1	chrA1.15805763	G	A	0.004738	4010
1	chrA1.15866664	G	A	0.02893	4010
1	chrA1.15901890	A	G	0.1311	4006
1	chrA1.15963118	A	G	0.2252	4000
1	chrA1.16019880	G	A	0.4798	3920
1	chrA1.16054671	A	G	0.1015	3922
1	chrA1.16055412	A	G	0.2617	4004
1	chrA1.16116982	A	G	0.07963	4006
1	chrA1.16151517	G	A	0.09294	3992
1	chrA1.16197816	C	A	0.1646	4004
1	chrA1.16225362	G	A	0.1124	3994
1	chrA1.16305751	A	G	0.2005	3976
1	chrA1.16368820	G	A	0.4936	3916
1	chrA1.16410795	A	G	0.2501	3882
1	chrA1.16458668	A	G	0.3643	3988
1	chrA1.16500852	A	G	0.266	3996
1	chrA1.16542159	G	A	0.033	4000
1	chrA1.16645920	A	G	0.2133	3990
1	chrA1.16681608	C	A	0.0208	3846
1	chrA1.16718239	A	C	0.4394	3930
1	chrA1.16802269	A	G	0.05686	4010
1	chrA1.16834743	G	A	0.4714	3880
1	chrA1.16871535	G	A	0.01672	4008
1	chrA1.16925164	A	G	0.2273	4004
1	chrA1.16958037	A	G	0.3857	3988
1	chrA1.16995065	A	C	0.1608	3986
1	chrA1.17041066	G	A	0.3799	3890
1	chrA1.17089062	A	G	0.1859	3986
1	chrA1.17143021	A	G	0.1845	4006
1	chrA1.17167039	A	G	0.003244	4008
1	chrA1.17194248	A	C	0.07704	3816
1	chrA1.17230200	A	G	0.002746	4006
1	chrA1.17265077	A	G	0.02099	4002
1	chrA1.17299670	G	A	0.4334	3902
1	chrA1.17350905	A	G	0.01452	3856
1	chrA1.17375163	G	A	0.3683	4008
1	chrA1.17404580	A	G	0.4713	4002
1	chrA1.17428530	A	G	0.3834	3962
1	chrA1.17470228	A	G	0.4702	3998
1	chrA1.17494876	A	G	0.01543	3888
1	chrA1.17516380	A	G	0.4975	4004
1	chrA1.17595430	G	A	0.05253	3998
1	chrA1.17626468	G	A	0.08689	3982
1	chrA1.17673075	G	A	0.4706	3978
1	chrA1.17705921	G	A	0.06603	3998
1	chrA1.17729593	A	G	0.4348	4002
1	chrA1.17794519	A	G	0.31	4006
1	chrA1.17829027	G	A	0.2989	3994
1	chrA1.17861126	G	A	0.2774	4002
1	chrA1.17919266	G	A	0.1653	3854
1	chrA1.17948346	A	G	0.2071	3998
1	chrA1.18023442	A	C	0.001754	3992
1	chrA1.18034295	A	G	0.03043	3944
1	chrA1.18069171	G	A	0.3811	3952
1	chrA1.18098411	G	A	0.03779	3996
1	chrA1.18134491	G	A	0.07079	3998
1	chrA1.18178547	G	A	0.1099	4002
1	chrA1.18210084	A	C	0.3125	4000
1	chrA1.18241519	0	G	0	4008
1	chrA1.18288589	G	A	0.4465	4002
1	chrA1.18328096	A	G	0.4541	3990
1	chrA1.18355842	A	G	0.4545	3996
1	chrA1.18396546	G	A	0.09513	3942
1	chrA1.18429884	G	A	0.3903	3912
1	chrA1.18453729	A	G	0.3953	4002
1	chrA1.18483672	A	G	0.03208	3928
1	chrUn.5293964	C	A	0.3979	4004
1	chrA1.18562580	G	A	0.02876	3998
1	chrA1.18601804	G	A	0.09359	3996
1	chrA1.18692301	A	G	0.03359	3960
1	chrA1.18727669	G	A	0.4568	4008
1	chrA1.18778409	A	G	0.2103	3980
1	chrA1.18822471	A	G	0.002746	4006
1	chrA1.18861219	A	G	0.2551	3998
1	chrA1.18889485	A	G	0.06201	3854
1	chrA1.18900642	A	G	0.308	3990
1	chrA1.18954737	A	G	0.04877	3752
1	chrA1.18988817	A	G	0.3659	3990
1	chrA1.19070273	G	A	0.05865	3990
1	chrA1.19231065	A	G	0.296	3980
1	chrA1.19344839	G	A	0.1292	4008
1	chrA1.19498500	A	G	0.1009	3836
1	chrA1.19394530	0	A	0	4010
1	chrA1.19395129	G	A	0.3098	3990
1	chrA1.19444193	A	G	0.3111	4002
1	chrA1.19538413	A	G	0.378	3992
1	chrUn.77801391	G	A	0.0477	3732
1	chrA1.19627905	A	G	0.1422	3902
1	chrA1.19663978	A	G	0.003009	3988
1	chrA1.19708277	A	C	0.349	4006
1	chrA1.19749603	A	G	0.2694	3816
1	chrA1.19781833	G	A	0.4008	3982
1	chrA1.19814971	G	A	0.2489	4002
1	chrA1.19850341	A	G	0.3268	4006
1	chrA1.19880182	A	G	0.2627	3910
1	chrA1.19928016	A	G	0.3335	4000
1	chrA1.19969282	A	G	0.2427	3976
1	chrA1.20017375	G	A	0.3035	3984
1	chrA1.20038494	G	A	0.009765	3994
1	chrA1.20064388	G	A	0.2784	3998
1	chrA1.20128330	G	A	0.008982	4008
1	chrA1.20226791	G	A	0.3008	3990
1	chrA1.20279786	G	A	0.2252	3956
1	chrA1.20314257	G	A	0.142	3978
1	chrA1.20367125	A	G	0.1177	3832
1	chrA1.20398443	A	G	0.01227	3830
1	chrA1.20427349	G	A	0.05422	4002
1	chrA1.20484586	G	A	0.2171	4002
1	chrA1.20573504	G	A	0.4447	3978
1	chrA1.20626517	A	C	0.1669	3984
1	chrA1.20677874	C	A	0.3272	4004
1	chrA1.20735844	A	G	0.29	3972
1	chrUn.39720038	C	A	0.2766	3916
1	chrA1.20807430	A	G	0.4173	4004
1	chrA1.20844676	C	A	0.09399	3926
1	chrA1.20856026	G	A	0.441	4002
1	chrA1.20882147	A	G	0.2207	4006
1	chrA1.20954721	G	A	0.09277	4010
1	chrA1.20980885	A	G	0.0865	4000
1	chrA1.21035516	A	G	0.2479	3986
1	chrA1.21079093	G	A	0.1251	4004
1	chrB4.102121653	A	G	0.133	3888
1	chrA1.21199766	A	G	0.2315	4000
1	chrA1.21272076	C	A	0.2316	4002
1	chrA1.21307611	G	A	0.4628	4002
1	chrA1.21332493	A	G	0.07175	3972
1	chrA1.21396261	G	A	0.2918	3996
1	chrA1.21451361	G	A	0.1199	4004
1	chrA1.21484357	C	A	0.3223	3900
1	chrA1.21553886	A	G	0.002756	3992
1	chrA1.21595974	A	G	0.3133	3974
1	chrA1.21626807	A	G	0.0983	4008
1	chrA1.21661606	G	A	0.2213	3950
1	chrA1.21722699	G	A	0.3627	3990
1	chrA1.21746808	G	A	0.0741	4008
1	chrA1.21786456	A	C	0.1318	4006
1	chrA1.21853181	A	G	0.3558	4002
1	chrA1.21878301	A	G	0.4161	4004
1	chrA1.21903945	G	A	0.3682	3992
1	chrA1.21943387	A	G	0.49	3996
1	chrA1.21945485	A	G	0.333	4000
1	chrA1.22032250	G	A	0.2009	4006
1	chrA1.22090450	C	A	0.3894	4006
1	chrA1.22127113	A	C	0.2781	3974
1	chrA1.22193711	A	G	0.2775	3914
1	chrA1.22235807	A	G	0.4454	4010
1	chrA1.22311506	A	G	0.3907	4000
1	chrA1.22372125	A	G	0.07829	3998
1	chrA1.22378422	G	A	0.3166	4002
1	chrA1.22401581	G	A	0.08751	3988
1	chrA1.22425970	G	A	0.1498	4006
1	chrA1.22468681	G	A	0.1792	4006
1	chrA1.22554750	G	A	0.405	3998
1	chrA1.22611439	A	G	0.2928	4006
1	chrA1.22630082	0	G	0	4008
1	chrA1.22636283	G	A	0.1736	3992
1	chrA1.22661479	C	A	0.1541	3992
1	chrA1.22703748	G	A	0.3031	4002
1	chrA1.22739445	A	G	0.2158	3994
1	chrA1.22807725	A	G	0.1086	4004
1	chrA1.22926000	A	C	0.02504	3754
1	chrA1.22957466	G	A	0.3766	4004
1	chrA1.23005093	G	A	0.1749	4002
1	chrA1.23039375	A	G	0.01447	4008
1	chrA1.23072602	G	A	0.3253	4002
1	chrA1.23120766	A	C	0.1434	3976
1	chrA1.23158781	G	A	0.3842	4000
1	chrA1.23187397	0	A	0	4006
1	chrA1.23245707	A	G	0.4224	4008
1	chrUn25.390525	A	G	0.2102	3986
1	chrUn25.299618	C	A	0.2306	3972
1	chrUn.46313357	G	A	0.3019	3972
1	chrUn25.263176	G	A	0.4223	4000
1	chrUn25.229081	C	A	0.3694	3990
1	chrUn25.156192	G	A	0.05259	3784
1	chrUn25.118021	G	A	0.3924	4006
1	chrUn25.30414	0	A	0	4008
1	chrF1.15997022	A	G	0.2891	3774
1	chrUn25.7941	A	G	0.1281	4006
1	chrUn25.437	A	G	0.03764	3932
1	chrUn22.5362	G	A	0.2918	3992
1	chrUn22.39509	A	G	0.2086	3994
1	chrUn22.44777	A	G	0.356	3930
1	chrUn22.108246	A	G	0.02326	3998
1	chrUn22.140766	G	A	0.1816	4004
1	chrUn22.185207	A	G	0.1266	3988
1	chrUn22.211667	G	A	0.4532	3846
1	chrUn22.270006	A	G	0.3016	3992
1	chrUn22.293735	G	A	0.2008	4004
1	chrUn22.352270	A	G	0.4298	3888
1	chrUn22.451525	G	A	0.06272	4002
1	chrUn22.481694	G	A	0.224	4004
1	chrUn22.549549	G	A	0.2766	3988
1	chrUn22.626657	G	A	0.07694	3860
1	chrUn22.650718	A	G	0.4953	4004
1	chrUn22.675172	A	G	0.09555	3998
1	chrB4.98187755	G	A	0.4005	4002
1	chrUn22.748498	A	G	0.1288	4000
1	chrUn22.843174	C	A	0.009975	4010
1	chrUn.62883523	G	A	0.4066	3984
1	chrUn22.869880	A	G	0.2901	3998
1	chrUn22.956411	G	A	0.2186	3994
1	chrUn22.1016509	A	G	0.3525	4000
1	chrUn22.1093456	A	G	0.3596	4002
1	chrUn22.1133930	A	C	0.2919	3984
1	chrUn22.1160673	G	A	0.3236	3928
1	chrUn22.1237970	G	A	0.3899	3996
1	chrUn22.1286951	A	G	0.4337	3998
1	chrUn22.1328099	A	G	0.2911	4002
1	chrUn22.1379121	A	G	0.2631	3998
1	chrUn22.1409888	C	A	0.07054	3998
1	chrUn22.1443661	C	A	0.001497	4008
1	chrUn22.1475792	A	G	0.4868	4002
1	chrUn22.1542909	C	A	0.09341	4004
1	chrUn22.1580432	A	G	0.1382	4000
1	chrUn22.1610461	A	G	0.3204	4008
1	chrUn22.1737651	A	G	0.2243	3990
1	chrUn22.1764298	C	A	0.2352	4000
1	chrUn22.1808911	A	C	0.4617	3994
1	chrA1.23294410	A	G	0.07775	4000
1	chrA1.23322664	C	A	0.2059	3988
1	chrUn22.1876415	A	C	0.2369	3984
1	chrUn22.1925049	A	G	0.1812	4000
1	chrUn22.2005022	A	G	0.3461	4008
1	chrUn22.2073996	A	G	0.1717	3996
1	chrUn22.2110897	A	G	0.1707	4008
1	chrUn22.2149620	G	A	0.282	4004
1	chrUn22.2196388	G	A	0.2462	3992
1	chrUn22.2220474	A	G	0.1074	4002
1	chrUn22.2282121	G	A	0.2826	3960
1	chrUn22.2325306	G	A	0.3198	4002
1	chrUn.53848051	A	G	0.07942	4004
1	chrUn.17157073	A	G	0.1846	4004
1	chrUn22.2383728	A	G	0.2751	3998
1	chrUn22.2387504	A	G	0.3906	4002
1	chrUn22.2412966	0	G	0	4010
1	chrA1.23353344	G	A	0.3223	4006
1	chrA1.23380803	A	G	0.2607	3744
1	chrA1.23410304	C	A	0.3973	4002
1	chrA1.23473996	G	A	0.1812	3918
1	chrA1.23490178	G	A	0.4546	4006
1	chrA1.23515685	G	A	0.4332	3984
1	chrA1.23557617	A	G	0.3309	3998
1	chrA1.23586555	A	G	0.4081	4006
1	chrA1.23635277	A	C	0.4394	3760
1	chrA1.23696265	G	A	0.3664	3914
1	chrA1.23738400	G	A	0.1084	3976
1	chrA1.23807029	A	G	0.289	3986
1	chrA1.23847963	G	A	0.3353	4000
1	chrA1.23920171	G	A	0.2956	4002
1	chrA1.23956399	G	A	0.1707	4002
1	chrA1.23999565	A	G	0.2022	4006
1	chrA1.24026214	A	C	0.1065	4008
1	chrA1.24046829	G	A	0.2907	3932
1	chrA1.24096017	G	A	0.1956	3958
1	chrA1.24124290	G	A	0.388	4000
1	chrA1.24148783	A	G	0.3779	3938
1	chrA1.24207768	A	G	0.4271	3950
1	chrA1.24286526	G	A	0.2314	3950
1	chrA1.24340829	A	G	0.055	3800
1	chrA1.24364603	A	G	0.2891	3988
1	chrA1.24394683	C	A	0.07082	3996
1	chrA1.24443577	G	A	0.3615	3964
1	chrA1.24495038	C	A	0.04475	4000
1	chrA1.24571285	A	G	0.07295	3948
1	chrA1.24604124	A	G	0.09706	4008
1	chrA1.24634938	A	G	0.3857	3998
1	chrA1.24671677	A	G	0.1528	4004
1	chrA1.24709235	A	G	0.03986	3864
1	chrA1.24774778	G	A	0.344	4000
1	chrA1.24802405	G	A	0.04398	4002
1	chrA1.24915727	A	C	0.425	3974
1	chrA1.25027989	G	A	0.2103	3918
1	chrA1.25067232	A	G	0.03846	4004
1	chrA1.25137978	G	A	0.2338	4000
1	chrA1.25176209	C	A	0.2703	4006
1	chrA1.25232927	G	A	0.2796	3998
1	chrA1.25272683	C	A	0.02258	3898
1	chrA1.25318853	G	A	0.3762	4000
1	chrA1.25356857	A	G	0.1451	4004
1	chrA1.25390718	G	A	0.4765	4004
1	chrA1.25439621	G	A	0.3588	4000
1	chrC2.71669594	A	C	0.3102	3946
1	chrA1.25474223	A	C	0.1214	4002
1	chrA1.25542175	A	G	0.1117	3886
1	chrA1.25576647	A	G	0.4531	3984
1	chrA1.25649968	A	G	0.3823	3934
1	chrA1.25683057	A	G	0.1806	3986
1	chrA1.25687223	C	A	0.4442	4000
1	chrA1.25727834	A	G	0.2901	3974
1	chrA1.25774529	A	G	0.1362	4010
1	chrA1.25800005	A	G	0.2559	4002
1	chrA1.25855513	A	G	0.3749	3990
1	chrA1.25901787	G	A	0.4713	3940
1	chrA1.25931649	A	G	0.179	3988
1	chrA1.25997489	A	C	0.4078	4002
1	chrA1.26037856	A	C	0.1254	3978
1	chrA1.26093705	G	A	0.3237	3976
1	chrA1.26161138	G	A	0.1309	4004
1	chrA1.26191255	G	A	0.09706	4008
1	chrA1.26243570	A	G	0.1759	3878
1	chrA1.26261691	0	A	0	4008
1	chrA1.26278160	A	C	0.4015	4000
1	chrA1.26304960	A	G	0.3769	4004
1	chrA1.26330811	A	G	0.3308	3996
1	chrA1.26366502	A	G	0.2472	3912
1	chrA1.26396794	A	G	0.2085	4010
1	chrA1.26448213	A	G	0.09855	3998
1	chrA1.26472240	A	G	0.2982	3984
1	chrA1.26512758	G	A	0.2286	4002
1	chrA1.26542583	G	A	0.0455	3912
1	chrA1.26584451	A	G	0.1667	3996
1	chrA1.26621315	A	C	0.2475	3996
1	chrA1.26652596	G	A	0.4233	4000
1	chrUn.20914279	A	G	0.3191	3974
1	chrA1.26712058	A	G	0.3423	4002
1	chrA1.26774767	A	G	0.0542	4004
1	chrA1.26812150	A	G	0.26	4000
1	chrA1.26893234	A	C	0.3374	3948
1	chrB4.130370359	A	G	0.2041	3974
1	chrA1.26972553	G	A	0.2047	3996
1	chrUn.4076085	A	G	0.3121	3922
1	chrA1.27166006	C	A	0.2638	3996
1	chrA1.27199965	A	G	0.09808	3640
1	chrA1.27236290	A	G	0.1474	3990
1	chrA1.27286145	A	G	0.1552	4008
1	chrA1.27419213	G	A	0.4175	3990
1	chrA1.27466684	G	A	0.4644	3960
1	chrA1.27520950	G	A	0.02977	3896
1	chrA1.27559268	A	G	0.3665	3964
1	chrA1.27598975	A	G	0.0548	3996
1	chrA1.27646750	A	G	0.2227	3996
1	chrA1.27697027	A	G	0.1842	4002
1	chrA1.27697785	G	A	0.4992	3960
1	chrA1.27753227	A	G	0.4112	3996
1	chrA1.27778397	C	A	0.1669	3990
1	chrA1.27822231	G	A	0.1049	4004
1	chrA1.27897018	A	G	0.2011	4002
1	chrA1.28001133	A	G	0.2847	3842
1	chrA1.28040545	G	A	0.3417	3992
1	chrA1.28081443	A	C	0.295	4000
1	chrA1.28127368	G	A	0.2371	3990
1	chrA1.28174609	A	G	0.1796	3970
1	chrA1.28254653	G	A	0.3236	3940
1	chrA1.28283098	A	G	0.4402	3994
1	chrA1.28310992	A	G	0.3071	3976
1	chrA1.28341614	G	A	0.3417	3992
1	chrA1.28377073	G	A	0.1362	4000
1	chrA1.28427428	A	G	0.04414	4010
1	chrA1.28480405	A	G	0.2127	3986
1	chrA1.28511153	A	G	0.03222	4004
1	chrA1.28538394	A	G	0.01323	4006
1	chrA1.28586396	G	A	0.128	3798
1	chrA1.28632445	A	G	0.4123	3992
1	chrA1.28658246	A	G	0.1218	3998
1	chrA1.28736473	A	G	0.3854	4004
1	chrC1.118154118	A	G	0.09853	3938
1	chrA1.28857189	G	A	0.4232	3998
1	chrA1.28868237	A	G	0.2648	3984
1	chrA1.28886875	C	A	0.03545	4006
1	chrA1.28912466	A	G	0.4518	3986
1	chrA1.28914933	A	G	0.2701	3980
1	chrA1.28974639	G	A	0.05866	4006
1	chrA1.29000765	G	A	0.149	3994
1	chrA1.29032603	G	A	0.29	3996
1	chrA1.29057398	G	A	0.351	3994
1	chrA1.29106704	A	G	0.06893	4004
1	chrA1.29163334	A	G	0.2092	3996
1	chrA1.198306444	C	A	0.03375	4000
1	chrA1.29221119	A	G	0.2404	4006
1	chrA1.29246321	A	G	0.1591	4004
1	chrA1.29273290	0	G	0	4010
1	chrA1.29299340	A	G	0.06213	4008
1	chrA1.29331088	G	A	0.1212	3978
1	chrA1.29362716	A	C	0.1243	4008
1	chrA1.29403935	A	C	0.1042	3974
1	chrA1.29428163	G	A	0.05433	3994
1	chrA1.29486409	G	A	0.2197	3988
1	chrA1.29511355	C	A	0.1035	3846
1	chrA1.29584582	A	G	0.1413	3998
1	chrA1.29613789	A	G	0.01521	4010
1	chrA1.29655139	C	A	0.3632	3954
1	chrA1.29720667	A	C	0.1884	3996
1	chrA1.29803764	A	C	0.07354	3848
1	chrA1.29865756	A	C	0.005739	4008
1	chrA1.29900202	G	A	0.1068	3998
1	chrA1.29931698	C	A	0.2655	4004
1	chrA1.29959106	A	G	0.1507	3974
1	chrA1.30010884	A	G	0.289	4000
1	chrA1.30072721	A	G	0.1573	3980
1	chrA1.30103217	G	A	0.1227	3986
1	chrA1.30163893	G	A	0.3483	3996
1	chrA1.30198065	C	A	0.03716	4010
1	chrC1.193213965	A	G	0.1179	3920
1	chrC1.193249684	A	G	0.1171	3998
1	chrC1.193289873	A	G	0.1368	3984
1	chrA1.30258980	G	A	0.09005	3998
1	chrA1.30296521	A	G	0.138	3970
1	chrA1.30326660	G	A	0.451	3976
1	chrA1.30412340	G	A	0.3798	3986
1	chrA1.30447184	A	G	0.4412	3926
1	chrA1.30589379	A	G	0.1954	3996
1	chrA1.30644998	A	C	0.4863	4002
1	chrA1.30671301	A	G	0.1592	4002
1	chrA1.30718347	A	G	0.08146	4002
1	chrA1.30764296	A	G	0.3358	3994
1	chrA1.30873500	G	A	0.2812	3976
1	chrA1.30903635	A	G	0.1812	4006
1	chrA1.30929793	A	C	0.3039	4004
1	chrA1.31020843	A	G	0.1549	3982
1	chrA1.31047337	A	G	0.0145	3792
1	chrA1.31071840	A	C	0.1307	3978
1	chrA1.31096712	0	A	0	4000
1	chrA1.31110023	C	A	0.3543	4000
1	chrA1.31145570	G	A	0.4818	4002
1	chrA1.31190535	G	A	0.1802	4002
1	chrA1.31229314	A	G	0.1132	4010
1	chrA1.31279586	0	A	0	4004
1	chrA1.31308447	G	A	0.3765	3870
1	chrA1.31355150	G	A	0.3863	3992
1	chrA1.31386241	A	G	0.1672	3978
1	chrA1.31418073	A	G	0.1522	4008
1	chrA1.31500643	A	G	0.1422	3966
1	chrA1.31541568	A	G	0.2861	3956
1	chrA1.31584208	A	G	0.2146	4002
1	chrA1.31626761	G	A	0.1365	4008
1	chrA1.31662265	A	G	0.1175	4010
1	chrA1.31688322	A	C	0.09351	3978
1	chrA1.31753618	G	A	0.1698	3982
1	chrA1.31805284	C	A	0.2058	3994
1	chrA1.31888157	G	A	0.006737	4008
1	chrA1.31942331	A	G	0.07679	3972
1	chrA1.31968959	A	G	0.2067	3986
1	chrA1.32029507	G	A	0.4132	3998
1	chrA1.32106862	A	G	0.3064	3998
1	chrA1.32154967	G	A	0.4318	3960
1	chrA1.32181990	A	G	0.2547	3978
1	chrA1.32216801	G	A	0.08442	4004
1	chrA1.32256249	A	G	0.4902	3994
1	chrA1.32304472	A	G	0.2607	4000
1	chrA1.32352812	A	C	0.2418	3850
1	chrA1.32383231	G	A	0.2659	3938
1	chrA1.32531464	G	A	0.0746	4008
1	chrA1.32559166	A	C	0.4215	3986
1	chrA1.32675616	C	A	0.03127	3998
1	chrA1.32736367	G	A	0.1611	4004
1	chrA1.33088185	A	C	0.262	3954
1	chrA1.33124447	G	A	0.2994	3994
1	chrA1.33251130	A	G	0.3317	3976
1	chrA1.33307498	C	A	0.1486	3998
1	chrA1.33336387	A	C	0.1486	3998
1	chrA1.33409742	G	A	0.3717	4006
1	chrA1.33438772	A	G	0.09715	3994
1	chrA1.33470016	A	C	0.05272	4002
1	chrA1.33516103	G	A	0.4239	3970
1	chrA1.33544856	G	A	0.004769	3984
1	chrA1.33590198	C	A	0.3824	4006
1	chrA1.33619881	G	A	0.02671	4006
1	chrA1.33651833	A	G	0.4488	3988
1	chrA1.33687762	A	G	0.4069	3996
1	chrA1.33734990	G	A	0.05642	4006
1	chrA1.33792773	A	C	0.00649	4006
1	chrA1.33820046	A	G	0.2545	4008
1	chrA1.33845913	G	A	0.3218	3996
1	chrA1.33879841	A	G	0.2876	3992
1	chrA1.33928530	0	A	0	4004
1	chrA1.33934301	G	A	0.384	4000
1	chrA1.33973594	A	G	0.129	4008
1	chrA1.34097437	C	A	0.02295	4008
1	chrA1.34149704	A	G	0.1208	3916
1	chrA1.34195579	G	A	0.499	4004
1	chrA1.34260615	A	C	0.2114	3992
1	chrA1.34287005	A	G	0.07386	3994
1	chrA1.34327451	A	C	0.4552	4000
1	chrA1.34370626	A	G	0.3693	3980
1	chrUn.25937402	A	C	0.3456	3950
1	chrA1.34408696	A	G	0.006064	3958
1	chrA1.34437143	G	A	0.2643	3984
1	chrA1.34502227	0	G	0	4008
1	chrA1.34512526	A	G	0.3085	3922
1	chrA1.34550249	A	G	0.227	4004
1	chrA1.34595325	A	G	0.02868	4010
1	chrA1.34623825	G	A	0.1158	4008
1	chrA1.34647896	A	C	0.000501	3992
1	chrA1.34694974	A	G	0.08276	3758
1	chrA1.34723223	A	G	0.1973	4004
1	chrA1.34754077	A	G	0.03621	4004
1	chrA1.34814999	A	G	0.186	3984
1	chrA1.34870074	C	A	0.06241	4006
1	chrA1.34918457	A	G	0.04591	4008
1	chrA1.34968778	A	G	0.0846	3948
1	chrUn.12476093	A	G	0.002246	4008
1	chrA1.34998661	G	A	0.1563	4004
1	chrA1.35070790	A	G	0.1411	3968
1	chrA1.35096216	G	A	0.4111	4006
1	chrA1.35141201	G	A	0.4555	3998
1	chrA1.35218124	A	G	0.4009	3984
1	chrA1.35293987	G	A	0.4698	3978
1	chrA1.35323230	A	G	0.4245	3998
1	chrA1.35377954	G	A	0.3938	3994
1	chrA1.35404536	A	G	0.09316	4004
1	chrA1.35407050	A	G	0.006737	4008
1	chrA1.35438981	G	A	0.4124	4006
1	chrA1.35558317	C	A	0.1902	4002
1	chrA1.35619485	A	G	0.3129	3988
1	chrA1.35651101	A	G	0.4662	3992
1	chrA1.35719309	A	G	0.1572	3824
1	chrA1.35758640	A	G	0.02124	3908
1	chrA1.35788453	A	G	0.04593	4006
1	chrA1.35829345	A	G	0.1824	3744
1	chrA1.35892027	A	G	0.3312	3992
1	chrA1.35962631	G	A	0.2635	3996
1	chrA1.36016653	C	A	0.2268	3990
1	chrA1.36053720	A	G	0.256	4004
1	chrA1.36104654	A	G	0.1351	3976
1	chrA1.36163512	G	A	0.055	4000
1	chrA1.36205579	A	C	0.2439	3952
1	chrA1.36240117	A	G	0.07346	4002
1	chrA1.36291004	A	G	0.2416	4002
1	chrA1.36325046	G	A	0.3106	3982
1	chrA1.36375549	A	C	0.1732	3914
1	chrA1.36417242	C	A	0.139	3994
1	chrA1.36441558	G	A	0.2276	3968
1	chrA1.36472586	G	A	0.3222	3936
1	chrD3.127830925	C	A	0.3652	4006
1	chrA1.36556448	A	C	0.0108	3982
1	chrD1.131562150	G	A	0.01023	4008
1	chrA1.36591783	G	A	0.04568	4006
1	chrA1.36627688	G	A	0.491	3978
1	chrA1.36660906	C	A	0.03466	3924
1	chrA1.36723623	G	A	0.4862	3848
1	chrUn.78242864	G	A	0.1811	3954
1	chrA1.36800214	A	G	0.1637	4000
1	chrA1.36875191	A	C	0.04244	3794
1	chrA1.36957141	A	G	0.006371	3924
1	chrA1.36983169	A	G	0.3949	3938
1	chrA1.37050462	A	G	0.1688	3928
1	chrUn.49803236	A	C	0.4895	3806
1	chrA1.37141509	G	A	0.0766	4008
1	chrA1.37170927	A	C	0.4745	3996
1	chrA1.37203386	G	A	0.3364	3992
1	chrA1.37258610	G	A	0.492	3998
1	chrA1.37343709	A	G	0.01199	4002
1	chrA1.37372024	C	A	0.4925	3976
1	chrA1.37398074	A	G	0.4167	3972
1	chrA1.37436178	A	C	0.03595	4006
1	chrA1.37467653	G	A	0.3657	3990
1	chrA1.37539562	A	C	0.006986	4008
1	chrA1.37595273	A	G	0.2096	4002
1	chrA1.37626195	A	G	0.0007511	3994
1	chrA1.37652232	G	A	0.3237	4000
1	chrA1.37685661	G	A	0.273	4008
1	chrA1.37714145	G	A	0.4707	3994
1	chrA1.37745340	A	G	0.3584	3984
1	chrA1.37846283	G	A	0.3236	3996
1	chrA1.37923999	C	A	0.02528	3996
1	chrA1.37958116	G	A	0.2066	3998
1	chrA1.37996874	A	G	0.2666	3994
1	chrA1.38087557	G	A	0.3242	3976
1	chrA1.38145250	C	A	0.3153	4002
1	chrA1.38173561	A	G	0.4601	4008
1	chrA1.38324548	A	G	0.1645	4000
1	chrA1.38379881	C	A	0.2926	3954
1	chrA1.38411873	G	A	0.04271	4004
1	chrA1.38440574	A	G	0.1068	3998
1	chrA1.38484297	A	G	0.06135	4010
1	chrA1.38489458	A	G	0.1731	4004
1	chrA1.38556469	A	G	0.08862	3972
1	chrA1.38590286	A	G	0.4978	4006
1	chrA1.38704853	G	A	0.4561	3736
1	chrA1.38741987	A	G	0.2763	3934
1	chrA1.38803215	G	A	0.4683	4004
1	chrA1.38859789	G	A	0.2284	3988
1	chrA1.38932932	G	A	0.05547	4002
1	chrA1.38965361	A	G	0.154	3988
1	chrA1.39000455	C	A	0.2071	3988
1	chrA1.39037910	A	G	0.2858	4000
1	chrA1.39147920	A	C	0.1647	3970
1	chrA1.39192871	G	A	0.08591	4004
1	chrA1.39247569	A	G	0.214	4004
1	chrA1.39311910	A	G	0.2495	4008
1	chrA1.39331051	G	A	0.0743	3930
1	chrA1.39368080	G	A	0.2542	4000
1	chrA1.39403048	A	C	0.02089	3878
1	chrA1.39430166	A	G	0.4338	4004
1	chrA1.39483113	0	A	0	4010
1	chrA1.39512085	A	C	0.4273	3976
1	chrA1.39570763	G	A	0.1415	3986
1	chrA1.39604210	A	G	0.4602	3996
1	chrA1.39638769	A	G	0.1396	3960
1	chrA1.39667376	0	A	0	4008
1	chrA1.39668640	0	C	0	4008
1	chrA1.39731626	A	C	0.1998	3884
1	chrA1.39769094	A	G	0.1292	4008
1	chrA1.39792885	A	G	0.4632	3938
1	chrA1.39827830	A	G	0.1296	4004
1	chrA1.39878408	G	A	0.1434	4004
1	chrA1.39930963	A	G	0.2384	4010
1	chrA1.39988731	A	G	0.4506	3984
1	chrA1.40013650	C	A	0.2635	3996
1	chrA1.40103591	A	G	0.1337	4008
1	chrA1.40202755	A	G	0.2126	3988
1	chrA1.40243156	G	A	0.2599	3994
1	chrA1.40267471	A	G	0.3585	3986
1	chrA1.40307867	A	C	0.1116	3998
1	chrA1.40406996	G	A	0.1712	4002
1	chrA1.40501654	A	G	0.333	3988
1	chrA1.40544235	A	G	0.174	4006
1	chrA1.40573143	A	G	0.03573	4002
1	chrA1.40633546	A	C	0.135	4008
1	chrA1.40683628	A	C	0.227	4008
1	chrA1.40769526	A	G	0.4405	4002
1	chrA1.40795860	C	A	0.1571	4004
1	chrA1.40835373	A	G	0.1644	3996
1	chrA1.40875846	G	A	0.2857	4008
1	chrA1.40939812	G	A	0.4507	3852
1	chrA1.40981143	G	A	0.14	4000
1	chrA1.41051347	G	A	0.3287	4000
1	chrA1.41096792	A	G	0.2037	4006
1	chrA1.41133994	A	C	0.4756	3936
1	chrA1.41206229	A	G	0.2824	4002
1	chrA1.41231377	A	C	0.4215	3962
1	chrA1.41269132	G	A	0.3558	4000
1	chrA1.41300009	A	G	0.2865	3944
1	chrA1.41327286	G	A	0.2119	3998
1	chrA1.41401309	G	A	0.02046	4008
1	chrA1.41456501	A	G	0.2873	3996
1	chrA1.41509404	A	C	0.2565	3996
1	chrA1.41703340	A	G	0.4046	4006
1	chrA1.41730065	G	A	0.2991	3972
1	chrA1.41778336	G	A	0.292	4004
1	chrA3.50924719	A	G	0.3407	3936
1	chrA1.41840211	A	G	0.1933	3998
1	chrA3.51041366	G	A	0.1066	4004
1	chrA1.41920046	G	A	0.4241	3846
1	chrA1.41944483	A	G	0.04208	3992
1	chrA1.42070307	G	A	0.1522	4000
1	chrA1.42128084	A	G	0.1569	4002
1	chrA1.42177231	G	A	0.2126	4002
1	chrA1.42255242	G	A	0.3227	3998
1	chrA1.42310330	G	A	0.3422	3986
1	chrA1.42338725	A	C	0.2127	3982
1	chrA1.42407089	A	G	0.06581	3966
1	chrA1.42455393	G	A	0.1316	3990
1	chrUn.22705999	C	A	0.3796	3962
1	chrA1.42479356	G	A	0.08806	3986
1	chrA1.42535075	G	A	0.3093	3970
1	chrA1.42570661	A	G	0.335	3994
1	chrUn.19238923	A	G	0.3	4004
1	chrA1.42622180	A	G	0.2056	4008
1	chrA1.42671579	A	G	0.1997	3966
1	chrA1.42704449	G	A	0.4523	3960
1	chrA1.42731122	0	A	0	4010
1	chrA1.42789936	G	A	0.4595	3904
1	chrA1.42815356	A	C	0.275	3906
1	chrA1.42857232	A	G	0.2912	3952
1	chrA1.42891845	A	G	0.4643	3978
1	chrA1.42937705	G	A	0.1873	3876
1	chrA1.42970763	G	A	0.373	4008
1	chrA1.43022488	A	G	0.3244	4004
1	chrA1.43058851	G	A	0.1183	3998
1	chrA1.43116557	G	A	0.3517	3946
1	chrA1.43147816	G	A	0.2102	4006
1	chrA1.43199506	G	A	0.1971	4008
1	chrA1.43233003	A	G	0.06285	3946
1	chrA1.43286223	G	A	0.229	4008
1	chrUn.79535481	A	C	0.1059	3996
1	chrA1.43351120	0	A	0	4006
1	chrA1.43360559	C	A	0.06392	3880
1	chrA1.43428616	G	A	0.2425	4000
1	chrA1.43479629	A	G	0.2236	3994
1	chrA1.43513839	G	A	0.06738	3992
1	chrA1.43553910	C	A	0.1549	4002
1	chrA1.43596080	G	A	0.1963	3998
1	chrA1.43638440	G	A	0.2099	3988
1	chrA1.43665177	A	G	0.1462	3988
1	chrA1.43728182	A	G	0.2231	4008
1	chrA1.43769910	C	A	0.3018	4000
1	chrA1.43825779	G	A	0.3138	4006
1	chrA1.43876922	A	G	0.493	4006
1	chrA1.43879831	A	G	0.001496	4010
1	chrA1.43938920	A	G	0.3835	3964
1	chrA1.43963536	A	G	0.1494	4002
1	chrA1.44000038	A	C	0.2947	3892
1	chrA1.44029804	G	A	0.0503	3936
1	chrA1.44058612	C	A	0.2811	3864
1	chrA1.44100661	A	G	0.2691	4002
1	chrA1.44126506	G	A	0.26	4000
1	chrA1.44202997	A	G	0.1807	3984
1	chrA1.44258378	G	A	0.1353	3644
1	chrA1.44302683	A	G	0.1662	3994
1	chrA1.44445220	A	C	0.07341	3596
1	chrA1.44497884	A	C	0.1141	3732
1	chrB1.130263139	A	G	0.4859	3958
1	chrB1.130202158	G	A	0.2856	3988
1	chrA1.44600053	G	A	0.1613	4000
1	chrA1.44637138	G	A	0.1966	3780
1	chrA1.44683797	A	G	0.1057	3868
1	chrA1.44732914	A	G	0.06648	3866
1	chrA1.44792687	A	G	0.2318	4004
1	chrA1.44811464	A	G	0.1323	3696
1	chrA1.44868866	A	G	0.1178	3938
1	chrA1.44906042	A	G	0.1446	3998
1	chrA1.45013337	G	A	0.1055	3932
1	chrA1.45066070	G	A	0.427	3862
1	chrA1.45178882	A	G	0.243	3992
1	chrA1.45218263	A	G	0.2307	3888
1	chrA1.45282628	C	A	0.04709	3992
1	chrA1.45331357	C	A	0.349	3988
1	chrA1.45356077	A	C	0.06525	4000
1	chrA1.45401576	A	G	0.4877	3970
1	chrUn.70881574	C	A	0.4928	3876
1	chrA1.45490019	G	A	0.4257	3864
1	chrA1.45533608	C	A	0.25	3952
1	chrA1.45545020	G	A	0.1538	3998
1	chrA1.45573606	A	C	0.1079	3986
1	chrA1.45619461	A	C	0.1931	3998
1	chrA1.45733732	G	A	0.02524	4002
1	chrA1.45805239	A	G	0.09241	4004
1	chrA1.45853887	G	A	0.263	3966
1	chrA1.45887300	A	G	0.3372	3998
1	chrA1.45943692	G	A	0.1116	3998
1	chrA1.45997792	A	G	0.3283	4000
1	chrA1.46031610	G	A	0.09075	4000
1	chrA1.46087408	G	A	0.1155	3984
1	chrA1.46175517	A	G	0.1624	4002
1	chrA1.46211895	G	A	0.4263	3990
1	chrA1.46237491	A	G	0.3789	4004
1	chrA1.46288014	G	A	0.4546	3968
1	chrA1.46322560	A	G	0.1743	3982
1	chrA1.46371468	G	A	0.1177	3662
1	chrA1.46430234	A	G	0.4406	4004
1	chrA1.46456076	A	G	0.4617	3998
1	chrA1.46500658	C	A	0.1694	4002
1	chrA1.46529902	G	A	0.4356	4004
1	chrA1.46564261	A	C	0.1536	3958
1	chrA1.46598336	A	G	0.165	4000
1	chrUn.76674375	A	C	0.2422	3980
1	chrA1.46635899	G	A	0.4104	3950
1	chrA1.46731822	A	G	0.4542	3994
1	chrA1.46779148	A	G	0.3203	4006
1	chrA1.46838659	G	A	0.3873	4002
1	chrA1.46894204	C	A	0.1009	3994
1	chrA1.46929141	A	G	0.2751	3940
1	chrA1.46969530	G	A	0.1568	4006
1	chrA1.47001850	A	G	0.05248	3944
1	chrA1.47093980	A	G	0.07349	3878
1	chrA1.47107459	G	A	0.000998	4008
1	chrA1.47120633	C	A	0.1497	3940
1	chrA1.47163173	G	A	0.3639	3946
1	chrA1.47290400	A	G	0.4664	3990
1	chrA1.47332076	A	C	0.1571	3984
1	chrA1.47356863	A	G	0.2948	3996
1	chrA1.47410463	A	G	0.1729	3996
1	chrA1.47456525	A	G	0.2386	3994
1	chrUn.31580914	G	A	0.06282	3900
1	chrA1.47557758	A	G	0.3776	3996
1	chrA1.47620008	A	G	0.1319	4002
1	chrA1.47670583	A	C	0.2871	3998
1	chrA1.47716997	G	A	0.09985	4006
1	chrA1.47756828	G	A	0.4563	3934
1	chrA1.47815696	G	A	0.2151	4002
1	chrA1.47881766	G	A	0.4335	4002
1	chrA1.47886384	A	C	0.09394	3992
1	chrA1.47910668	A	G	0.3297	4004
1	chrA1.47955358	G	A	0.3074	3900
1	chrA1.47979295	G	A	0.3453	3898
1	chrA1.48056947	C	A	0.02243	3968
1	chrA1.48073602	A	G	0.02745	4008
1	chrA1.48112809	A	C	0.1829	4008
1	chrA1.48143467	G	A	0.255	3992
1	chrA1.48228304	A	G	0.1828	4004
1	chrA1.48280065	G	A	0.026	4000
1	chrA1.48324075	G	A	0.378	4000
1	chrA1.48349346	C	A	0.4788	3960
1	chrA1.48381953	A	G	0.01875	4000
1	chrA1.48440272	A	G	0.02218	3922
1	chrA1.48492653	G	A	0.003242	4010
1	chrA1.48565081	A	G	0.3322	3910
1	chrA1.48606045	A	G	0.1356	3996
1	chrA1.48639706	C	A	0.4425	3986
1	chrA1.48681136	G	A	0.415	3998
1	chrA1.48709099	C	A	0.3159	4008
1	chrA1.48749730	A	C	0.1246	3988
1	chrA1.48826281	G	A	0.4987	3996
1	chrA1.48837833	G	A	0.09645	4002
1	chrA1.48864854	G	A	0.09279	3966
1	chrA1.48911425	A	C	0.4285	3708
1	chrA1.48954942	G	A	0.2391	3990
1	chrA1.48983693	G	A	0.04696	3982
1	chrA1.49049480	A	G	0.1241	4004
1	chrA1.49155031	A	G	0.07946	3876
1	chrA1.49193305	A	G	0.09466	3898
1	chrA1.49226349	G	A	0.3583	3972
1	chrA1.49265358	G	A	0.1282	4008
1	chrA1.49309219	A	G	0.3233	4002
1	chrA1.49339507	A	G	0.1384	4002
1	chrA1.49383367	A	G	0.4425	3982
1	chrA1.49412591	A	C	0.1116	4006
1	chrA1.49465265	G	A	0.1114	4004
1	chrA1.49505378	A	G	0.02567	3974
1	chrA1.49556065	A	G	0.3326	3824
1	chrA1.49599473	A	C	0.1803	4000
1	chrA1.49634287	A	G	0.1246	3996
1	chrA1.49673942	A	G	0.4624	3966
1	chrA1.49702366	A	G	0.2892	3984
1	chrUn.49482816	A	G	0.3355	3994
1	chrA1.49740419	A	G	0.3358	4002
1	chrA1.49798299	A	G	0.2419	3998
1	chrA1.49835826	C	A	0.4805	3944
1	chrA1.49885573	G	A	0.4492	3976
1	chrA1.49930443	A	G	0.1129	4004
1	chrA1.49962721	A	G	0.2201	4002
1	chrA1.50079935	G	A	0.3199	3982
1	chrA1.50095324	C	A	0.4876	3886
1	chrA1.50137130	G	A	0.4947	3974
1	chrA1.50198206	G	A	0.2097	3920
1	chrA1.50224360	A	G	0.2476	3902
1	chrA1.50300812	A	G	0.3469	3998
1	chrA1.50333351	C	A	0.08215	3944
1	chrA1.50374815	A	G	0.4666	3898
1	chrA1.50443006	A	G	0.3139	3970
1	chrUn.62084166	G	A	0.2085	3990
1	chrA1.50462698	G	A	0.2635	3902
1	chrA1.50468195	A	G	0.09316	4004
1	chrA1.50492758	A	C	0.2299	3988
1	chrA1.50537467	G	A	0.06474	3738
1	chrA1.50572277	A	G	0.07147	3778
1	chrA1.50642069	A	G	0.1079	4002
1	chrA1.50682056	G	A	0.006736	3860
1	chrA1.50707050	G	A	0.3991	3728
1	chrA1.50732294	C	A	0.3572	3844
1	chrA1.50765859	A	G	0.05694	4004
1	chrA1.50883560	G	A	0.4514	3994
1	chrA1.50911411	G	A	0.4137	3964
1	chrA1.50982139	G	A	0.3816	3954
1	chrA1.51011112	A	G	0.4482	3956
1	chrA1.51038311	G	A	0.2562	4004
1	chrA1.51074080	G	A	0.4206	3982
1	chrA1.51125540	A	G	0.01571	4010
1	chrA1.51222338	A	G	0.279	4000
1	chrA1.51255304	A	G	0.2431	4002
1	chrA1.51339006	G	A	0.3836	4004
1	chrA1.51365121	A	G	0.05266	3722
1	chrA1.51427557	G	A	0.3575	3992
1	chrA1.51574592	G	A	0.2016	4008
1	chrA1.51525293	G	A	0.3666	3996
1	chrA1.51635674	A	G	0.3845	3990
1	chrA1.51672041	C	A	0.2562	3790
1	chrA1.51708923	A	G	0.3679	3996
1	chrA1.51756149	G	A	0.134	4008
1	chrA1.51788215	G	A	0.357	4008
1	chrA1.51845071	A	C	0.4604	3992
1	chrA1.51902290	G	A	0.251	3996
1	chrA1.51984766	A	G	0.2459	4010
1	chrA1.52097636	A	G	0.06965	4006
1	chrA1.52105673	A	G	0.01972	3854
1	chrA1.52132661	A	G	0.04863	4010
1	chrA1.52159634	A	G	0.3944	4004
1	chrA1.52280786	A	C	0.2215	3996
1	chrA1.52356918	A	G	0.3747	4006
1	chrA1.52397099	C	A	0.2355	4000
1	chrA1.52421953	A	G	0.1694	4002
1	chrA1.52450937	0	A	0	4010
1	chrA1.52490004	C	A	0.2708	3974
1	chrA1.52517558	A	G	0.4095	4000
1	chrUn.9229176	A	G	0.3763	3890
1	chrA1.52625395	A	G	0.3586	4004
1	chrA1.52661327	A	C	0.052	4000
1	chrA1.52721082	A	G	0.4962	3970
1	chrA1.52781032	G	A	0.0002496	4006
1	chrA1.52781106	A	G	0.007587	3954
1	chrA1.52916829	G	A	0.4949	3954
1	chrA1.52947561	G	A	0.3506	4002
1	chrA1.53000632	G	A	0.3137	3998
1	chrA1.53220682	A	G	0.4164	3972
1	chrA1.53253630	G	A	0.0922	4002
1	chrA1.53306457	A	G	0.3729	3974
1	chrA1.53369630	G	A	0.4885	3916
1	chrA1.53437456	A	G	0.006021	3986
1	chrA1.53521644	G	A	0.3992	4000
1	chrUn.44635388	A	G	0.4309	3876
1	chrA1.53610170	G	A	0.1047	4002
1	chrA1.53685818	A	G	0.2314	3962
1	chrA1.53736755	C	A	0.2372	4000
1	chrA1.53836661	A	G	0.1498	3904
1	chrA1.53881163	A	C	0.3099	3898
1	chrA1.53969515	G	A	0.3616	4004
1	chrA1.53993962	G	A	0.1884	3662
1	chrA1.54018332	G	A	0.2801	3984
1	chrA1.54064252	G	A	0.3669	4004
1	chrA1.54112191	A	G	0.09738	3964
1	chrA1.54156532	A	G	0.2376	3994
1	chrA1.54204503	A	G	0.1282	4010
1	chrA1.54255031	A	G	0.2976	3968
1	chrA1.54328400	A	G	0.2526	3776
1	chrA1.54366723	A	G	0.2591	4006
1	chrA1.54401747	G	A	0.498	4000
1	chrB3.85576589	A	C	0.1759	3962
1	chrA1.54465713	G	A	0.4932	3986
1	chrA1.54498529	C	A	0.1274	3994
1	chrA1.54524009	G	A	0.1386	4004
1	chrA1.54560674	A	G	0.283	3996
1	chrA1.54646053	A	G	0.3505	4006
1	chrA1.54699324	G	A	0.329	3906
1	chrA1.54733069	A	G	0.3756	4010
1	chrA1.54781438	A	G	0.1352	4010
1	chrA1.54810360	0	A	0	4010
1	chrA1.54843322	A	G	0.2842	3944
1	chrA1.54964675	A	G	0.04947	3800
1	chrA1.55003091	G	A	0.08396	4002
1	chrA1.55044886	A	G	0.3747	3998
1	chrA1.55084423	A	G	0.1059	4004
1	chrA1.55160942	C	A	0.04037	3988
1	chrA1.55186480	G	A	0.2565	4004
1	chrA1.55221350	G	A	0.1766	3976
1	chrA1.55252310	G	A	0.1882	3996
1	chrA1.55286844	G	A	0.4819	3988
1	chrA1.55336643	A	G	0.1993	4000
1	chrA1.55384579	C	A	0.4184	3996
1	chrA1.55425666	G	A	0.1535	3994
1	chrA1.55474390	A	G	0.3209	3980
1	chrA1.55489166	A	G	0.4151	3948
1	chrA1.55511318	C	A	0.2973	3986
1	chrA1.55535731	A	G	0.3367	3998
1	chrA1.55578524	A	G	0.2135	4004
1	chrA1.55612334	C	A	0.3579	3998
1	chrA1.55636261	C	A	0.262	4008
1	chrA1.55690768	C	A	0.1812	4006
1	chrA1.55748821	G	A	0.2327	3992
1	chrA1.55774350	A	G	0.1765	3938
1	chrA1.55821062	G	A	0.1946	3992
1	chrA1.55847156	C	A	0.4104	3940
1	chrA1.55879881	A	G	0.3281	3978
1	chrA1.55923168	G	A	0.3392	3974
1	chrA1.55976034	A	G	0.2664	4006
1	chrA1.56011941	G	A	0.3879	3908
1	chrA1.56081891	G	A	0.1155	4010
1	chrA1.56121519	G	A	0.1051	4004
1	chrA1.56182122	A	G	0.1726	4004
1	chrA1.56272528	G	A	0.1549	3996
1	chrA1.56318910	A	G	0.09698	3970
1	chrA1.56346758	C	A	0.1231	3988
1	chrA1.56412809	G	A	0.1782	3996
1	chrA1.56458352	G	A	0.2569	3994
1	chrA1.56485356	A	G	0.1111	3998
1	chrA1.56519919	G	A	0.002494	4010
1	chrA1.56576531	A	G	0.4737	3986
1	chrA1.56613036	G	A	0.1335	3978
1	chrA1.56613129	G	A	0.001507	3982
1	chrUn.26046929	G	A	0.4764	3986
1	chrUn.58162339	G	A	0.2612	4000
1	chrA1.56696556	A	C	0.2805	4004
1	chrA1.56745001	G	A	0.03217	4010
1	chrA1.56804110	G	A	0.1354	4002
1	chrA1.56864696	A	G	0.2837	4004
1	chrA1.56900851	A	G	0.06665	4006
1	chrA1.56960454	A	G	0.09569	3992
1	chrA1.56990945	A	G	0.06903	3998
1	chrA1.57036770	A	G	0.1268	4006
1	chrA1.57075380	G	A	0.05165	4008
1	chrA1.57075565	G	A	0.05017	4006
1	chrA1.57112129	G	A	0.06853	3998
1	chrA1.57162304	G	A	0.0305	4000
1	chrA1.57218430	A	C	0.04608	3950
1	chrA1.57469383	A	G	0.0684	4006
1	chrA1.57504007	A	G	0.3491	3964
1	chrA1.57598169	C	A	0.08806	3986
1	chrA1.57707317	G	A	0.1173	3990
1	chrA1.57653734	G	A	0.426	4002
1	chrA1.57784613	G	A	0.4389	3944
1	chrA1.57817400	G	A	0.1002	3852
1	chrA1.57859573	A	G	0.01927	3892
1	chrA1.57918261	A	G	0.4218	3990
1	chrA1.57941646	0	G	0	4010
1	chrA1.57988922	A	C	0.2283	4004
1	chrA1.58023371	A	C	0.04495	3960
1	chrA1.57946500	G	A	0.3078	3990
1	chrA1.58055664	G	A	0.1287	4002
1	chrA1.58091036	A	G	0.3647	3990
1	chrA1.58118232	G	A	0.08469	3802
1	chrA1.58144010	A	G	0.273	3982
1	chrA1.58154507	G	A	0.1856	3954
1	chrA1.58187357	C	A	0.2731	3988
1	chrA1.58211476	A	C	0.2471	4010
1	chrA1.58146160	A	C	0.3291	3968
1	chrA1.58277566	A	G	0.1243	4008
1	chrA1.58361526	A	G	0.3043	4002
1	chrA1.58405937	A	G	0.1399	3918
1	chrA1.58450801	A	G	0.3535	3994
1	chrA1.58500547	G	A	0.4115	4002
1	chrA1.58475202	A	G	0.3033	4002
1	chrA1.58625435	G	A	0.04993	4006
1	chrA1.58653623	G	A	0.2932	4008
1	chrA1.58713476	A	G	0.4818	3960
1	chrA1.58754698	G	A	0.401	4002
1	chrA1.58781327	A	C	0.1156	3900
1	chrA1.58982250	A	G	0.1673	4000
1	chrA1.59015142	A	G	0.4841	3970
1	chrA1.59075841	C	A	0.3761	3770
1	chrA1.59105754	C	A	0.4088	4004
1	chrA1.59137574	G	A	0.3054	4004
1	chrA1.59208795	A	C	0.05053	3998
1	chrA1.59238099	G	A	0.1854	3996
1	chrA1.59273858	A	G	0.4777	3996
1	chrA1.59323122	G	A	0.1943	4000
1	chrA1.59357340	A	G	0.07987	3994
1	chrA1.59418794	G	A	0.06471	3956
1	chrA1.59489179	A	G	0.2299	3998
1	chrA1.59588315	G	A	0.4496	4006
1	chrA1.59616170	A	G	0.4692	3988
1	chrA1.59660158	G	A	0.3818	4000
1	chrA1.59684746	A	G	0.4569	3988
1	chrA1.59732484	A	G	0.1809	3958
1	chrA1.59750033	G	A	0.04775	4000
1	chrA1.59789649	A	G	0.3971	3976
1	chrA1.59825743	A	G	0.4225	4002
1	chrA1.59831246	A	G	0.03294	3916
1	chrA1.59872108	G	A	0.09625	4000
1	chrA1.59913056	G	A	0.2223	3994
1	chrA1.59971924	A	G	0.08458	4008
1	chrA1.60021252	A	G	0.4559	3994
1	chrA1.60053954	G	A	0.2257	3996
1	chrA1.60119803	A	G	0.1978	3988
1	chrA1.60145478	G	A	0.03846	4004
1	chrA1.60212742	A	G	0.1108	4006
1	chrA1.60270786	G	A	0.2521	3962
1	chrA1.60338614	A	G	0.1218	3964
1	chrA1.60370397	A	G	0.2424	3960
1	chrA1.60420800	A	G	0.04928	3876
1	chrA1.60482463	A	C	0.03073	4002
1	chrA1.60562758	C	A	0.1138	3980
1	chrA1.60576570	A	G	0.03794	4006
1	chrA1.60604848	A	G	0.08787	4006
1	chrA1.60632436	A	G	0.2285	3996
1	chrA1.60706971	C	A	0.2374	4002
1	chrA1.60768666	A	G	0.0993	4008
1	chrA1.60783968	0	A	0	4010
1	chrA1.60799357	A	G	0.1856	3998
1	chrA1.60858561	A	G	0.4453	4006
1	chrA1.60939186	A	G	0.06808	4010
1	chrA1.60969359	G	A	0.4605	3976
1	chrA1.61017217	C	A	0.09531	4008
1	chrA1.61100749	G	A	0.168	4006
1	chrA1.61139917	G	A	0.4029	4006
1	chrA1.61166665	G	A	0.2866	3978
1	chrA1.61216815	A	G	0.3234	4004
1	chrA1.61269017	G	A	0.06775	4000
1	chrA1.61379331	A	G	0.09556	4008
1	chrA1.61445044	G	A	0.4064	4006
1	chrA1.61507266	A	C	0.399	3990
1	chrA1.61581185	G	A	0.1298	4006
1	chrA1.61632925	A	G	0.3894	3978
1	chrA1.61690420	G	A	0.3608	4002
1	chrA1.61788336	A	G	0.2151	3974
1	chrA1.61850850	A	G	0.1487	4008
1	chrA1.61911424	A	G	0.3937	3998
1	chrA1.61978935	A	G	0.2161	3988
1	chrA1.62013967	G	A	0.2548	4000
1	chrA1.62034317	A	G	0.1135	3992
1	chrA1.62088132	A	G	0.0987	3850
1	chrA1.62127400	A	G	0.09545	4002
1	chrA1.62176639	A	G	0.07044	3776
1	chrA1.62218233	G	A	0.1284	4004
1	chrA1.62314546	G	A	0.01956	3630
1	chrA1.62369817	A	G	0.4333	3988
1	chrA1.62400109	C	A	0.2966	4002
1	chrA1.62438956	A	G	0.1083	3978
1	chrA1.62510315	C	A	0.02022	4006
1	chrA1.62574092	G	A	0.1243	3966
1	chrA1.62598747	G	A	0.224	3996
1	chrA1.62623682	G	A	0.1366	3996
1	chrA1.62671411	A	G	0.002996	4006
1	chrA1.62707901	G	A	0.2417	3988
1	chrA1.62735236	A	G	0.06742	3960
1	chrA1.62785801	G	A	0.02634	3872
1	chrA1.62829641	G	A	0.411	3990
1	chrA1.62897457	G	A	0.06238	4008
1	chrA1.62922893	A	C	0.3566	3996
1	chrA1.62947232	A	C	0.4959	3934
1	chrA1.62975026	A	G	0.09885	3986
1	chrA1.63013679	C	A	0.3289	3998
1	chrA1.63144334	A	G	0.4615	3998
1	chrA1.63227538	G	A	0.2173	4004
1	chrA1.63281007	C	A	0.2194	3974
1	chrA1.63317358	G	A	0.07229	3998
1	chrA1.63344314	A	G	0.1338	4006
1	chrA1.63397896	G	A	0.08508	3914
1	chrA1.63438375	A	C	0.07198	3918
1	chrA1.63463297	A	G	0.2967	4004
1	chrA1.63489203	A	G	0.08962	4006
1	chrA1.63516601	A	G	0.07043	4004
1	chrA1.63544061	G	A	0.1265	4000
1	chrA1.63593692	A	G	0.22	3996
1	chrA1.63620724	A	G	0.002746	4006
1	chrA1.63653230	G	A	0.279	3996
1	chrA1.63694040	G	A	0.4055	3998
1	chrA1.63758952	G	A	0.02556	3912
1	chrA1.63783371	A	G	0.0366	3880
1	chrA1.63808868	G	A	0.431	3998
1	chrA1.63879607	A	C	0.1464	3996
1	chrA1.63923269	0	G	0	4006
1	chrA1.63944054	G	A	0.0487	4004
1	chrUn.69655148	A	G	0.3074	3826
1	chrA1.64026821	A	G	0.1001	4004
1	chrA1.64083445	G	A	0.3053	4000
1	chrA1.64114200	C	A	0.1124	3854
1	chrA1.64141881	A	G	0.2284	3962
1	chrA1.64172951	A	G	0.003493	4008
1	chrA1.64197431	A	G	0.1471	3978
1	chrA1.64221518	A	G	0.4798	3968
1	chrA1.64310927	A	C	0.4857	3998
1	chrA1.64380853	A	G	0.07068	4004
1	chrA1.64412640	A	G	0.2735	3748
1	chrA1.64467361	G	A	0.09714	3922
1	chrA1.64494332	A	G	0.04482	3994
1	chrA1.64530261	G	A	0.3167	3998
1	chrA1.64557155	A	G	0.479	3994
1	chrA1.64562633	C	A	0.2192	3850
1	chrA1.64663848	A	G	0.3507	3998
1	chrA1.64698762	G	A	0.1382	4002
1	chrA1.64765078	G	A	0.009023	3990
1	chrA1.64825441	A	G	0.1296	3912
1	chrA1.64878239	A	G	0.3453	3968
1	chrA1.64906960	A	C	0.2496	3990
1	chrA1.64951979	G	A	0.1134	4004
1	chrA1.65005509	G	A	0.4984	3698
1	chrA1.65059337	G	A	0.0999	3984
1	chrA1.65084865	G	A	0.3692	3806
1	chrUn.28315870	A	G	0.3295	4000
1	chrA1.65203325	C	A	0.2274	3984
1	chrA1.65234893	G	A	0.1195	3976
1	chrUn.20993563	G	A	0.0989	4004
1	chrA1.65292016	A	G	0.02689	3942
1	chrA1.65352039	G	A	0.2021	3954
1	chrA1.65386338	A	G	0.007603	3946
1	chrA1.65395480	G	A	0.05669	4004
1	chrA1.65420932	G	A	0.1392	3858
1	chrA1.65449071	G	A	0.1404	4002
1	chrA1.65475449	C	A	0.431	3940
1	chrA1.65501066	A	G	0.2022	3962
1	chrA1.65541646	A	G	0.3898	3728
1	chrA1.65575002	G	A	0.2034	4002
1	chrA1.65629182	A	G	0.1917	4002
1	chrUn.66853527	G	A	0.134	3954
1	chrA1.65660695	G	A	0.02694	3934
1	chrA1.65671452	A	G	0.1284	3902
1	chrA1.65712018	G	A	0.03044	4008
1	chrA1.65760237	A	G	0.3421	3976
1	chrA1.65772057	A	G	0.1393	3962
1	chrA1.65828230	G	A	0.1571	4004
1	chrA1.65854311	A	G	0.4747	3986
1	chrUn.53181556	C	A	0.2979	3984
1	chrA1.65957800	A	G	0.2747	3954
1	chrA1.66011598	G	A	0.1538	3986
1	chrA1.66086839	A	G	0.4875	4004
1	chrA1.66209056	G	A	0.1806	3998
1	chrA1.66241659	G	A	0.381	4000
1	chrA1.66286559	C	A	0.3257	3730
1	chrA1.66320164	A	G	0.1733	3670
1	chrA1.66349232	C	A	0.3109	3892
1	chrA1.66425380	G	A	0.001996	4008
1	chrA1.66476238	G	A	0.3323	3960
1	chrA1.66531699	A	G	0.2197	3960
1	chrA1.66613069	A	G	0.4034	3994
1	chrA1.66652320	A	C	0.1708	3982
1	chrA1.66703307	A	C	0.3609	3996
1	chrA1.66777925	A	G	0.09072	3858
1	chrA1.66794602	G	A	0.1141	3926
1	chrA1.66866064	G	A	0.08896	4002
1	chrA1.66894816	G	A	0.1041	3930
1	chrA1.66959763	A	G	0.08325	4000
1	chrA1.66975362	G	A	0.03365	3804
1	chrA1.67056691	A	G	0.007035	3980
1	chrA1.67094339	A	G	0.0676	3994
1	chrA1.67160576	G	A	0.07842	4004
1	chrA1.67192751	G	A	0.3307	3976
1	chrA1.67231107	A	G	0.002244	4010
1	chrA1.67264326	A	G	0.08013	3956
1	chrA1.67288961	G	A	0.1515	4006
1	chrA1.67345764	G	A	0.1796	4008
1	chrA1.67414995	G	A	0.3541	3988
1	chrA1.67507252	G	A	0.4421	3988
1	chrA1.67540959	0	G	0	4004
1	chrA1.67595174	G	A	0.1352	4010
1	chrA1.67649894	A	G	0.3654	3990
1	chrA1.67686268	A	G	0.1629	4002
1	chrA1.67830943	A	G	0.06198	3840
1	chrA1.67858169	A	G	0.04773	4002
1	chrA1.67882388	G	A	0.162	3988
1	chrA1.67951755	A	C	0.4041	3900
1	chrA1.67990933	A	G	0.06857	3996
1	chrA1.68036245	G	A	0.1775	3684
1	chrA1.68064993	G	A	0.3591	3966
1	chrA1.68094119	A	G	0.1576	3998
1	chrA1.68177810	A	G	0.1809	3948
1	chrA1.68231116	G	A	0.3546	3920
1	chrA1.68257381	A	G	0.0395	4000
1	chrA1.68283296	A	G	0.08962	4006
1	chrA1.68290013	G	A	0.2421	3986
1	chrA1.68420176	A	C	0.06871	3886
1	chrA1.68462558	G	A	0.3293	3920
1	chrA1.68548231	G	A	0.3504	3970
1	chrA1.68572572	G	A	0.4336	3958
1	chrA1.68632502	A	G	0.09166	4004
1	chrA1.68679026	G	A	0.3684	3996
1	chrA1.68714807	G	A	0.1042	4000
1	chrA1.68745511	G	A	0.4935	3976
1	chrA1.68831671	A	G	0.4874	3976
1	chrA1.68865804	A	G	0.06187	3976
1	chrA1.68908695	C	A	0.2077	3934
1	chrA1.68988981	G	A	0.4062	3998
1	chrA1.69022269	A	G	0.3086	3944
1	chrA1.69074186	G	A	0.3245	3926
1	chrA1.69114544	A	G	0.292	3990
1	chrA1.69152228	G	A	0.3382	4004
1	chrA1.69264375	A	G	0.4613	4002
1	chrA1.69284609	G	A	0.0004988	4010
1	chrA1.69317017	G	A	0.2891	3974
1	chrA1.69371695	A	G	0.248	3996
1	chrA1.69401973	G	A	0.1668	3982
1	chrUn.78453029	A	C	0.4766	3896
1	chrA1.69445940	G	A	0.3608	3950
1	chrA1.69488847	A	G	0.3016	4002
1	chrA1.69543520	G	A	0.2044	3998
1	chrA1.69593273	G	A	0.08859	3928
1	chrA1.69626962	G	A	0.1772	4006
1	chrA1.69662403	A	G	0.2734	3918
1	chrA1.69691643	G	A	0.3496	3982
1	chrA1.69724944	A	G	0.2811	3860
1	chrA1.69785280	C	A	0.03686	3798
1	chrA1.69796240	0	G	0	4008
1	chrB4.157941899	A	C	0.1116	3942
1	chrA1.69829039	A	G	0.06156	3996
1	chrA1.69830364	G	A	0.004525	3978
1	chrA1.69854988	A	G	0.0903	3998
1	chrA1.69889507	G	A	0.1017	4002
1	chrA1.69915322	A	G	0.4662	3990
1	chrA1.69960834	A	C	0.02274	4002
1	chrA1.69997697	C	A	0.3452	4000
1	chrA1.70036776	A	G	0.4474	3990
1	chrA1.70081760	A	G	0.3916	4002
1	chrA1.70120375	G	A	0.1077	4002
1	chrA1.70156196	A	G	0.111	3992
1	chrA1.70190681	G	A	0.03416	4010
1	chrB3.103598531	A	G	0.03443	4008
1	chrA1.70216215	A	C	0.1077	3898
1	chrA1.70250921	A	G	0.3123	4006
1	chrA1.70283973	A	G	0.3945	3990
1	chrA1.70312366	G	A	0.03491	4010
1	chrA1.70375216	A	G	0.1321	3960
1	chrA1.70429562	G	A	0.2108	4004
1	chrA1.70471011	A	C	0.1556	3932
1	chrC1.26196706	G	A	0.1058	3998
1	chrA1.70530472	A	G	0.4008	3992
1	chrA1.70567964	A	G	0.1813	3994
1	chrA1.70621398	C	A	0.4322	3966
1	chrA1.70661924	G	A	0.2942	3994
1	chrA1.70687578	G	A	0.1513	3986
1	chrA1.70737945	G	A	0.252	3996
1	chrA1.70740548	A	G	0.02272	4006
1	chrA1.70787506	A	G	0.1752	4006
1	chrA1.70832270	A	G	0.3386	4002
1	chrA1.70869695	G	A	0.09612	3964
1	chrA1.70901037	G	A	0.3285	4000
1	chrA1.70983049	G	A	0.4219	3984
1	chrA1.71034665	A	G	0.4326	3768
1	chrA1.71059851	A	G	0.1925	3912
1	chrA1.71089841	A	G	0.2099	3992
1	chrA1.71122374	G	A	0.1718	4004
1	chrA1.71161124	G	A	0.3693	4002
1	chrA1.71288904	G	A	0.312	3994
1	chrA1.71345110	G	A	0.1728	4004
1	chrA1.71385826	A	G	0.29	3990
1	chrA1.71417107	C	A	0.229	3852
1	chrA1.71440918	C	A	0.188	4000
1	chrA1.71469796	A	G	0.0467	4004
1	chrA1.71518362	G	A	0.2625	4000
1	chrA1.71567073	A	C	0.1861	3992
1	chrA1.71610399	C	A	0.4985	3986
1	chrA1.71667419	G	A	0.495	3996
1	chrA1.71710163	A	G	0.4445	3822
1	chrA1.71758808	A	G	0.09061	4006
1	chrA1.71795075	A	G	0.2806	3984
1	chrA1.71833658	G	A	0.1348	3760
1	chrA1.71904674	G	A	0.06438	3992
1	chrA1.71934295	A	G	0.4428	3966
1	chrA1.71958052	G	A	0.4793	4006
1	chrA1.71983810	A	C	0.1726	3980
1	chrA1.72027442	A	G	0.1199	3960
1	chrA1.72045931	A	G	0.01609	3854
1	chrA1.72180768	A	G	0.097	4000
1	chrA1.72302342	G	A	0.4648	3974
1	chrA1.72331858	G	A	0.127	4000
1	chrA1.72364646	A	G	0.08537	4006
1	chrA1.72383119	A	G	0.0777	3848
1	chrA1.72445937	G	A	0.1148	3920
1	chrA1.72503797	A	C	0.1916	4004
1	chrA1.72532971	G	A	0.485	3998
1	chrA1.72566786	A	G	0.1178	3982
1	chrA1.72596609	A	G	0.3543	3954
1	chrA1.72623530	G	A	0.4386	3830
1	chrA1.72653073	A	G	0.1167	4010
1	chrA1.72693138	A	G	0.06047	4002
1	chrA1.72753300	A	G	0.05466	3988
1	chrA1.72824738	A	G	0.1442	3966
1	chrA1.72865569	A	G	0.06188	4008
1	chrA1.72912510	G	A	0.1439	3990
1	chrA1.73192667	C	A	0.2634	4002
1	chrA1.73167806	A	G	0.1544	3970
1	chrA1.73129557	A	G	0.1076	3884
1	chrA1.73107258	G	A	0.1111	3960
1	chrA1.73065025	G	A	0.1515	3986
1	chrA1.72991517	G	A	0.4149	3984
1	chrA1.72961153	A	C	0.476	4006
1	chrA1.73248384	C	A	0.1283	3958
1	chrA1.73338935	A	G	0.08875	4000
1	chrA1.73384851	G	A	0.3826	4002
1	chrA1.73502471	A	G	0.0481	3992
1	chrA1.73526639	G	A	0.2804	3998
1	chrA1.73576036	C	A	0.07867	4004
1	chrA1.73601143	A	G	0.07425	3946
1	chrA1.73627082	A	C	0.07871	4002
1	chrA1.73667055	A	G	0.08196	4002
1	chrA1.73722061	G	A	0.2775	3968
1	chrA1.73776799	A	G	0.08818	3992
1	chrA1.73806298	G	A	0.09822	3940
1	chrA1.73842753	G	A	0.4533	4004
1	chrA1.73956039	G	A	0.01572	4008
1	chrA1.74007077	A	G	0.008861	3950
1	chrA1.74053868	G	A	0.01098	4006
1	chrA1.74147273	G	A	0.08587	4006
1	chrA1.74152790	0	A	0	4004
1	chrA1.74183925	G	A	0.1048	3998
1	chrUn.66043241	G	A	0.1607	4002
1	chrA1.74211318	A	G	0.3603	3872
1	chrA1.74257303	G	A	0.4784	3988
1	chrA1.74282005	A	G	0.1571	3984
1	chrA1.74307382	A	G	0.09706	4008
1	chrA1.74333365	G	A	0.1106	3996
1	chrA1.74377680	A	G	0.1124	3996
1	chrA1.74410841	A	G	0.07825	3770
1	chrA1.74423862	G	A	0.07866	3992
1	chrA1.74514055	A	G	0.0948	3998
1	chrA1.74554873	A	G	0.07389	3708
1	chrA1.74595816	A	G	0.4831	3962
1	chrA1.74605497	A	G	0.0295	4000
1	chrA1.74644850	A	C	0.282	3582
1	chrA1.74711308	C	A	0.3837	3990
1	chrA1.74744020	A	G	0.3273	4006
1	chrA1.74776426	A	G	0.0995	3980
1	chrA1.74806054	A	G	0.306	4006
1	chrA1.74865686	A	G	0.3089	4004
1	chrA1.74935088	G	A	0.07614	4006
1	chrA1.74963814	0	G	0	4006
1	chrA1.75059251	A	G	0.06667	3990
1	chrA1.75100304	A	G	0.3092	3942
1	chrA1.75196352	A	G	0.07189	4006
1	chrA1.75251396	A	G	0.1095	4000
1	chrA1.75283603	C	A	0.3221	4002
1	chrA1.75323687	G	A	0.2413	3986
1	chrA1.75382928	0	G	0	4006
1	chrA1.75399211	A	G	0.3759	3996
1	chrA1.75500938	A	G	0.1294	4004
1	chrA1.75527311	G	A	0.06219	4004
1	chrA1.75578296	G	A	0.2306	3990
1	chrA1.75603239	C	A	0.2755	4000
1	chrA1.75634888	G	A	0.3764	3948
1	chrA2.177514822	A	G	0.377	3992
1	chrA1.75695805	A	G	0.07813	4006
1	chrA1.75744534	G	A	0.07825	4000
1	chrA1.75768589	G	A	0.1479	4004
1	chrA1.75794406	G	A	0.1412	3966
1	chrA1.75859571	A	C	0.3882	4000
1	chrA1.75897379	G	A	0.1618	4006
1	chrA1.75940012	A	G	0.05814	3956
1	chrA1.75964716	A	G	0.2975	4000
1	chrA1.75976736	A	G	0.4742	3990
1	chrA1.76040285	A	G	0.04449	3978
1	chrA1.76074775	A	G	0.2118	3994
1	chrA1.76128290	A	G	0.1183	4006
1	chrA1.76128927	C	A	0.1599	3978
1	chrA1.76159146	A	G	0.4113	3970
1	chrA1.76201211	A	C	0.2428	3810
1	chrA1.76247492	A	G	0.1428	3796
1	chrA1.76345738	G	A	0.03064	3916
1	chrA1.76407940	A	C	0.01639	3904
1	chrA1.76448091	A	G	0.1855	3956
1	chrA1.76481099	A	G	0.4125	4000
1	chrA1.76513657	C	A	0.2475	3842
1	chrA1.76597720	C	A	0.2604	3956
1	chrA1.76658835	A	G	0.1968	4004
1	chrA1.76688771	A	G	0.1328	3954
1	chrA1.76720686	A	G	0.3802	3880
1	chrA1.76787554	A	G	0.2738	4000
1	chrA1.76813586	G	A	0.3286	3932
1	chrA1.76849695	G	A	0.01921	4008
1	chrA1.76892678	G	A	0.04568	4006
1	chrA1.76921822	A	G	0.1282	3986
1	chrA1.76959022	G	A	0.2881	4002
1	chrA1.76984579	A	G	0.3854	3980
1	chrA1.77134485	A	G	0.03679	3860
1	chrA1.180004332	A	C	0.3796	4010
1	chrA1.77198728	A	G	0.01503	3860
1	chrA1.77243952	G	A	0.1744	4002
1	chrA1.77292405	G	A	0.4942	3982
1	chrA1.77344768	G	A	0.348	4006
1	chrA1.77383937	G	A	0.1583	4004
1	chrA1.77431205	A	G	0.4562	3996
1	chrA1.77486099	A	G	0.0385	4000
1	chrA1.77510825	G	A	0.03292	4010
1	chrA1.77534720	A	G	0.2426	3998
1	chrA1.77608739	A	G	0.2686	3916
1	chrA1.77656239	A	G	0.09191	4004
1	chrA1.77686999	A	G	0.28	4000
1	chrA1.77715666	A	C	0.3982	3980
1	chrA1.77755690	A	G	0.08392	3956
1	chrA1.77759035	A	G	0.05769	4004
1	chrA1.77818607	G	A	0.4564	3988
1	chrA1.77860122	G	A	0.08683	4008
1	chrA1.77877210	G	A	0.2943	4000
1	chrA1.77909586	A	G	0.2254	3998
1	chrA1.77947807	A	G	0.1004	4002
1	chrA1.77976161	G	A	0.04829	3748
1	chrA1.77982546	A	G	0.1004	3996
1	chrA1.78013946	C	A	0.03222	4004
1	chrA1.78066554	G	A	0.2685	4004
1	chrA1.78144531	A	G	0.03869	4006
1	chrA1.78219508	G	A	0.3368	3976
1	chrUn.53769219	0	G	0	4008
1	chrUn.53768970	A	G	0.1039	4002
1	chrA1.78288240	A	G	0.1182	3824
1	chrA1.78343279	A	G	0.4737	3996
1	chrA1.78388155	A	G	0.3192	3922
1	chrA1.78433083	A	G	0.4392	3982
1	chrA1.78463843	G	A	0.369	3948
1	chrA1.78493404	A	G	0.3851	4004
1	chrA1.78521268	C	A	0.164	3946
1	chrA1.78602385	G	A	0.4442	3958
1	chrA1.78635469	A	G	0.3758	4002
1	chrA1.78677244	A	G	0.1809	3996
1	chrA1.78711025	A	G	0.02896	4006
1	chrA1.78766762	A	G	0.04975	4000
1	chrA1.78793278	A	G	0.2093	4000
1	chrA1.78823608	A	C	0.1717	3960
1	chrA1.78864542	A	G	0.3896	4004
1	chrA1.78903229	A	G	0.09577	3968
1	chrA1.78955209	G	A	0.1523	4006
1	chrA1.78989268	A	G	0.31	3964
1	chrA1.79025878	A	G	0.2841	3998
1	chrA1.79135280	C	A	0.2008	4000
1	chrUn.52896303	A	G	0.1735	3976
1	chrA1.79179756	A	C	0.2547	3978
1	chrA1.79246099	A	G	0.1829	4002
1	chrA1.79273761	A	C	0.2432	3984
1	chrA1.79337005	A	G	0.4794	3986
1	chrA1.79404250	A	G	0.2075	4004
1	chrA1.79487502	A	G	0.462	3998
1	chrA1.79521852	A	G	0.1752	3956
1	chrA1.79616229	A	G	0.1175	4008
1	chrA1.79639973	G	A	0.3833	4002
1	chrA1.79683862	A	G	0.174	3982
1	chrA1.79722712	G	A	0.000999	4004
1	chrA1.79740869	G	A	0.4025	3988
1	chrA1.79765782	G	A	0.3322	3998
1	chrA1.79885969	C	A	0.3137	3998
1	chrA1.79925097	A	G	0.2318	4000
1	chrA1.79957493	A	C	0.3318	4006
1	chrA1.80026640	G	A	0.2483	4004
1	chrA1.80066979	A	G	0.2463	4004
1	chrA1.80126447	A	G	0.1766	3974
1	chrA1.80143370	0	A	0	4006
1	chrA1.80187048	G	A	0.2189	3998
1	chrA1.80229791	A	G	0.104	4008
1	chrA1.80323570	A	G	0.1789	4002
1	chrA1.80370585	G	A	0.3381	3996
1	chrA1.80422847	A	G	0.4111	4004
1	chrA1.80481946	A	G	0.07506	4010
1	chrA1.80475870	A	G	0.1118	3980
1	chrA1.80522878	G	A	0.06266	4006
1	chrA1.80570976	G	A	0.2768	4006
1	chrA1.80639348	G	A	0.3431	4008
1	chrA1.80685992	A	G	0.2631	3994
1	chrA1.80714069	A	G	0.2941	3998
1	chrA1.80758232	C	A	0.1815	3968
1	chrA1.80806149	G	A	0.2375	4000
1	chrA1.80839012	A	G	0.05439	4008
1	chrA1.80907103	A	G	0.3629	4004
1	chrA1.80937068	A	G	0.3723	4008
1	chrA1.80979216	A	G	0.01174	4002
1	chrA1.81041023	A	G	0.09778	3968
1	chrA1.81082820	A	G	0.4363	4002
1	chrA1.81126657	A	G	0.05975	4000
1	chrA1.81172976	A	G	0.06515	4006
1	chrA1.81203675	A	G	0.05975	4000
1	chrA1.81246191	A	G	0.06444	4004
1	chrA1.81289499	A	G	0.09523	3980
1	chrA1.81316427	A	G	0.2366	4006
1	chrA1.81364759	A	G	0.1738	3998
1	chrA1.81444663	A	G	0.1684	4008
1	chrA1.81487407	A	G	0.1681	3998
1	chrA1.81513914	G	A	0.1581	4004
1	chrA1.81564355	A	G	0.2189	3870
1	chrA1.81599331	G	A	0.2869	4008
1	chrA1.81615171	G	A	0.4912	3970
1	chrA1.81642382	A	G	0.2121	4002
1	chrA1.81754992	A	G	0.4972	3998
1	chrA1.81822956	A	C	0.1101	3988
1	chrA1.81895266	A	G	0.1349	4004
1	chrA1.81950584	G	A	0.2502	4000
1	chrA1.81986866	A	G	0.1422	4002
1	chrA1.81992188	G	A	0.1211	4004
1	chrA1.82040453	A	G	0.1013	4006
1	chrA1.82074039	A	G	0.1568	3974
1	chrA1.82099220	A	G	0.1807	4006
1	chrA1.82157531	C	A	0.2139	4002
1	chrA1.82215634	G	A	0.2207	4006
1	chrA1.82281535	A	G	0.1114	4004
1	chrA1.82291975	A	G	0.06997	4002
1	chrA1.82335242	A	G	0.373	4000
1	chrA1.82388013	A	G	0.1333	3750
1	chrA1.82438360	A	C	0.1844	4002
1	chrA1.82464056	G	A	0.2075	3990
1	chrA1.82561354	A	G	0.105	3992
1	chrA1.82589937	A	G	0.2807	3894
1	chrA1.82622061	A	G	0.2236	4008
1	chrA1.82659505	A	G	0.1127	4002
1	chrA1.82688573	A	C	0.1367	4002
1	chrA1.82757389	A	G	0.12	3932
1	chrA1.82769420	G	A	0.1171	4004
1	chrA1.82804282	G	A	0.3999	3988
1	chrA1.82846098	A	G	0.08929	3998
1	chrA1.82952880	G	A	0.3123	3990
1	chrA1.82982732	G	A	0.4855	4002
1	chrA1.83032601	C	A	0.2708	3992
1	chrA1.83061450	G	A	0.1498	4000
1	chrA1.83104101	A	G	0.3402	3906
1	chrA1.83151666	A	G	0.01648	4006
1	chrA1.83184152	A	G	0.3522	4000
1	chrA1.83229812	A	G	0.3915	4000
1	chrA1.83262857	A	G	0.2366	3948
1	chrA1.83317416	A	G	0.2317	3996
1	chrA1.83364872	G	A	0.2522	4000
1	chrA1.83410500	A	G	0.3111	3918
1	chrA1.83467610	A	G	0.1778	3994
1	chrA1.83557060	0	G	0	4008
1	chrA1.83613434	G	A	0.3331	4002
1	chrA1.83649742	A	G	0.08295	3930
1	chrA1.83711561	G	A	0.1886	4004
1	chrA1.83738729	G	A	0.1272	3994
1	chrA1.83769002	A	G	0.1405	4000
1	chrA1.83793741	A	G	0.3597	3998
1	chrA1.83800426	A	C	0.01548	4006
1	chrA1.83817906	A	C	0.2631	4002
1	chrA1.83849366	A	G	0.2397	4000
1	chrA1.83899704	A	C	0.0063	3968
1	chrA1.83949499	A	G	0.441	3984
1	chrA1.84020081	A	G	0.1215	4000
1	chrA1.84075317	G	A	0.296	4004
1	chrA1.84119225	A	G	0.2132	4006
1	chrA1.84208633	G	A	0.1302	4008
1	chrUn.2431239	A	G	0.254	3956
1	chrA1.84388318	A	G	0.2723	3908
1	chrA1.84435927	G	A	0.2767	4004
1	chrA1.84477669	A	C	0.1348	3976
1	chrA1.84502346	C	A	0.3622	3990
1	chrA1.84537329	A	G	0.4892	3998
1	chrA1.84607426	G	A	0.2739	4002
1	chrA1.84694749	A	G	0.1036	3996
1	chrA1.84778743	A	G	0.1304	4002
1	chrA1.84806688	C	A	0.09738	3974
1	chrA1.84831122	A	G	0.3523	3948
1	chrA1.84877420	A	G	0.06287	4008
1	chrA1.84902127	G	A	0.06135	4010
1	chrA1.84928124	G	A	0.2755	3986
1	chrA1.84969607	A	C	0.483	4004
1	chrA1.84994812	C	A	0.1993	3844
1	chrA1.85037326	G	A	0.3924	3998
1	chrA1.85094910	A	G	0.06915	4006
1	chrA1.85137902	A	C	0.07343	4004
1	chrA1.85173449	G	A	0.2121	3786
1	chrA1.85206100	A	G	0.1421	3926
1	chrA1.85238481	A	C	0.4412	3620
1	chrA1.85256520	G	A	0.00632	3956
1	chrA1.85280640	A	C	0.119	4010
1	chrA1.85361004	A	G	0.1423	3970
1	chrA1.85385526	G	A	0.4658	4004
1	chrA1.85418779	A	G	0.4919	3968
1	chrA1.85452139	A	G	0.293	3986
1	chrA1.85539344	A	G	0.3775	3804
1	chrA1.85609507	A	G	0.03392	3980
1	chrA1.85635977	A	G	0.4561	4006
1	chrA1.85667128	A	G	0.1338	3992
1	chrA1.85714660	G	A	0.3203	4006
1	chrA1.85746668	A	C	0.2352	3988
1	chrA1.85867257	A	G	0.4572	3948
1	chrA1.85895026	A	G	0.3483	3948
1	chrA1.85961580	A	G	0.3258	3972
1	chrA1.86010976	A	G	0.4556	3964
1	chrA1.86059541	A	G	0.1926	3992
1	chrA1.86112044	G	A	0.4625	3864
1	chrA1.86151418	A	G	0.374	4000
1	chrA1.86208938	A	G	0.07812	3930
1	chrA1.86231439	A	G	0.03761	3988
1	chrA1.86251041	G	A	0.2232	3840
1	chrA1.86302572	A	C	0.2807	4000
1	chrA1.86342029	A	G	0.2235	3956
1	chrA1.86418372	A	G	0.3296	4002
1	chrA1.86493270	A	G	0.00963	3946
1	chrA1.86538899	A	G	0.2735	4008
1	chrA1.86609123	G	A	0.3882	3936
1	chrA1.86637463	G	A	0.05872	4002
1	chrA1.86673191	A	C	0.3406	3978
1	chrA1.86717653	A	G	0.3322	3988
1	chrA1.86743339	A	G	0.2754	4008
1	chrA1.86820752	G	A	0.03327	3998
1	chrA1.86845936	G	A	0.1103	3998
1	chrA1.86889043	G	A	0.153	4000
1	chrA1.87058949	A	G	0.3151	4002
1	chrA1.87131310	A	G	0.4747	3998
1	chrA1.87153597	0	G	0	4006
1	chrA1.87173533	G	A	0.0007496	4002
1	chrUn.42654560	A	G	0.3789	4004
1	chrA1.87223269	G	A	0.08962	4006
1	chrA1.87257359	A	G	0.2248	3968
1	chrA1.87303238	A	G	0.327	3954
1	chrA1.87359467	A	G	0.261	3988
1	chrA1.87384828	G	A	0.4238	3976
1	chrA1.87409549	A	G	0.2937	4004
1	chrA1.87442718	A	G	0.2929	3970
1	chrA1.87471643	G	A	0.2779	3998
1	chrA1.87564040	A	G	0.3328	3954
1	chrA1.87612939	A	G	0.3708	4000
1	chrA1.87640163	A	G	0.4365	4002
1	chrA1.87680241	A	G	0.3263	4002
1	chrA1.87744830	G	A	0.477	4006
1	chrA1.87822191	A	G	0.4476	3986
1	chrA1.87876182	G	A	0.2679	3998
1	chrA1.87940710	A	C	0.1244	4002
1	chrA1.87978533	C	A	0.111	4010
[truncated: 60,273 more rows]
